# Supplementary material for: AAK1-mediated phosphorylation of PDLIM5 and Talin1 promotes focal adhesion disassembly to accelerate cell migration
Source: Nat Commun. 2026 May 4;17:6023. doi: 10.1038/s41467-026-72501-w (PMC13346677; doi:10.1038/s41467-026-72501-w)
Supplement: Supplementary file 3 — Supplementary Data 1 [file 41467_2026_72501_MOESM3_ESM.csv]

gene_name	uniprot_id	motif_sequence	start_position
ADGRB3	O60242	IIQQPTG	1249
ALMS1	Q8TCU4	LADQTTG	606
ALMS1	Q8TCU4	LAAQKTG	939
ALMS1	Q8TCU4	LADQKTG	1128
AMOT	Q4VCS5	IHQQATG	37
AMOTL1	Q8IY63	IQHQATG	121
AP2M1	Q96CW1	ITSQVTG	151
ATP1B1	P05026	LPVQCTG	209
BEND7	Q8N7W2	IKKQITG	55
CACNA1G	O43497	LETQSTG	636
CACNA1I	Q9P0X4	LLRQATG	2006
CASR	P41180	LTVQETG	1025
CELSR1	Q9NYQ6	ITYQLTG	720
CIAPIN1	Q6FI81	LFVQITG	155
DSG3	P32926	IEVQQTG	888
ELAVL1	Q15717	LVDQTTG	138
ELAVL2	Q12926	LVDQVTG	157
ELAVL3	Q14576	LVDQVTG	157
ELAVL4	P26378	LVDQVTG	164
ENAH	Q8N8S7	LNSQETG	111
ERCC6L	Q2NKX8	LIRQTTG	604
EVI2A	P22794	LVMQSTG	207
F5	P12259	LPSQDTG	910
FMN1	Q68DA7	LEHQQTG	288
FNBP4	Q8N3X1	IGNQATG	828
GOLGB1	Q14789	LSLQKTG	382
GRIPAP1	Q4V328	LREQTTG	359
HMCN2	Q8NDA2	LRCQATG	4322
IGLV2-11	P01706	LLTQGTG	10
IGLV2-14	P01704	LLTQGTG	10
IGLV2-18	A0A075B6J9	LLTQGTG	10
IGLV2-8	P01709	LLTQGTG	10
INPP5J	Q15735	LGTQSTG	373
KDM5C	P41229	LLPQLTG	1380
KDM5D	Q9BY66	LLPQLTG	1364
KRT76	Q01546	LQQQTTG	218
LDB3	O75112	ILAQMTG	277
LRFN1	Q9P244	LRSQGTG	232
MCHR1	Q99705	LWEQATG	60
MCL1	Q07820	LREQATG	186
MDGA2	Q7Z553	LQCQVTG	463
MICALL1	Q8N3F8	LSEQGTG	151
MOCOS	Q96EN8	IDGQPTG	457
MON1A	Q86VX9	LSTQLTG	97
MORN3	Q6PF18	LPDQQTG	79
MTBP	Q96DY7	LLSQTTG	759
MYH7B	A7E2Y1	LHSQNTG	1723
NACAD	O15069	LPLQDTG	926
NBEA	Q8NFP9	LSSQTTG	987
NSD1	Q96L73	LAEQSTG	2236
NUP214	P35658	LFGQQTG	1685
OPTC	Q9UBM4	LVLQETG	12
PABPC1L	Q4VXU2	IGTQTTG	484
PDLIM5	Q96HC4	ILAQITG	285
PHLDB3	Q6NSJ2	IGLQRTG	386
PKD1L2	Q7Z442	LEIQATG	425
PPIP5K1	Q6PFW1	LGSQCTG	1019
PTPN11	Q06124	IKIQNTG	54
QSER1	Q2KHR3	IQAQLTG	201
RNGTT	O60942	LIFQPTG	440
RPL13	P26373	LATQLTG	146
RUNDC3A	Q59EK9	LQEQLTG	314
SBNO2	Q9Y2G9	IGLQSTG	572
SLK	Q9H2G2	LVSQETG	501
SMARCA4	P51532	IPPQPTG	303
SMIM17	P0DL12	LSSQETG	58
SON	P18583	IPGQFTG	2266
SOX6	P35712	LGPQLTG	549
SRCAP	Q6ZRS2	IRGQGTG	2730
SYBU	Q9NX95	LEEQVTG	416
THAP5	Q7Z6K1	LVKQHTG	168
TLN1	Q9Y490	LKQQLTG	2265
TNNC1	P63316	IMLQATG	119
TNXB	P22105	LKEQCTG	117
TRBV7-3	A0A075B6L6	IYFQGTG	66
ZNF236	Q9UL36	LAQQLTG	1405
ZNF280D	Q6N043	LADQETG	814
ZNF469	H3BS19	LGEQPTG	2740
ZNF598	Q86UK7	LSAQATG	521
ZNF654	A0A1B0GWA0	LTDQSTG	502
ZNF8	P17098	LVSQQTG	216
ZSCAN32	Q9NX65	LHDQETG	194
