# Supplementary material for: AAK1-mediated phosphorylation of PDLIM5 and Talin1 promotes focal adhesion disassembly to accelerate cell migration
Source: Nat Commun. 2026 May 4;17:6023. doi: 10.1038/s41467-026-72501-w (PMC13346677; doi:10.1038/s41467-026-72501-w)
Supplement: Supplementary file 4 — Supplementary Data 2 [file 41467_2026_72501_MOESM4_ESM.xlsx]

## Sheet: 1
Accession	Gene Name	logFC	P.Value	adj.P.Val
Q15125	EBP	6.75194	4.4841e-10	2.47614e-06
P21266	GSTM3	2.17803	7.03249e-10	2.47614e-06
Q15124	PGM5	2.07851	2.80499e-09	6.58424e-06
Q9UGI8	TES	2.03085	4.16917e-09	7.33982e-06
O15231	ZNF185	3.20639	1.32865e-08	1.5594e-05
O75155	CAND2	3.24177	1.12785e-08	1.5594e-05
Q8TAT6	NPLOC4	0.924914	3.40133e-08	2.66136e-05
P52566	ARHGDIB	-5.45089	3.25653e-08	2.66136e-05
Q9UBR2	CTSZ	5.28369	2.79629e-08	2.66136e-05
O14639	ABLIM1	1.32409	1.2549e-07	8.83703e-05
P42330	AKR1C3	-1.86895	1.62462e-07	9.53383e-05
Q8NFJ5	GPRC5A	1.70524	1.52585e-07	9.53383e-05
P53985	SLC16A1	1.35688	1.86218e-07	0.000100873
P61457	PCBD1	2.14582	2.64118e-07	0.000132851
Q9H4G0	EPB41L1	1.35885	3.13363e-07	0.000147114
Q8IVF2	AHNAK2	-0.750673	5.93889e-07	0.00024601
Q6ZSR9		5.46603	5.59972e-07	0.00024601
Q8TDQ7	GNPDA2	1.04995	7.13463e-07	0.000279123
Q92890	UFD1	0.92745	1.23529e-06	0.000434947
P78310	CXADR	3.00749	1.20523e-06	0.000434947
O15061	SYNM	-1.02209	1.50485e-06	0.000504626
Q96C23	GALM	1.87085	1.86636e-06	0.00057143
O94929	ABLIM3	-1.08944	1.84992e-06	0.00057143
Q9UEE5	STK17A	-0.902157	2.44283e-06	0.000716767
Q9BRX8	PRXL2A	0.680624	2.67978e-06	0.000724282
P12429	ANXA3	5.45565	2.777e-06	0.000724282
O95810	CAVIN2	-1.55157	2.73405e-06	0.000724282
P21980	TGM2	-0.657705	3.18691e-06	0.00075997
P06744	GPI	0.697322	3.34551e-06	0.00075997
P42765	ACAA2	1.17829	3.28329e-06	0.00075997
Q99685	MGLL	-0.951315	3.33223e-06	0.00075997
P54289	CACNA2D1	0.881015	4.45892e-06	0.000872215
Q9BTU6	PI4K2A	0.589751	4.21546e-06	0.000872215
O60711	LPXN	-0.948603	4.36918e-06	0.000872215
Q9NSY1	BMP2K	3.98327	4.0683e-06	0.000872215
Q99570	PIK3R4	0.729727	4.36892e-06	0.000872215
Q16658	FSCN1	-0.623232	5.03159e-06	0.000908524
Q8TF42	UBASH3B	0.553291	5.02002e-06	0.000908524
P48200	IREB2	-1.17824	5.02509e-06	0.000908524
P83111	LACTB	0.537323	6.05119e-06	0.00106531
P46527	CDKN1B	2.41375	6.27914e-06	0.00107848
P48960	ADGRE5	-0.864564	6.75703e-06	0.00113293
P84077	ARF1	-0.65959	6.95977e-06	0.00113797
O94967	WDR47	-0.47072	7.11026e-06	0.00113797
P60891	PRPS1	0.661954	7.33547e-06	0.00114792
Q6RW13	AGTRAP	2.57528	7.67874e-06	0.00117551
P18206	VCL	-0.456425	8.13424e-06	0.00120548
Q01995	TAGLN	-0.571991	8.97469e-06	0.00120548
P21291	CSRP1	0.673426	8.96628e-06	0.00120548
Q93052	LPP	-0.492815	9.40474e-06	0.00120548
P60763	RAC3	-1.11891	9.41517e-06	0.00120548
Q9H9T3	ELP3	0.843005	8.52312e-06	0.00120548
Q8N3D4	EHBP1L1	-0.495419	9.32477e-06	0.00120548
Q6IA86	ELP2	0.56069	8.89501e-06	0.00120548
Q99836	MYD88	2.33211	8.61136e-06	0.00120548
Q2M2I8	AAK1	5.83052	9.59517e-06	0.00120659
Q15149	PLEC	-0.504233	1.0125e-05	0.00125088
Q7Z3E5	ARMC9	0.756379	1.09409e-05	0.00132838
P08473	MME	0.972675	1.17816e-05	0.0014062
Q5VST6	ABHD17B	2.83622	1.2705e-05	0.00149115
Q5EB52	MEST	0.972196	1.33922e-05	0.00154603
Q9NP74	PALMD	2.28646	1.42464e-05	0.00161811
Q7Z5H3	ARHGAP22	-0.53222	1.47716e-05	0.00165114
Q5W0V3	FHIP2A	0.436462	1.56402e-05	0.00172091
P50552	VASP	-0.428472	1.77446e-05	0.00183761
Q9NVD7	PARVA	-0.467122	1.73393e-05	0.00183761
Q9H3M7	TXNIP	-1.9604	1.70858e-05	0.00183761
Q4G148	GXYLT1	0.519395	1.76339e-05	0.00183761
Q9NZN4	EHD2	-0.527094	1.82665e-05	0.00185138
P55290	CDH13	-0.931512	1.86537e-05	0.00185138
Q9GZR7	DDX24	0.387788	1.87569e-05	0.00185138
Q9NZJ0	DTL	1.30828	1.89292e-05	0.00185138
P28065	PSMB9	-0.706537	1.98105e-05	0.00191104
Q15599	NHERF2	-0.808592	2.02621e-05	0.00192819
P26022	PTX3	-1.68952	2.09319e-05	0.00196537
Q86WV6	STING1	-0.99824	2.16889e-05	0.0019848
O43520	ATP8B1	1.0214	2.19844e-05	0.0019848
Q02338	BDH1	1.8846	2.18213e-05	0.0019848
Q9H8H2	DDX31	0.923718	2.28148e-05	0.0020337
Q96PU4	UHRF2	-0.449856	2.46729e-05	0.00217184
P48506	GCLC	-0.716684	2.56943e-05	0.00223382
Q4VC31	MIX23	0.583608	2.63455e-05	0.00223524
P04733	MT1F	2.26206	2.62661e-05	0.00223524
P41240	CSK	0.390422	2.71284e-05	0.00227426
P53794	SLC5A3	1.36692	2.75701e-05	0.00228411
P53701	HCCS	0.472047	2.85239e-05	0.0023088
Q9BQG2	NUDT12	1.96926	2.84274e-05	0.0023088
Q96CW1	AP2M1	0.432143	2.8881e-05	0.00231114
Q9NZ45	CISD1	0.653937	3.03036e-05	0.00239773
P20936	RASA1	-0.448913	3.59653e-05	0.00278316
Q00537	CDK17	-0.427658	3.57524e-05	0.00278316
Q9H223	EHD4	-0.592478	3.70436e-05	0.00280674
P10646	TFPI	1.11347	3.70672e-05	0.00280674
Q00973	B4GALNT1	-1.74378	3.76921e-05	0.0028237
P21399	ACO1	-0.463726	3.96467e-05	0.00287827
Q14185	DOCK1	-0.391043	3.94243e-05	0.00287827
Q96CX2	KCTD12	1.18273	3.8965e-05	0.00287827
P62070	RRAS2	0.564439	4.0452e-05	0.00290676
Q6ZRP7	QSOX2	0.407424	4.30575e-05	0.00306274
Q9NQX4	MYO5C	1.28594	4.60765e-05	0.00324471
Q17RY0	CPEB4	0.592699	4.77643e-05	0.00329761
Q9UNQ0	ABCG2	2.14396	4.77275e-05	0.00329761
P37837	TALDO1	-0.343202	4.94426e-05	0.00331595
P53680	AP2S1	0.568491	4.92085e-05	0.00331595
Q9NYL2	MAP3K20	-0.354006	4.89813e-05	0.00331595
P11413	G6PD	-0.367781	5.47486e-05	0.00360317
O94973	AP2A2	0.450051	5.43152e-05	0.00360317
Q9Y3A6	TMED5	0.419508	5.6289e-05	0.00367025
Q9NRS6	SNX15	-0.607609	5.75526e-05	0.00371822
P49585	PCYT1A	-0.377372	6.10194e-05	0.00379285
Q15714	TSC22D1	-0.451738	5.99418e-05	0.00379285
Q7Z4W1	DCXR	-0.44869	6.14008e-05	0.00379285
Q9UJY1	HSPB8	1.56395	6.12508e-05	0.00379285
P61812	TGFB2	1.01088	5.96695e-05	0.00379285
Q9Y2J2	EPB41L3	0.402731	6.25531e-05	0.00383043
P48449	LSS	-0.462336	6.42601e-05	0.00390103
P51151	RAB9A	0.474662	6.68182e-05	0.00402166
Q96TA1	NIBAN2	-0.323251	7.62652e-05	0.0045131
P63261	ACTG1	1.14743	7.57152e-05	0.0045131
Q96FN4	CPNE2	-0.457321	7.82019e-05	0.00455122
Q9UQB8	BAIAP2	0.610604	7.80247e-05	0.00455122
Q96JD6	AKR1E2	-0.862325	8.00779e-05	0.0046222
P51784	USP11	-0.644723	8.18452e-05	0.00464802
Q6DKJ4	NXN	1.48844	8.15046e-05	0.00464802
Q16527	CSRP2	0.38233	8.56035e-05	0.00478429
O95163	ELP1	0.310347	8.5535e-05	0.00478429
Q9UBT7	CTNNAL1	1.19501	8.63795e-05	0.00478964
P06396	GSN	-0.818831	9.22808e-05	0.00491
Q9BWM7	SFXN3	-0.416631	9.2188e-05	0.00491
Q9UDY2	TJP2	0.46906	9.00726e-05	0.00491
P23229	ITGA6	-0.77652	9.23819e-05	0.00491
Q96SB3	PPP1R9B	-0.449642	9.27336e-05	0.00491
Q8IY22	CMIP	1.26011	9.05512e-05	0.00491
O95571	ETHE1	0.464835	9.68999e-05	0.00505171
Q96QD8	SLC38A2	0.895868	9.70483e-05	0.00505171
A3KN83	SBNO1	0.548315	9.75622e-05	0.00505171
P07195	LDHB	0.317649	0.000101777	0.00506144
O95782	AP2A1	0.393431	9.97119e-05	0.00506144
Q96QB1	DLC1	0.650321	0.000102063	0.00506144
Q5VUB5	FAM171A1	0.601839	0.000100675	0.00506144
Q5T4B2	CERCAM	-0.624637	0.000100417	0.00506144
Q9NQ84	GPRC5C	1.53535	0.000100504	0.00506144
P13797	PLS3	-0.301228	0.000104271	0.0051348
P58335	ANTXR2	-0.773792	0.00010906	0.00533332
Q8NEB9	PIK3C3	0.454581	0.000110871	0.00538452
Q9HBH7	BEX1	3.55773	0.000112288	0.00541595
Q03405	PLAUR	-1.21505	0.000113289	0.00542706
Q7Z4H8	POGLUT3	-0.387736	0.000115792	0.00550951
P48059	LIMS1	-0.581464	0.00011837	0.00554513
Q96F85	CNRIP1	-0.474109	0.000118903	0.00554513
Q9NRY4	ARHGAP35	0.367555	0.000118154	0.00554513
Q07864	POLE	1.02542	0.000125119	0.00579665
Q96RD7	PANX1	-0.615631	0.000127742	0.00587946
P78417	GSTO1	0.316857	0.000132053	0.00599233
Q9NR12	PDLIM7	-0.336314	0.000132747	0.00599233
P04156	PRNP	-0.59946	0.000132066	0.00599233
Q13049	TRIM32	-0.357846	0.000135087	0.00605912
Q96JJ3	ELMO2	-0.290872	0.000142392	0.00634636
Q9GZT4	SRR	-0.373538	0.000145751	0.00644489
O75525	KHDRBS3	-0.508435	0.000146433	0.00644489
P47895	ALDH1A3	0.905569	0.000147403	0.00644728
P51970	NDUFA8	0.319863	0.00014942	0.00648474
Q4V328	GRIPAP1	-0.387853	0.000150749	0.00648474
Q9H4M3	FBXO44	1.98154	0.000151022	0.00648474
O75521	ECI2	0.405453	0.000153179	0.0065375
O95865	DDAH2	-0.457089	0.000159678	0.00677383
P01023	A2M	1.26357	0.000164009	0.00691588
Q8IYM9	TRIM22	-0.692141	0.000167849	0.00703568
Q15811	ITSN1	0.560497	0.00016988	0.00707868
P01889	HLA-B	-0.840033	0.000173196	0.00717437
Q92598	HSPH1	0.259245	0.000176877	0.00724166
P61204	ARF3	-0.766938	0.000176554	0.00724166
Q14195	DPYSL3	-0.375436	0.0001812	0.00733341
P68543	UBXN2A	-1.06085	0.000180441	0.00733341
Q14D04	VEPH1	-0.79244	0.000185692	0.00747223
Q9UJZ1	STOML2	0.379972	0.000187867	0.00751683
Q9NR19	ACSS2	-0.533052	0.000192272	0.0076496
Q9NQC7	CYLD	0.546257	0.000193369	0.00765001
Q9C0E8	LNPK	-0.397059	0.00019578	0.00770212
Q8IU85	CAMK1D	2.7252	0.000197178	0.00771404
Q00653	NFKB2	-0.503941	0.000203114	0.00789122
P55061	TMBIM6	0.786622	0.000203948	0.00789122
P11233	RALA	0.372403	0.000211583	0.00814191
Q13574	DGKZ	-1.17518	0.000228507	0.00874535
P24385	CCND1	-0.620319	0.000230938	0.00879061
Q9H7F0	ATP13A3	1.10484	0.000233133	0.00882645
P13716	ALAD	-0.501644	0.000238081	0.0088707
Q96GA3	LTV1	0.382655	0.000237101	0.0088707
Q9Y2C4	EXOG	0.60737	0.000236475	0.0088707
Q6NYC8	PPP1R18	-0.312873	0.000244796	0.00907291
O14745	NHERF1	0.421036	0.000255193	0.00928665
Q5T9A4	ATAD3B	0.39065	0.000254248	0.00928665
Q9H1J7	WNT5B	1.09513	0.000258245	0.00928665
P04920	SLC4A2	0.555211	0.000256752	0.00928665
O14613	CDC42EP2	-0.878394	0.000258475	0.00928665
A1X283	SH3PXD2B	-1.57742	0.000251988	0.00928665
P49753	ACOT2	-0.560016	0.000262793	0.00929943
O60936	NOL3	-0.531576	0.000261709	0.00929943
Q9UI42	CPA4	1.04593	0.000261695	0.00929943
Q15075	EEA1	0.270275	0.000266401	0.00937856
O15020	SPTBN2	-0.58513	0.000267693	0.00937856
Q06203	PPAT	0.434412	0.000271763	0.00942737
Q9BYX2	TBC1D2	-0.458926	0.00027092	0.00942737
P16930	FAH	-0.356826	0.000276212	0.00950977
P49760	CLK2	-1.68432	0.000276839	0.00950977
P16152	CBR1	-0.330995	0.000288009	0.00970462
Q56VL3	OCIAD2	-0.265584	0.000286134	0.00970462
Q8IVD9	NUDCD3	-0.305636	0.000284839	0.00970462
O95786	RIGI	-0.389941	0.000288024	0.00970462
O75970	MPDZ	0.3622	0.000290206	0.00973158
Q05193	DNM1	1.05527	0.000293346	0.00979024
P28161	GSTM2	0.659956	0.000295938	0.00981007
O15021	MAST4	-0.645469	0.000297368	0.00981007
Q5T6V5	QNG1	1.66061	0.000298119	0.00981007
Q8N3V7	SYNPO	-0.680838	0.000308796	0.0100673
A9UHW6	MIF4GD	-0.506346	0.000308095	0.0100673
O94919	ENDOD1	0.431809	0.000311988	0.0100781
Q96DG6	CMBL	-0.566169	0.000310609	0.0100781
O95167	NDUFA3	0.497299	0.000316189	0.0101671
Q15678	PTPN14	-0.424212	0.000318824	0.0102053
Q9UHB4	NDOR1	0.371613	0.000321725	0.0102515
Q8IWA0	WDR75	0.286713	0.000327315	0.0103361
Q13643	FHL3	-0.386976	0.000325988	0.0103361
Q8IZP0	ABI1	-0.258874	0.000336798	0.0104977
Q9H0S4	DDX47	0.490059	0.000336905	0.0104977
Q93062	RBPMS	0.357475	0.00033401	0.0104977
Q02978	SLC25A11	-0.317629	0.000341527	0.0105911
Q9NX18	SDHAF2	-0.490064	0.000342909	0.0105911
P50416	CPT1A	0.415666	0.000348184	0.010707
P48553	TRAPPC10	-0.556455	0.00035333	0.010818
Q16643	DBN1	-0.264476	0.000360244	0.010982
Q9H0Q0	CYRIA	1.99858	0.00036274	0.0110104
Q9BXW7	HDHD5	0.518464	0.000365396	0.0110222
Q659C4	LARP1B	0.261831	0.00036626	0.0110222
O95831	AIFM1	0.301462	0.000372757	0.0110758
Q9NZM5	NOP53	0.609795	0.000372266	0.0110758
Q9Y2B9	PKIG	0.406981	0.00037178	0.0110758
Q5VZ89	DENND4C	-0.342731	0.000375271	0.0111036
Q13418	ILK	-0.394354	0.000383653	0.011257
Q96L58	B3GALT6	0.461224	0.000383245	0.011257
Q9BZF3	OSBPL6	-0.399901	0.000387346	0.0113182
P21333	FLNA	-0.270851	0.000391483	0.0113918
O60610	DIAPH1	-0.243863	0.000393302	0.0113977
Q16610	ECM1	-0.765524	0.000396352	0.011439
Q13557	CAMK2D	-0.263821	0.000399253	0.0114757
Q9H5Q4	TFB2M	0.472675	0.000402011	0.011508
P30043	BLVRB	-0.29401	0.000405315	0.011509
Q9Y2H0	DLGAP4	-0.305961	0.000404217	0.011509
P31153	MAT2A	-0.5416	0.000408663	0.0115295
Q9C0C2	TNKS1BP1	-0.315289	0.000411808	0.0115295
Q5U5X0	LYRM7	-0.281773	0.000412588	0.0115295
Q8IYU2	HACE1	-0.391695	0.000410514	0.0115295
P36551	CPOX	0.334682	0.000415336	0.0115464
Q6SZW1	SARM1	-0.357927	0.000416472	0.0115464
Q01518	CAP1	-0.281535	0.000427981	0.011819
P61225	RAP2B	-0.505542	0.000438431	0.0119668
P26374	CHML	0.715352	0.000435749	0.0119668
Q9NQ48	LZTFL1	1.90776	0.000437396	0.0119668
Q9UIJ7	AK3	-0.273539	0.000442831	0.0120402
P32322	PYCR1	-0.315199	0.00044688	0.0121036
Q6EMK4	VASN	1.14714	0.000449442	0.0121263
P07339	CTSD	-0.316626	0.000453244	0.0121622
Q63HN8	RNF213	-0.239504	0.000454227	0.0121622
P25445	FAS	-0.556776	0.00045884	0.0122392
P60604	UBE2G2	-0.3969	0.000464256	0.0123369
Q9NZQ3	NCKIPSD	-0.323122	0.000468115	0.0123927
P52565	ARHGDIA	-0.234599	0.000475198	0.0125331
P52209	PGD	-0.253923	0.000477384	0.0125339
P04439	HLA-A	-0.412498	0.000478788	0.0125339
P32455	GBP1	-0.449932	0.000480828	0.0125407
Q9P287	BCCIP	0.436197	0.000484856	0.0125991
O95299	NDUFA10	0.285465	0.000495243	0.0128217
Q8N8S7	ENAH	-0.333229	0.000499371	0.0128342
Q01970	PLCB3	-0.338855	0.000498067	0.0128342
P14550	AKR1A1	-0.329124	0.000508032	0.0130093
P42696	RBM34	0.341204	0.000515563	0.0130654
Q8N129	CNPY4	-0.661089	0.000515789	0.0130654
Q5T8D3	ACBD5	-0.351176	0.00051311	0.0130654
Q9Y490	TLN1	-0.214583	0.000532731	0.0134462
P36776	LONP1	0.242532	0.000540802	0.0136012
Q99973	TEP1	-0.716469	0.00056137	0.0140682
P36871	PGM1	0.289688	0.000565507	0.0141216
Q7L0J3	SV2A	-0.595638	0.000567819	0.0141293
O43301	HSPA12A	-0.518423	0.000574451	0.0141949
Q8IX01	SUGP2	-0.336324	0.000574488	0.0141949
Q8N488	RYBP	0.649861	0.000581552	0.0143192
P48147	PREP	-0.255722	0.000593437	0.0144103
O75884	RBBP9	-0.623832	0.000592581	0.0144103
Q15628	TRADD	-0.543226	0.000587418	0.0144103
Q13625	TP53BP2	0.493693	0.000592112	0.0144103
Q96G74	OTUD5	-0.732798	0.000595487	0.0144104
P63010	AP2B1	0.276483	0.000601342	0.0144529
Q9UPU7	TBC1D2B	-0.654401	0.000601984	0.0144529
Q5VW38	GPR107	-0.680723	0.000603402	0.0144529
Q9NZI8	IGF2BP1	-0.385313	0.000606027	0.0144666
Q27J81	INF2	-0.267264	0.000618692	0.0145713
P37840	SNCA	-0.318439	0.000613694	0.0145713
P83876	TXNL4A	0.556111	0.000615826	0.0145713
Q8N4S7	PAQR4	-0.367816	0.000618231	0.0145713
Q12882	DPYD	0.380945	0.000623871	0.0146443
Q96ME1	FBXL18	-0.469324	0.000628262	0.0146497
P62699	YPEL5	-0.468533	0.000627276	0.0146497
P40189	IL6ST	1.08493	0.000634214	0.0147397
P50995	ANXA11	-0.252372	0.000639315	0.0147643
P48436	SOX9	-0.787271	0.000639465	0.0147643
P51580	TPMT	-0.342355	0.000644198	0.014825
P52306	RAP1GDS1	-0.251138	0.000648537	0.0148279
Q9Y4G8	RAPGEF2	-0.39409	0.000646508	0.0148279
A0A024RBG1	NUDT4B	0.583153	0.000662475	0.0150976
O75794	CDC123	0.388409	0.000668158	0.0151381
Q9GZV5	WWTR1	-0.613422	0.000668555	0.0151381
Q14764	MVP	-0.331712	0.000671675	0.0151601
P37275	ZEB1	-0.816133	0.000674382	0.0151725
Q9Y6K8	AK5	-0.447405	0.000686997	0.0154071
P10321	HLA-C	-0.400198	0.000692628	0.0154841
Q99829	CPNE1	-0.288212	0.000707375	0.0157637
Q9NUQ3	TXLNG	0.46895	0.000711638	0.0157669
Q13395	TARBP1	0.519091	0.000711995	0.0157669
Q04446	GBE1	-0.243308	0.000715708	0.0157924
Q03701	CEBPZ	0.32504	0.000717634	0.0157924
P31689	DNAJA1	0.257335	0.000728349	0.0159287
Q4KMZ1	IQCC	1.07709	0.000727955	0.0159287
O95302	FKBP9	-0.261899	0.000735548	0.0160033
Q9UBG0	MRC2	-0.425564	0.000740802	0.0160033
O95359	TACC2	-0.390719	0.000740853	0.0160033
Q8IVV8	NKAIN4	-0.554704	0.00073804	0.0160033
Q08209	PPP3CA	-0.374728	0.000747285	0.0160438
P52895	AKR1C2	-0.670933	0.000746283	0.0160438
P15408	FOSL2	-0.517652	0.000751049	0.0160756
Q12802	AKAP13	-0.286029	0.000753366	0.0160764
Q9NVA2	SEPTIN11	-0.235982	0.000757976	0.0160994
Q8N8A2	ANKRD44	-0.649228	0.000759019	0.0160994
Q9NYY8	FASTKD2	0.411475	0.000776285	0.0164162
Q9NYB9	ABI2	-0.295548	0.000785006	0.0165015
Q9H7B4	SMYD3	-0.276264	0.000783748	0.0165015
P14406	COX7A2	0.249477	0.000793326	0.0166129
O60502	OGA	-0.446061	0.00079974	0.0166129
Q04721	NOTCH2	0.398088	0.00079866	0.0166129
Q15013	MAD2L1BP	0.948378	0.000798019	0.0166129
Q9NYA1	SPHK1	0.736965	0.000804565	0.0166184
Q5U3C3	TMEM164	0.539148	0.000804724	0.0166184
Q92599	SEPTIN8	-0.283038	0.000826506	0.0170183
Q9NV96	TMEM30A	0.335281	0.000853217	0.0175171
P09455	RBP1	1.04639	0.000858153	0.0175672
Q9H4M9	EHD1	-0.203921	0.000863407	0.0176235
Q13464	ROCK1	-0.312103	0.000866527	0.0176361
O94875	SORBS2	-0.488833	0.000884055	0.017941
O94907	DKK1	0.922656	0.000888675	0.0179829
P35613	BSG	0.321006	0.000893553	0.0180298
O43813	LANCL1	-0.220891	0.000900386	0.0180641
P49137	MAPKAPK2	-0.329734	0.000900343	0.0180641
Q8TEA8	DTD1	-0.341379	0.000907012	0.0181138
Q9Y625	GPC6	1.08552	0.000910575	0.0181138
Q5SW96	LDLRAP1	1.33273	0.000909026	0.0181138
Q6UVY6	MOXD1	0.780638	0.000915516	0.0181607
Q9HBL0	TNS1	-0.758639	0.000920158	0.0182016
O43149	ZZEF1	0.386959	0.000927669	0.0182987
P02794	FTH1	0.757372	0.00094012	0.0184925
Q86X55	CARM1	-0.23494	0.000943055	0.0184986
O43707	ACTN4	-0.223122	0.000951037	0.0186033
O43294	TGFB1I1	-0.310026	0.000958022	0.0186197
Q9HBF4	ZFYVE1	-0.341288	0.000959804	0.0186197
Q92784	DPF3	1.00535	0.000959217	0.0186197
Q96DX7	TRIM44	0.432072	0.000971729	0.0187992
Q93034	CUL5	-0.305387	0.000977308	0.0188406
Q68CQ4	UTP25	0.402396	0.00097922	0.0188406
Q6KF10	GDF6	1.23516	0.000984576	0.018892
P05387	RPLP2	0.250713	0.00101212	0.0189839
P31949	S100A11	-0.216995	0.00100338	0.0189839
P31150	GDI1	-0.357828	0.00101857	0.0189839
P40222	TXLNA	0.353256	0.00100943	0.0189839
Q02818	NUCB1	0.403171	0.00100043	0.0189839
Q15067	ACOX1	0.363713	0.00101881	0.0189839
Q9UNX4	WDR3	0.270906	0.00101751	0.0189839
Q96PC3	AP1S3	1.00973	0.00101902	0.0189839
Q9NUJ3	TCP11L1	-0.36645	0.000998326	0.0189839
P09668	CTSH	1.57403	0.00101513	0.0189839
Q96J92	WNK4	-2.7891	0.00100802	0.0189839
Q6NZI2	CAVIN1	-0.297788	0.00102582	0.0189937
Q13011	ECH1	-0.244778	0.00102252	0.0189937
Q14692	BMS1	0.257813	0.00102763	0.0189937
Q6DKI1	RPL7L1	0.364168	0.00104728	0.0193061
P20338	RAB4A	0.3625	0.00105166	0.0193363
O43252	PAPSS1	-0.303348	0.00105695	0.0193425
Q9Y692	GMEB1	1.00321	0.00105749	0.0193425
P07738	BPGM	-0.815126	0.00106381	0.0194076
Q99732	LITAF	1.49454	0.00106656	0.0194076
Q9NXR7	BABAM2	-0.266495	0.00107427	0.0194974
P29353	SHC1	-0.221398	0.00109386	0.019802
Q9H813	PACC1	-0.771845	0.00109898	0.0198436
P07948	LYN	0.514924	0.00110314	0.0198678
Q5TAT6	COL13A1	-2.09864	0.00110697	0.019886
Q01850	CDR2	0.431157	0.00111549	0.019988
Q13425	SNTB2	-0.306683	0.0011245	0.0200474
Q96ST3	SIN3A	-0.237905	0.00112271	0.0200474
Q9NPR2	SEMA4B	-0.839922	0.00113224	0.0200937
Q9Y4U1	MMACHC	0.634829	0.0011328	0.0200937
Q969U7	PSMG2	0.315748	0.00113569	0.0200942
P54709	ATP1B3	0.310873	0.00113977	0.020116
Q9NZN5	ARHGEF12	-0.24567	0.00115592	0.0203499
P15559	NQO1	-0.344125	0.00118197	0.0206025
Q86VP6	CAND1	0.185978	0.00118027	0.0206025
P61769	B2M	-0.395393	0.00117678	0.0206025
Q9H2H8	PPIL3	-0.225262	0.00118145	0.0206025
Q86UA1	PRPF39	-0.295066	0.00118755	0.0206487
P78559	MAP1A	-0.240315	0.00120775	0.0208968
P51398	DAP3	0.216017	0.0012073	0.0208968
Q05682	CALD1	-0.226231	0.00121475	0.0208983
Q9P2P5	HECW2	0.593238	0.00121674	0.0208983
O43556	SGCE	-1.65686	0.00121214	0.0208983
Q4G0X4	KCTD21	-0.527075	0.00122987	0.0210724
A8MXV4	NUDT19	-0.338693	0.00123766	0.0211544
P09601	HMOX1	1.40807	0.00125441	0.0213888
Q9HBK9	AS3MT	0.544126	0.00126688	0.0215167
Q9Y3E2	BOLA1	0.700142	0.00126803	0.0215167
Q8N0X7	SPART	0.25878	0.00127613	0.0216022
Q96GD0	PDXP	-0.226044	0.00128042	0.0216229
Q92581	SLC9A6	-0.600295	0.00128855	0.0216563
Q13432	UNC119	-0.946327	0.00128573	0.0216563
Q9Y3D8	AK6	0.429582	0.00129371	0.0216912
Q8N1G2	CMTR1	0.23765	0.00130134	0.0217157
Q9H015	SLC22A4	0.553468	0.00129991	0.0217157
O94955	RHOBTB3	1.13161	0.00132018	0.0219781
Q8NBL1	POGLUT1	-0.261042	0.00132908	0.0220739
Q86TI2	DPP9	-0.233344	0.00133287	0.0220849
Q8NCG7	DAGLB	0.410341	0.00133959	0.0221441
O95361	TRIM16	-0.745114	0.00134507	0.0221826
O60565	GREM1	0.370903	0.00135749	0.0222953
Q8TC07	TBC1D15	0.234433	0.00136064	0.0222953
Q8TCE6	DENND10	-0.276598	0.0013614	0.0222953
P42773	CDKN2C	-1.00826	0.00136594	0.0223177
Q9H788	SH2D4A	0.489037	0.00138192	0.0225266
P47813	EIF1AX	0.265703	0.00139018	0.0225568
O00273	DFFA	-0.205795	0.00138836	0.0225568
Q03154	ACY1	-0.325535	0.00139385	0.0225643
Q96BY7	ATG2B	-0.263246	0.00141099	0.0227895
P60981	DSTN	-0.292187	0.00141994	0.0228394
P30040	ERP29	0.242743	0.00142057	0.0228394
O60504	SORBS3	-0.286781	0.00144278	0.0231215
Q9UKX5	ITGA11	-0.713635	0.00144796	0.0231215
Q8IY37	DHX37	0.386315	0.0014465	0.0231215
P11908	PRPS2	-0.273506	0.00145211	0.0231352
Q01813	PFKP	-0.193222	0.00146019	0.0232089
Q05209	PTPN12	-0.266091	0.00146598	0.0232089
Q9H694	BICC1	0.959878	0.00146662	0.0232089
P52789	HK2	0.211842	0.00148497	0.0232898
Q9Y3C1	NOP16	0.306626	0.00147536	0.0232898
Q9NS86	LANCL2	0.36026	0.00148126	0.0232898
O15327	INPP4B	0.360652	0.00148269	0.0232898
Q16890	TPD52L1	0.782316	0.00150616	0.0235175
Q9NNX1	TUFT1	0.470707	0.00150508	0.0235175
P46926	GNPDA1	0.530308	0.00151391	0.0235861
P67936	TPM4	-0.275027	0.00153325	0.0238347
Q13107	USP4	0.428874	0.00154775	0.0240071
O75368	SH3BGRL	-0.456722	0.0015552	0.0240697
P22681	CBL	-0.261082	0.00157811	0.0243706
P51649	ALDH5A1	-0.526307	0.00159046	0.0245077
P08648	ITGA5	-0.273777	0.00161139	0.024748
Q03169	TNFAIP2	0.735104	0.00161308	0.024748
Q15327	ANKRD1	1.63846	0.00161757	0.024763
P06748	NPM1	0.248397	0.00164611	0.0248753
O00154	ACOT7	-0.249784	0.00164046	0.0248753
O00429	DNM1L	0.173899	0.00162887	0.0248753
Q6P9B6	MEAK7	-0.238742	0.00164592	0.0248753
Q15392	DHCR24	-0.720437	0.0016434	0.0248753
Q9Y3Q8	TSC22D4	-0.446639	0.00163985	0.0248753
Q9NZV1	CRIM1	0.705622	0.00166197	0.0250612
Q99961	SH3GL1	-0.195016	0.00167163	0.0251531
Q9UNE7	STUB1	0.32098	0.00169488	0.0252874
P09488	GSTM1	-0.448595	0.00169493	0.0252874
O00754	MAN2B1	-0.34258	0.00168601	0.0252874
Q969Z3	MTARC2	0.612153	0.00168992	0.0252874
O00463	TRAF5	-1.05172	0.00170229	0.0253436
Q13444	ADAM15	-0.447694	0.00171571	0.0254369
O95749	GGPS1	-0.701361	0.00171578	0.0254369
Q05655	PRKCD	-0.539854	0.00175158	0.0259131
P49441	INPP1	-0.358272	0.00177097	0.0260903
Q8IXW5	RPAP2	0.343224	0.00176738	0.0260903
Q68E01	INTS3	0.239564	0.00177544	0.0261015
Q15404	RSU1	-0.322485	0.00180063	0.0261948
P30536	TSPO	-0.341972	0.00179337	0.0261948
Q9Y6H1	CHCHD2	0.388097	0.00179718	0.0261948
P52943	CRIP2	-0.433353	0.00179998	0.0261948
P10586	PTPRF	0.702644	0.00179211	0.0261948
Q15283	RASA2	-0.390804	0.0018041	0.0261948
Q8WXF1	PSPC1	0.289072	0.0018327	0.0265553
P03891	MT-ND2	0.534149	0.00184566	0.0266881
P05556	ITGB1	-0.25602	0.00187288	0.0269711
P51531	SMARCA2	-0.22522	0.00186908	0.0269711
Q96CW5	TUBGCP3	-0.260693	0.0018857	0.0271003
Q9NVN8	GNL3L	0.419154	0.00189778	0.0272183
Q9BZG8	DPH1	0.495981	0.00190636	0.0272857
P05023	ATP1A1	0.295434	0.00192949	0.0275609
O75369	FLNB	0.182484	0.00194315	0.0276998
P62328	TMSB4X	-0.989411	0.00196434	0.0278979
Q96IJ6	GMPPA	0.232716	0.00196848	0.0278979
Q9NYL4	FKBP11	0.479164	0.00196894	0.0278979
P46060	RANGAP1	0.324978	0.00197353	0.0279068
Q96LJ7	DHRS1	-0.394444	0.00199415	0.0281419
Q8WVE6	TMEM171	-1.28683	0.00199899	0.0281538
Q9NUL7	DDX28	0.61498	0.00201017	0.0282548
Q15555	MAPRE2	-0.445322	0.00201875	0.0282578
Q5VT25	CDC42BPA	-0.351099	0.00202243	0.0282578
Q99755	PIP5K1A	0.432275	0.00201992	0.0282578
Q9Y3R5	DOP1B	-0.477402	0.0020473	0.0285487
Q6UVK1	CSPG4	-0.722644	0.00205705	0.0285714
Q9Y478	PRKAB1	-0.28148	0.00205412	0.0285714
Q13555	CAMK2G	-0.271821	0.00206749	0.0286204
Q15147	PLCB4	0.967422	0.0020687	0.0286204
P26572	MGAT1	0.262271	0.00210508	0.0290667
O75962	TRIO	-0.2426	0.00211172	0.0291012
P09382	LGALS1	-0.219772	0.00212007	0.0291024
P52701	MSH6	0.321037	0.00211971	0.0291024
O60701	UGDH	-0.330426	0.00219753	0.029817
Q15061	WDR43	0.44031	0.00219439	0.029817
Q8WZA9	IRGQ	-0.209462	0.00218349	0.029817
O43181	NDUFS4	0.359591	0.00219592	0.029817
Q96AD5	PNPLA2	0.414965	0.00217819	0.029817
Q8N2H3	PYROXD2	-1.13167	0.00219753	0.029817
Q5QJE6	DNTTIP2	0.30193	0.00221408	0.0299838
Q8N8A6	DDX51	0.348044	0.00222202	0.0300094
P40692	MLH1	0.385361	0.0022245	0.0300094
O76003	GLRX3	0.219188	0.002243	0.0300949
Q9Y3E7	CHMP3	-0.235906	0.00224365	0.0300949
Q9UK73	FEM1B	-0.370082	0.00223814	0.0300949
Q8IUF8	RIOX2	0.437884	0.00227858	0.0305052
Q9Y5A9	YTHDF2	0.238948	0.00229613	0.0306819
Q8IWB9	TEX2	0.253762	0.00232595	0.0307304
Q9NRF8	CTPS2	0.341957	0.0023205	0.0307304
P34741	SDC2	0.560994	0.00232507	0.0307304
P16035	TIMP2	-0.786176	0.00230741	0.0307304
Q9NVR5	DNAAF2	0.465686	0.00230951	0.0307304
Q9H1J1	UPF3A	0.395025	0.00232096	0.0307304
P07996	THBS1	1.17641	0.00236012	0.0310074
P56945	BCAR1	-0.398345	0.00235793	0.0310074
Q16611	BAK1	-1.33554	0.00235389	0.0310074
Q53H82	LACTB2	0.35872	0.00238503	0.0312764
Q14012	CAMK1	0.369734	0.00239207	0.0313103
Q7LGC8	CHST3	-0.344258	0.00240275	0.0313918
Q15126	PMVK	-0.255361	0.00242896	0.0316754
P05026	ATP1B1	0.306544	0.00244931	0.0317396
Q6NUK1	SLC25A24	-0.232373	0.00245191	0.0317396
Q66K74	MAP1S	-0.267562	0.00244984	0.0317396
P32456	GBP2	-1.04063	0.00245029	0.0317396
Q7L775	EPM2AIP1	0.204221	0.00246377	0.0318346
Q15746	MYLK	-0.283851	0.00249062	0.0320963
Q7KYR7	BTN2A1	-0.547838	0.0024957	0.0320963
P52848	NDST1	-1.6559	0.0024977	0.0320963
Q6RFH5	WDR74	0.334649	0.0025235	0.0323688
P78346	RPP30	0.325498	0.00252882	0.0323781
P08133	ANXA6	-0.23196	0.00253473	0.0323948
O95456	PSMG1	0.308633	0.00254673	0.0324305
Q8IWT6	LRRC8A	-0.299823	0.00254312	0.0324305
Q8NEF9	SRFBP1	0.280156	0.00256224	0.0325104
O95427	PIGN	1.25537	0.00256216	0.0325104
Q9UHR4	BAIAP2L1	0.5755	0.0025892	0.0327934
Q9UJF2	RASAL2	0.310276	0.00260882	0.0329477
Q9ULP9	TBC1D24	-0.303662	0.00261074	0.0329477
P42704	LRPPRC	0.192271	0.00262799	0.0331061
P07858	CTSB	-0.229497	0.00264955	0.033318
P10124	SRGN	-0.943102	0.00267614	0.0335925
Q03468	ERCC6	0.354326	0.00269478	0.0337663
Q9Y2R4	DDX52	0.341738	0.00271486	0.0338995
P48681	NES	3.57306	0.00272529	0.0338995
O14939	PLD2	-0.4203	0.00272588	0.0338995
Q9BX70	BTBD2	-0.614345	0.0027173	0.0338995
O14682	ENC1	0.895325	0.00272948	0.0338995
P02511	CRYAB	1.68258	0.00273652	0.0339271
Q8NF37	LPCAT1	0.503774	0.00274393	0.033931
P50747	HLCS	-0.255966	0.0027488	0.033931
O00716	E2F3	0.449933	0.00275331	0.033931
O94985	CLSTN1	-1.68218	0.00275611	0.033931
Q9H857	NT5DC2	-0.214464	0.00276914	0.0339726
Q8N6Y2	LRRC17	-2.11298	0.00276715	0.0339726
Q9BYN8	MRPS26	0.272756	0.00278044	0.0339928
Q9Y680	FKBP7	-0.48747	0.0027761	0.0339928
Q8IWE2	FAM114A1	-0.280203	0.00281978	0.034414
Q9H8Y5	ANKZF1	-0.217977	0.00283027	0.0344823
Q9BRJ7	NUDT16L1	0.523383	0.00285607	0.0347366
P40261	NNMT	-0.493362	0.00287151	0.0347425
Q9HA65	TBC1D17	-0.315927	0.0028763	0.0347425
Q9NRG1	PRTFDC1	-0.341445	0.00287339	0.0347425
Q96C57	CUSTOS	0.734746	0.00286939	0.0347425
Q6V0I7	FAT4	-0.51796	0.00288472	0.0347846
P48307	TFPI2	1.08447	0.00292712	0.0351854
O14933	UBE2L6	-0.531067	0.00293295	0.0351854
Q9NYI0	PSD3	0.478485	0.0029285	0.0351854
P50895	BCAM	-0.325883	0.00294508	0.0352708
O75874	IDH1	-0.365903	0.00295822	0.0353339
Q92974	ARHGEF2	-0.425904	0.0029654	0.0353339
Q8WUH1	CHURC1	0.325926	0.00296318	0.0353339
Q9NRZ9	HELLS	0.600989	0.00297234	0.0353567
Q9HAV0	GNB4	-0.396329	0.00298773	0.0354799
Q9BY44	EIF2A	0.192957	0.00299824	0.0354923
Q9Y5P6	GMPPB	0.234145	0.00299885	0.0354923
Q9BXY0	MAK16	0.371082	0.00300812	0.0355423
P29317	EPHA2	-0.301407	0.00303115	0.0356078
P46939	UTRN	-0.279908	0.00303178	0.0356078
Q9UDT6	CLIP2	-0.379115	0.00301892	0.0356078
O75027	ABCB7	-0.37799	0.0030339	0.0356078
Q6GMV3	PTRHD1	0.229998	0.00304081	0.0356296
P50454	SERPINH1	-0.269007	0.00305213	0.0357028
Q14684	RRP1B	0.18461	0.0030678	0.0358266
P49736	MCM2	0.284033	0.00307425	0.0358425
Q16342	PDCD2	0.245802	0.00308832	0.035947
P17535	JUND	-0.392977	0.00309938	0.0360162
Q96GR4	ZDHHC12	0.616732	0.00316168	0.0366797
O75496	GMNN	0.68063	0.00317232	0.0367425
P20742	PZP	0.867613	0.00319291	0.0368789
P06746	POLB	0.417962	0.00319456	0.0368789
Q8N2W9	PIAS4	0.499834	0.00320648	0.0369558
O75489	NDUFS3	0.224281	0.00322336	0.0370644
Q9BSD7	NTPCR	-0.276244	0.00323169	0.0370644
Q9NRG7	SDR39U1	0.300703	0.00322695	0.0370644
P04792	HSPB1	-0.253335	0.00323739	0.0370695
Q53FA7	TP53I3	-0.306042	0.00325002	0.0371537
P82933	MRPS9	0.254042	0.00326179	0.0371945
Q9P0S3	ORMDL1	-0.691676	0.00326415	0.0371945
P55210	CASP7	-0.428224	0.00327791	0.0372909
P61927	RPL37	0.427254	0.00329197	0.0373904
Q99497	PARK7	-0.193406	0.00334414	0.0374406
P55809	OXCT1	0.210437	0.00332863	0.0374406
Q9BPZ3	PAIP2	0.521851	0.00332224	0.0374406
Q9UDW1	UQCR10	0.256705	0.00332462	0.0374406
Q8NI36	WDR36	0.19204	0.00334424	0.0374406
P35914	HMGCL	-0.452739	0.00330214	0.0374406
Q12768	WASHC5	-0.174631	0.00333659	0.0374406
Q9Y4I1	MYO5A	-0.22325	0.00331665	0.0374406
Q96HR9	REEP6	0.593334	0.00334131	0.0374406
P84022	SMAD3	0.495051	0.0034055	0.0380659
P49257	LMAN1	0.226589	0.00342999	0.0382715
Q6UB35	MTHFD1L	-0.236235	0.00343476	0.0382715
Q9HCC0	MCCC2	-0.437127	0.00345477	0.0384336
P23497	SP100	0.194074	0.00349406	0.0388094
Q9Y6E2	BZW2	0.203822	0.00350407	0.0388593
Q96GQ7	DDX27	0.188234	0.00352614	0.0390426
P55011	SLC12A2	-0.266736	0.00353525	0.039082
P55789	GFER	1.50565	0.00356088	0.0393037
Q06481	APLP2	-0.486934	0.00358983	0.0394662
Q96C86	DCPS	-0.23027	0.00359242	0.0394662
Q86SK9	SCD5	-0.326225	0.00358653	0.0394662
P63098	PPP3R1	-0.26504	0.00362426	0.0396026
Q9Y2Z4	YARS2	0.309071	0.00362734	0.0396026
Q16831	UPP1	0.336682	0.00362059	0.0396026
Q96B01	RAD51AP1	1.03169	0.00361306	0.0396026
Q8IXM2	BAP18	-0.317501	0.00363893	0.0396678
O95336	PGLS	-0.174935	0.00365165	0.0397449
Q9HBW9	ADGRL4	-0.809471	0.00368688	0.0400664
Q9UHK6	AMACR	-0.797537	0.00369579	0.0401013
Q09666	AHNAK	-0.218868	0.00371496	0.0401796
P23588	EIF4B	0.264917	0.00373228	0.0401796
P13726	F3	0.510046	0.0037465	0.0401796
P23786	CPT2	-0.221864	0.00374364	0.0401796
Q7L576	CYFIP1	-0.168002	0.00375785	0.0401796
P49593	PPM1F	-0.246879	0.0037421	0.0401796
Q9NRX5	SERINC1	-0.348576	0.00375422	0.0401796
Q96RQ1	ERGIC2	0.202284	0.00374108	0.0401796
Q6FIF0	ZFAND6	-0.589031	0.00374199	0.0401796
P53355	DAPK1	0.258409	0.00376026	0.0401796
Q86TC9	MYPN	1.11228	0.00376577	0.0401796
P36959	GMPR	0.433733	0.00377363	0.0401883
Q6PI26	SHQ1	2.13439	0.003778	0.0401883
Q13439	GOLGA4	0.268976	0.00379957	0.040296
Q13889	GTF2H3	-0.43792	0.00379668	0.040296
P38646	HSPA9	0.186026	0.00383202	0.0404905
Q9Y6M5	SLC30A1	-0.429207	0.00382761	0.0404905
Q5VWZ2	LYPLAL1	0.504851	0.00383515	0.0404905
O00170	AIP	-0.280431	0.00385297	0.040557
Q96EY1	DNAJA3	0.213897	0.00385219	0.040557
Q8WUM9	SLC20A1	-0.648459	0.00388362	0.0408186
Q5T3I0	GPATCH4	0.41487	0.00391638	0.0409794
Q13572	ITPK1	-0.489772	0.00391149	0.0409794
Q8NCJ5	SPRYD3	-1.12978	0.00391486	0.0409794
Q96FQ6	S100A16	-0.230789	0.00392886	0.041049
Q96JY6	PDLIM2	-0.335389	0.00394917	0.0411391
Q495W5	FUT11	-0.760383	0.00394724	0.0411391
Q9UBC2	EPS15L1	0.260993	0.00398241	0.041363
P63027	VAMP2	-0.333196	0.00398188	0.041363
O75390	CS	0.165897	0.00400322	0.04138
Q9NP81	SARS2	0.211895	0.00401124	0.04138
Q9Y6M1	IGF2BP2	-0.30077	0.00401343	0.04138
Q7Z494	NPHP3	-1.12361	0.00400667	0.04138
Q9NSP4	CENPM	0.578398	0.00400726	0.04138
Q32MZ4	LRRFIP1	-0.164478	0.00402783	0.0414678
O75083	WDR1	-0.23063	0.00403415	0.0414723
O00622	CCN1	0.582372	0.00407878	0.0416873
Q9Y295	DRG1	0.181813	0.00408467	0.0416873
Q5SW79	CEP170	-0.236437	0.00406802	0.0416873
P53007	SLC25A1	-0.296745	0.00408074	0.0416873
Q9NPJ3	ACOT13	-0.565366	0.0040779	0.0416873
Q96M96	FGD4	0.573152	0.00409625	0.041693
Q9BZJ0	CRNKL1	0.221575	0.00410066	0.041693
Q9Y6I4	USP3	0.544862	0.00410299	0.041693
O43760	SYNGR2	0.971835	0.0041307	0.0419141
P24468	NR2F2	0.549235	0.00414483	0.0419969
P36915	GNL1	-0.21151	0.00415301	0.0420194
Q13131	PRKAA1	-0.251262	0.00415952	0.0420249
Q12959	DLG1	0.230788	0.00418643	0.0422361
O15427	SLC16A3	0.28753	0.00422918	0.0424244
Q07812	BAX	-0.306248	0.00422918	0.0424244
P43246	MSH2	0.276154	0.00421517	0.0424244
Q49B96	COX19	1.36435	0.00421838	0.0424244
P08047	SP1	-0.771543	0.00425221	0.0425946
Q9H4E5	RHOJ	-0.640001	0.00427296	0.0427417
Q53HV7	SMUG1	-0.591418	0.00428195	0.0427709
Q96S38	RPS6KC1	-2.07765	0.00433468	0.0432363
Q5GLZ8	HERC4	0.246762	0.00438038	0.0432931
Q9BY32	ITPA	-0.216854	0.00438738	0.0432931
Q86V48	LUZP1	-0.213952	0.00438287	0.0432931
P53803	POLR2K	-0.651312	0.00436546	0.0432931
Q86SX6	GLRX5	0.384095	0.00439181	0.0432931
Q9P2E3	ZNFX1	0.263867	0.00439571	0.0432931
P41134	ID1	-0.418489	0.00436678	0.0432931
O14757	CHEK1	0.532137	0.00438651	0.0432931
Q8N0Z3	SPICE1	1.44964	0.00438211	0.0432931
P11216	PYGB	-0.210942	0.00449233	0.0441829
Q9Y3Z3	SAMHD1	-0.207098	0.00449912	0.0441881
Q9BVG9	PTDSS2	0.385106	0.00450692	0.044203
Q99523	SORT1	0.623657	0.00453848	0.0444063
Q8TF72	SHROOM3	0.577411	0.00454026	0.0444063
Q16254	E2F4	0.421094	0.00454817	0.044422
P61421	ATP6V0D1	0.14784	0.00456293	0.0444437
Q9H7E2	TDRD3	-0.255987	0.00457564	0.0444437
Q96BJ3	AIDA	-0.27985	0.00456774	0.0444437
O43502	RAD51C	0.754482	0.00457447	0.0444437
P53602	MVD	-0.227071	0.00461414	0.0447558
Q9P0M6	MACROH2A2	3.13668	0.00462402	0.04479
O75828	CBR3	-0.240078	0.00463126	0.0447986
P10809	HSPD1	0.190505	0.00466242	0.0448012
P04179	SOD2	0.306168	0.00465482	0.0448012
Q9UEW8	STK39	-0.153791	0.00466725	0.0448012
Q08257	CRYZ	-0.318677	0.00465758	0.0448012
Q8TBC4	UBA3	-0.223702	0.00466926	0.0448012
Q709C8	VPS13C	-0.32999	0.00466971	0.0448012
Q14CX7	NAA25	0.261071	0.00468427	0.0448797
O95478	NSA2	0.312811	0.00469165	0.0448894
P22570	FDXR	-0.449469	0.00470428	0.0449492
O75616	ERAL1	0.347069	0.00472043	0.0450423
Q15397	PUM3	0.233811	0.00473049	0.0450772
Q8N6N7	ACBD7	-0.394823	0.00474333	0.0451386
P49662	CASP4	-0.405884	0.00475039	0.0451448
Q96D46	NMD3	0.217809	0.0047609	0.0451836
O60292	SIPA1L3	-0.32017	0.0047864	0.0453645
P41226	UBA7	-0.655414	0.00483968	0.0458078
P00390	GSR	-0.223515	0.00486261	0.0459631
Q9NZQ7	CD274	-0.723497	0.00487752	0.0460422
Q6UW68	TMEM205	-0.31657	0.00492438	0.0464223
Q6ZUJ8	PIK3AP1	4.85372	0.00494473	0.0465491
Q6ZW31	SYDE1	0.19303	0.00495105	0.0465491
Q8TAQ2	SMARCC2	0.272252	0.00496099	0.0465804
Q9BRK3	MXRA8	-0.379527	0.00504521	0.0473081
P21589	NT5E	-0.402422	0.0050549	0.0473359
Q63ZY3	KANK2	-0.233013	0.00507421	0.0474536
Q9UBK8	MTRR	0.653264	0.00512104	0.047828
P08134	RHOC	-0.3248	0.00514622	0.0479353
Q9ULF5	SLC39A10	0.379227	0.00515034	0.0479353
Q96EX3	DYNC2I2	0.315268	0.00515295	0.0479353
Q15043	SLC39A14	0.391662	0.00516294	0.047965
Q86TG7	PEG10	-0.619297	0.00517356	0.0480003
P17302	GJA1	0.543143	0.00518645	0.0480566
Q9NQT5	EXOSC3	0.209064	0.0052169	0.0482752
P55212	CASP6	-0.330267	0.00529905	0.0489068
Q9P2I0	CPSF2	0.179393	0.00529627	0.0489068
Q9BS40	LXN	0.541421	0.00531559	0.0489953
Q86WR0	CCDC25	0.235711	0.00533565	0.049083
Q86TB9	PATL1	-0.295611	0.00533905	0.049083
Q8NDI1	EHBP1	-0.198027	0.00537713	0.0493173
Q9H0X9	OSBPL5	-1.00026	0.00537855	0.0493173
O00469	PLOD2	0.405221	0.0054218	0.0496493
P50443	SLC26A2	0.60595	0.00544579	0.0498042
O00459	PIK3R2	-0.389439	0.00546719	0.0499351
P28290	ITPRID2	-0.290084	0.0054894	0.050073
P35813	PPM1A	-0.222373	0.00549761	0.050083
Q13620	CUL4B	0.179793	0.00555686	0.0505574
Q07157	TJP1	-0.163309	0.00556691	0.0505835
Q14249	ENDOG	0.585491	0.00557473	0.0505893
Q9UPZ3	HPS5	0.249984	0.00564041	0.0510728
Q9NRN9	METTL5	0.339107	0.00564252	0.0510728
Q96AY3	FKBP10	-0.233254	0.00565026	0.0510772
Q9H0V9	LMAN2L	0.285458	0.00566365	0.0511326
O75746	SLC25A12	-0.249105	0.00567597	0.0511782
Q9Y5K8	ATP6V1D	0.273081	0.00568695	0.0512116
Q9BXW6	OSBPL1A	0.23402	0.00572515	0.0514241
P31327	CPS1	-0.362671	0.00572313	0.0514241
Q9Y2A7	NCKAP1	-0.142772	0.00578499	0.0516979
P41221	WNT5A	-0.391127	0.00577904	0.0516979
Q9P2K6	KLHL42	-0.332136	0.00577946	0.0516979
Q96HN2	AHCYL2	-2.07202	0.00578215	0.0516979
Q6P3X3	TTC27	0.226488	0.00581331	0.0518248
Q9UKG9	CROT	-0.226987	0.00581391	0.0518248
Q9NY93	DDX56	0.255212	0.00583193	0.0519196
Q9ULQ0	STRIP2	0.424081	0.00586019	0.0521054
Q13641	TPBG	-0.442761	0.00592259	0.0525384
Q5MNZ6	WDR45B	0.935334	0.00592382	0.0525384
P19474	TRIM21	-0.391073	0.00595214	0.0527232
Q8ND56	LSM14A	0.21183	0.00599671	0.0529847
Q6PL18	ATAD2	0.551738	0.00599634	0.0529847
Q9Y2S7	POLDIP2	0.187631	0.00603162	0.0532264
Q9BXB5	OSBPL10	-0.241222	0.00604384	0.0532675
O95671	ASMTL	-0.299083	0.00611469	0.0538057
O76074	PDE5A	0.792781	0.00612019	0.0538057
Q96CT7	CCDC124	-0.167552	0.00613748	0.0538233
Q7Z6B0	CCDC91	-0.376838	0.00613137	0.0538233
Q9BVA0	KATNB1	0.30789	0.00616072	0.0539599
Q96HA7	TONSL	1.38236	0.00618224	0.0540812
Q06210	GFPT1	0.181095	0.00619506	0.0541261
Q16576	RBBP7	0.238901	0.00620899	0.0541805
O14880	MGST3	-0.352962	0.00623653	0.0543536
Q8N7R7	CCNYL1	0.728969	0.0062653	0.0545367
Q8TED0	UTP15	0.246678	0.00629006	0.0546847
Q6ZSJ8	C1orf122	0.819465	0.00630207	0.0547216
P29590	PML	-0.234133	0.00632563	0.0548585
P62273	RPS29	-0.399858	0.00633971	0.0549003
P28838	LAP3	-0.14962	0.00635384	0.0549003
Q53TN4	CYBRD1	-0.603536	0.00635306	0.0549003
O76021	RSL1D1	0.218543	0.00640993	0.0552494
Q08380	LGALS3BP	-1.55957	0.00640747	0.0552494
P30530	AXL	0.399297	0.00644027	0.0554052
O14548	COX7A2L	0.497141	0.00644374	0.0554052
O43681	GET3	-0.18229	0.00655584	0.0563003
Q8IUG5	MYO18B	0.197762	0.00657283	0.0563774
Q96C12	ARMC5	0.481067	0.00659781	0.0565229
Q9BXF6	RAB11FIP5	-0.226509	0.00662769	0.0565724
O95487	SEC24B	-0.186106	0.00662094	0.0565724
Q9NX05	FAM120C	-0.339956	0.00662563	0.0565724
Q8NEZ3	WDR19	0.50505	0.00663639	0.056578
Q9BR61	ACBD6	0.212695	0.00664636	0.0565945
Q9Y4G6	TLN2	0.192696	0.00666754	0.0567063
Q9Y5J1	UTP18	0.400321	0.00668745	0.056807
P30405	PPIF	0.293261	0.00671766	0.0568797
Q10713	PMPCA	0.225138	0.00672023	0.0568797
P57768	SNX16	-0.446915	0.00671245	0.0568797
O75095	MEGF6	1.12508	0.00673088	0.0569014
Q8N584	TTC39C	0.362403	0.0067475	0.0569207
Q9H939	PSTPIP2	-0.483383	0.00674932	0.0569207
O15228	GNPAT	-0.308176	0.00676472	0.0569823
P46087	NOP2	0.332572	0.00678797	0.0571098
Q9Y296	TRAPPC4	0.217838	0.00682504	0.0573531
O15056	SYNJ2	-0.155461	0.00684108	0.0574194
Q9P299	COPZ2	-0.573238	0.00686478	0.0575498
P26006	ITGA3	-0.247937	0.00689405	0.0577264
Q92747	ARPC1A	-0.167171	0.00690468	0.0577468
P56537	EIF6	0.181197	0.00691553	0.0577515
P60468	SEC61B	0.330133	0.00692985	0.0577515
P07711	CTSL	-0.330673	0.00692555	0.0577515
Q99700	ATXN2	0.213378	0.00699973	0.0582649
O00571	DDX3X	0.163771	0.0070268	0.058289
Q14061	COX17	0.500946	0.00703243	0.058289
Q9NSE4	IARS2	-0.217777	0.00703573	0.058289
Q96CP2	FLYWCH2	0.267181	0.00702448	0.058289
P31146	CORO1A	-0.237172	0.0070593	0.0584155
Q04917	YWHAH	-0.170364	0.00710985	0.0585586
Q9H2G2	SLK	-0.192153	0.00710441	0.0585586
Q86SF2	GALNT7	-0.222908	0.00709215	0.0585586
Q9GZM5	YIPF3	-0.323671	0.00710831	0.0585586
P61266	STX1B	-0.502201	0.00712516	0.0586161
Q8NBJ7	SUMF2	-0.165377	0.00715909	0.0586213
Q12972	PPP1R8	0.169011	0.00714879	0.0586213
Q13137	CALCOCO2	-0.336921	0.00715631	0.0586213
Q9UBL6	CPNE7	0.360121	0.00714747	0.0586213
Q9NVI7	ATAD3A	0.213532	0.00720517	0.0588903
Q9H9A6	LRRC40	-0.243591	0.00720866	0.0588903
Q7KZF4	SND1	0.152928	0.00726464	0.0591942
Q969X5	ERGIC1	0.162516	0.00727109	0.0591942
Q6UW63	POGLUT2	-0.335536	0.00725553	0.0591942
P61160	ACTR2	-0.137155	0.00728221	0.0592163
Q13895	BYSL	0.220078	0.00730512	0.0592402
Q8TDD1	DDX54	0.243572	0.0073188	0.0592402
Q9P260	RELCH	-0.245811	0.00730234	0.0592402
O60287	URB1	0.307297	0.00731742	0.0592402
P53365	ARFIP2	0.261085	0.00737559	0.0596313
P33992	MCM5	0.268679	0.0074074	0.0596829
Q9H9H4	VPS37B	-0.197083	0.00739964	0.0596829
Q96T68	SETDB2	0.462466	0.0074052	0.0596829
Q96KP4	CNDP2	0.150203	0.00742318	0.0597418
O00541	PES1	0.217942	0.00745732	0.0598114
Q9UI12	ATP6V1H	0.153242	0.00745714	0.0598114
Q15269	PWP2	0.227674	0.00744479	0.0598114
P84157	MXRA7	0.537124	0.00747411	0.0598779
O60232	ZNRD2	0.336279	0.00749552	0.0599812
Q9HAU0	PLEKHA5	0.28966	0.00751164	0.0600419
Q9UNH7	SNX6	-0.209284	0.00754463	0.0601407
Q8IYB5	SMAP1	-0.5551	0.00754361	0.0601407
Q9Y605	MRFAP1	0.344481	0.00755003	0.0601407
P37268	FDFT1	-0.357077	0.00756669	0.0601407
O15213	WDR46	0.435945	0.00755936	0.0601407
Q13509	TUBB3	-0.196549	0.0076463	0.0606333
Q9Y5B8	NME7	0.377066	0.00763948	0.0606333
P07992	ERCC1	-0.215316	0.00765451	0.0606333
Q07960	ARHGAP1	-0.218453	0.00772389	0.0606896
Q14914	PTGR1	-0.224759	0.00769522	0.0606896
O43493	TGOLN2	0.244904	0.00781196	0.0606896
Q9BYG3	NIFK	0.238812	0.00774861	0.0606896
Q9BQE5	APOL2	0.237302	0.00780162	0.0606896
O14618	CCS	-0.215254	0.00781673	0.0606896
Q5JPH6	EARS2	0.221159	0.00775292	0.0606896
P35556	FBN2	-0.946906	0.00770473	0.0606896
Q9BVS4	RIOK2	0.507946	0.00779876	0.0606896
Q8WVC6	DCAKD	-0.432342	0.00781508	0.0606896
Q8IW45	NAXD	-0.496605	0.00773133	0.0606896
O75575	CRCP	0.292548	0.00776858	0.0606896
P51692	STAT5B	-0.514367	0.00778009	0.0606896
P56937	HSD17B7	-0.354164	0.00774769	0.0606896
Q8WZ64	ARAP2	0.785252	0.00778627	0.0606896
Q92963	RIT1	-0.407806	0.00767195	0.0606896
Q8IZ13	FAM200C	-0.394948	0.00771089	0.0606896
Q5T6J7	IDNK	-1.06386	0.00772818	0.0606896
P53634	CTSC	-0.316493	0.00783571	0.0607333
O14558	HSPB6	1.40903	0.00783961	0.0607333
P55884	EIF3B	0.150019	0.00785047	0.0607506
Q96EY7	PTCD3	0.177706	0.00785914	0.0607509
Q9P2E5	CHPF2	0.296638	0.00788734	0.060902
P08174	CD55	-0.360776	0.00790857	0.0609991
Q9H8H0	NOL11	0.269764	0.00792112	0.061029
P43116	PTGER2	0.748709	0.00795331	0.0612101
Q00534	CDK6	-0.211978	0.00802242	0.0616745
Q9NRK6	ABCB10	0.505105	0.00804479	0.0617791
Q96QR8	PURB	0.170213	0.00805622	0.0617995
P14324	FDPS	-0.196423	0.0080754	0.0618792
P30626	SRI	-0.166747	0.0081075	0.0619256
P02786	TFRC	-0.236255	0.00810784	0.0619256
Q9NZI7	UBP1	-0.175791	0.00810303	0.0619256
P08581	MET	0.243399	0.00811883	0.0619424
P50851	LRBA	0.166294	0.00818825	0.0624044
O76024	WFS1	0.286499	0.00821526	0.062475
Q15154	PCM1	-0.166064	0.00821205	0.062475
Q92609	TBC1D5	-0.193631	0.00826387	0.0627769
Q8NDH3	NPEPL1	1.54752	0.00833281	0.0632324
P49755	TMED10	0.174015	0.00838036	0.0635247
P53999	SUB1	0.21948	0.0084115	0.0635883
Q9BWF3	RBM4	0.207483	0.00841583	0.0635883
Q9H8G2	CAAP1	0.786168	0.00840719	0.0635883
P50991	CCT4	0.151426	0.0084319	0.0636414
Q9Y2W6	TDRKH	1.72712	0.00846515	0.0638239
Q96C36	PYCR2	-0.198025	0.0084867	0.0638771
Q9H2K0	MTIF3	-0.427619	0.0084958	0.0638771
Q9H6U6	BCAS3	-0.32636	0.00849942	0.0638771
Q9NSI2	SLX9	0.327468	0.00852361	0.0639907
Q5VSL9	STRIP1	-0.236409	0.00856358	0.0642223
Q96C90	PPP1R14B	-0.196935	0.00858858	0.0642493
Q9UPY5	SLC7A11	-0.707229	0.00858605	0.0642493
Q9GZN1	ACTR6	0.630966	0.00859456	0.0642493
Q9Y2H1	STK38L	1.92612	0.00860472	0.0642571
P55209	NAP1L1	0.195754	0.00863636	0.064425
P00403	MT-CO2	0.233589	0.0086754	0.0646157
Q9BX95	SGPP1	-0.596976	0.00868027	0.0646157
P42285	MTREX	0.200285	0.00871965	0.0648137
O75818	RPP40	0.312763	0.00872527	0.0648137
P30622	CLIP1	0.161157	0.00876053	0.0649501
Q15034	HERC3	-0.756628	0.00876208	0.0649501
Q15036	SNX17	0.414351	0.00878629	0.0649927
Q9P265	DIP2B	0.176586	0.00877737	0.0649927
Q9ULI3	HEG1	0.555834	0.00879559	0.0649933
Q15181	PPA1	0.146111	0.00880826	0.0650176
Q13177	PAK2	0.191479	0.00881735	0.0650176
P14209	CD99	-0.414108	0.00885646	0.0652377
Q02252	ALDH6A1	-0.35588	0.00887448	0.0653021
P51570	GALK1	-0.213725	0.00895965	0.06586
Q16698	DECR1	-0.156519	0.00897964	0.0659381
P12814	ACTN1	-0.149577	0.00901437	0.0661241
Q8IYD1	GSPT2	0.21098	0.00904603	0.0662874
P82673	MRPS35	0.223356	0.00906105	0.0663284
P15311	EZR	0.169973	0.00907932	0.0663931
Q9P289	STK26	0.359516	0.00909224	0.0664186
Q86X76	NIT1	-0.274121	0.00910613	0.0664512
Q9BQ70	TCF25	0.220097	0.00911862	0.0664735
P42574	CASP3	-0.211325	0.00915065	0.0665854
O75954	TSPAN9	0.561592	0.0091529	0.0665854
Q9H3K6	BOLA2; BOLA2B	-0.187497	0.00916984	0.0666399
Q9H3S7	PTPN23	-0.13328	0.00919604	0.0667613
P60903	S100A10	-0.253498	0.00923812	0.0667821
P55786	NPEPPS	0.149657	0.00924973	0.0667821
P84085	ARF5	-0.249702	0.00924894	0.0667821
P11532	DMD	0.448498	0.00925579	0.0667821
Q96BR5	COA7	0.691173	0.00922685	0.0667821
Q9BPX7	C7orf25	-0.544126	0.00923602	0.0667821
P51812	RPS6KA3	0.253273	0.00929173	0.0669042
Q9BZL6	PRKD2	-0.416331	0.00928229	0.0669042
P32121	ARRB2	-0.89644	0.00931432	0.0669984
Q9NVE5	USP40	-0.289744	0.0093352	0.0670801
O95210	STBD1	-0.253423	0.00937525	0.0672992
Q9HCS7	XAB2	0.20789	0.00939128	0.0673456
O94953	KDM4B	-0.225457	0.00949122	0.0678695
Q9Y2Q9	MRPS28	0.19914	0.00948261	0.0678695
Q9Y4K0	LOXL2	0.232254	0.00949325	0.0678695
P49023	PXN	-0.141353	0.00955149	0.0681792
Q92520	FAM3C	0.202695	0.00955593	0.0681792
Q9UKD2	MRTO4	0.214424	0.00961979	0.0683705
Q15643	TRIP11	-0.178333	0.00962141	0.0683705
Q9Y3B9	RRP15	0.278971	0.00962647	0.0683705
Q96PU5	NEDD4L	-0.226536	0.009641	0.0683705
Q9Y4K4	MAP4K5	0.230964	0.00963543	0.0683705
P41208	CETN2	0.324976	0.00963562	0.0683705
Q969X6	UTP4	0.351848	0.00971407	0.0687502
Q6NSJ5	LRRC8E	0.414022	0.00970638	0.0687502
P07737	PFN1	-0.171039	0.00974164	0.0688398
Q9UHD2	TBK1	0.228844	0.00974627	0.0688398
Q9P258	RCC2	-0.20317	0.00983666	0.0693842
Q9Y316	MEMO1	-0.217941	0.0098598	0.0693842
Q9ULC3	RAB23	-0.239677	0.00986277	0.0693842
Q96AE7	TTC17	0.397359	0.00985769	0.0693842
Q96KC8	DNAJC1	0.803229	0.00987878	0.0694275
Q8N6M3	FITM2	-0.468834	0.00991223	0.0695931
Q9P0V9	SEPTIN10	0.207453	0.0099653	0.0697542
Q9NWH9	SLTM	0.356163	0.00997479	0.0697542
Q53S33	BOLA3	0.40261	0.00995377	0.0697542
Q96CD0	FBXL8	-1.21161	0.0099607	0.0697542
O14662	STX16	-0.237206	0.0099851	0.069757
P50281	MMP14	-0.339256	0.0100277	0.0699336
Q9NR46	SH3GLB2	-0.248298	0.0100302	0.0699336
Q8WY22	BRI3BP	0.368428	0.0100431	0.0699496
P03897	MT-ND3	0.225578	0.0100524	0.0699496
P23458	JAK1	0.25436	0.0100854	0.07011
P33993	MCM7	0.273513	0.0101116	0.0701383
Q8TCD5	NT5C	0.400641	0.0101194	0.0701383
Q0JRZ9	FCHO2	-0.380161	0.0101132	0.0701383
Q53H12	AGK	-0.195759	0.0101361	0.0701851
P34059	GALNS	-0.356822	0.0102014	0.0705679
P49006	MARCKSL1	-0.244087	0.0102802	0.0709992
Q13627	DYRK1A	-1.10552	0.0102839	0.0709992
Q99426	TBCB	-0.184761	0.0103249	0.071073
P42892	ECE1	-0.312776	0.0103153	0.071073
O43447	PPIH	-0.205967	0.0103138	0.071073
P49903	SEPHS1	-0.154692	0.0103579	0.0711297
Q8IXM6	NRM	-0.255903	0.0103575	0.0711297
Q9UK61	TASOR	-0.189365	0.0103634	0.0711297
Q14566	MCM6	0.292295	0.0103822	0.0711896
Q9NPF0	CD320	0.225876	0.0103996	0.0712394
Q9Y6A9	SPCS1	0.57055	0.0104506	0.0715191
P33552	CKS2	0.540906	0.0104874	0.0716315
Q9NV35	NUDT15	-0.203568	0.0104867	0.0716315
Q16850	CYP51A1	-0.534717	0.0105237	0.0718099
Q9H3R5	CENPH	-0.493807	0.0105506	0.0719241
Q13823	GNL2	0.293437	0.0106136	0.0720561
Q9UHI6	DDX20	0.214259	0.0106212	0.0720561
Q9Y6N1	COX11	0.492374	0.0105833	0.0720561
Q9BQD3	KXD1	-1.01298	0.010594	0.0720561
Q9UHY8	FEZ2	0.47541	0.0106197	0.0720561
O75911	DHRS3	2.44118	0.010637	0.0720942
P11182	DBT	-0.232154	0.0106532	0.0721345
Q13884	SNTB1	-0.510963	0.0107275	0.0725677
O14561	NDUFAB1	0.140804	0.01083	0.0731912
P02545	LMNA	-0.140593	0.0108826	0.0733796
O00410	IPO5	-0.15488	0.01091	0.0733796
Q16795	NDUFA9	0.156843	0.0109005	0.0733796
Q14690	PDCD11	0.344228	0.0108883	0.0733796
P78357	CNTNAP1	-0.397432	0.0109018	0.0733796
Q0ZGT2	NEXN	0.136744	0.0109477	0.0735629
Q15366	PCBP2	0.256179	0.0110084	0.0739
Q9Y217	MTMR6	-0.196248	0.0110658	0.0741438
P50613	CDK7	-0.228339	0.0110639	0.0741438
O95183	VAMP5	-0.221887	0.0110867	0.0742134
O60318	MCM3AP	0.216797	0.0111262	0.0743363
Q92625	ANKS1A	0.392261	0.0111211	0.0743363
P33991	MCM4	0.235342	0.0112436	0.0750495
Q15750	TAB1	-0.149847	0.0112714	0.0751641
Q8NFP9	NBEA	-0.401353	0.0113061	0.0753244
Q9Y2H2	INPP5F	-0.537756	0.0113194	0.0753416
Q9H1E3	NUCKS1	-0.403776	0.011404	0.0755533
Q9BZE4	GTPBP4	0.303229	0.0114049	0.0755533
Q8N3R9	PALS1	0.239218	0.0113785	0.0755533
O43516	WIPF1	-0.363223	0.0114037	0.0755533
O75379	VAMP4	-0.432609	0.0113636	0.0755533
Q8WTT2	NOC3L	0.187555	0.0114404	0.0755664
Q7L0Y3	TRMT10C	0.1632	0.011431	0.0755664
P31483	TIA1	-0.267775	0.0114271	0.0755664
P09884	POLA1	0.312815	0.0114498	0.0755664
Q8N5B7	CERS5	-0.470438	0.0114805	0.075698
Q8WUW1	BRK1	-0.18832	0.0116361	0.0764684
Q9HB66	MKKS	0.26337	0.0116533	0.0764684
Q8TDN6	BRIX1	0.185108	0.0116179	0.0764684
Q9Y2L5	TRAPPC8	0.213015	0.0116283	0.0764684
Q8TDB6	DTX3L	0.297947	0.0116519	0.0764684
O00257	CBX4	-0.301751	0.0116625	0.0764684
Q8N556	AFAP1	-0.256467	0.0118342	0.0771288
Q9Y282	ERGIC3	0.230452	0.0118425	0.0771288
Q9UKI2	CDC42EP3	0.309036	0.0118279	0.0771288
Q15650	TRIP4	-0.189377	0.0118508	0.0771288
Q9H267	VPS33B	-0.256512	0.011837	0.0771288
Q9BXP2	SLC12A9	-0.263226	0.0118311	0.0771288
Q86YL5	TDRP	0.974151	0.0117923	0.0771288
Q6YBV0	SLC36A4	-0.582563	0.0118136	0.0771288
Q9UBT2	UBA2	0.15647	0.0119308	0.0775774
O00116	AGPS	-0.137607	0.0119977	0.0778756
Q15814	TBCC	0.244076	0.0119987	0.0778756
Q9Y3Q3	TMED3	0.53743	0.0120154	0.0779123
Q49MI3	CERKL	-0.194278	0.0120589	0.0781222
Q9UBS8	RNF14	-0.296498	0.0121054	0.0783514
Q9NRA8	EIF4ENIF1	0.239737	0.0121178	0.0783594
Q99543	DNAJC2	0.174824	0.0121974	0.0787296
Q9BYT3	STK33	-0.329384	0.0121958	0.0787296
Q9Y2Q5	LAMTOR2	-0.509597	0.0122148	0.07877
P10606	COX5B	0.133074	0.0122757	0.0789058
O94925	GLS	-0.190336	0.0122603	0.0789058
O14647	CHD2	0.378414	0.0122807	0.0789058
O15162	PLSCR1	-1.20886	0.0122476	0.0789058
Q3KQV9	UAP1L1	-0.334416	0.0123054	0.0789926
P25205	MCM3	0.26739	0.0123626	0.0791946
P35241	RDX	0.229676	0.0123515	0.0791946
Q9NZR1	TMOD2	-0.386018	0.0123706	0.0791946
Q86Y82	STX12	-0.260563	0.0124079	0.0793607
Q92536	SLC7A6	0.224897	0.0124693	0.0796815
Q8IX04	UEVLD	-0.191722	0.0124937	0.0797646
Q03252	LMNB2	0.197413	0.0125625	0.0801316
P61604	HSPE1	0.155932	0.0126466	0.0805947
P08651	NFIC	0.226879	0.0126938	0.0808223
P14735	IDE	-0.160956	0.0127536	0.0811299
Q9Y262	EIF3L	0.131914	0.0128643	0.0816864
Q5JSZ5	PRRC2B	0.221186	0.0128601	0.0816864
P04004	VTN	1.1905	0.0129855	0.0821526
P42166	TMPO	0.197313	0.0130303	0.0821526
Q8WUF5	PPP1R13L	-0.184777	0.0129556	0.0821526
Q9BW62	KATNAL1	0.222792	0.013026	0.0821526
P30740	SERPINB1	-0.398588	0.0129671	0.0821526
P13051	UNG	1.42408	0.0129808	0.0821526
Q15118	PDK1	1.80928	0.0130198	0.0821526
P11362	FGFR1	0.880758	0.013031	0.0821526
Q01459	CTBS	-0.672338	0.0130489	0.0821918
Q9UNX3	RPL26L1	0.924314	0.0130849	0.0823446
Q15582	TGFBI	0.679433	0.013202	0.0830076
O95363	FARS2	-0.632324	0.0132165	0.0830248
P05455	SSB	0.207184	0.0132596	0.0832211
A2RRP1	NBAS	0.175208	0.0133153	0.083496
Q16181	SEPTIN7	-0.149881	0.0133326	0.0835304
P49821	NDUFV1	0.163661	0.013397	0.0838592
P53367	ARFIP1	-0.212308	0.0134568	0.0838611
Q9NUQ6	SPATS2L	-0.134824	0.0134323	0.0838611
Q07352	ZFP36L1	-0.398194	0.0134557	0.0838611
Q03164	KMT2A	-0.505264	0.0134451	0.0838611
Q9HCU9	BRMS1	0.434059	0.0134541	0.0838611
P27361	MAPK3	-0.275138	0.0134767	0.0839103
Q96PM5	RCHY1	0.352968	0.0134954	0.0839527
A5A3E0	POTEF	2.13433	0.0135431	0.0841751
O75190	DNAJB6	0.21811	0.0135802	0.0843315
Q92572	AP3S1	-0.168417	0.0137049	0.0850077
P56182	RRP1	0.230676	0.0137133	0.0850077
P62495	ETF1	0.243141	0.0138941	0.0860532
Q7Z6J0	SH3RF1	0.237075	0.0139335	0.0862211
Q86U38	NOP9	0.210458	0.0139643	0.0863359
Q8N6T7	SIRT6	-0.615871	0.0140353	0.0866986
O00443	PIK3C2A	0.237824	0.0141114	0.0870165
Q12965	MYO1E	0.148148	0.0141006	0.0870165
P61970	NUTF2	-0.242622	0.0142306	0.0875212
P46821	MAP1B	-0.196831	0.0142181	0.0875212
Q8WVF1	OSCP1	-0.437519	0.014226	0.0875212
P12081	HARS1	0.13843	0.0142657	0.0876603
P21964	COMT	-0.274445	0.0143194	0.0879142
O15145	ARPC3	-0.155384	0.0143521	0.0880377
Q13885	TUBB2A	-0.188183	0.0144216	0.0881579
Q9NYJ8	TAB2	-0.29119	0.0144217	0.0881579
Q5R3I4	TTC38	0.345303	0.0144008	0.0881579
Q96PZ2	FAM111A	0.324524	0.0144111	0.0881579
P42566	EPS15	0.147776	0.0144434	0.0882137
O43678	NDUFA2	0.24238	0.0144572	0.0882216
Q9UG63	ABCF2	0.196239	0.014489	0.0882749
P63313	TMSB10	-0.386999	0.014491	0.0882749
O60256	PRPSAP2	-0.206389	0.0145343	0.0884621
Q96QZ7	MAGI1	0.896192	0.0145692	0.088598
P20908	COL5A1	-0.300357	0.014603	0.0887266
Q53HC0	CCDC92	0.703933	0.0146183	0.088743
P62256	UBE2H	-0.196876	0.0146951	0.0891324
P40763	STAT3	-0.150433	0.014775	0.0893136
Q9NVR0	KLHL11	0.388615	0.0147438	0.0893136
Q9NX76	CMTM6	-0.724616	0.0147652	0.0893136
P55327	TPD52	1.97336	0.0147757	0.0893136
Q7LBR1	CHMP1B	-0.175824	0.0148169	0.0894858
P78371	CCT2	0.132757	0.0148514	0.089541
Q9NR09	BIRC6	-0.206013	0.0148486	0.089541
O75909	CCNK	-0.195241	0.0149892	0.0901973
Q8IY18	SMC5	-0.397003	0.0149987	0.0901973
Q86WG5	SBF2	-0.361534	0.0149951	0.0901973
Q96C19	EFHD2	-0.185402	0.0150991	0.0907232
Q92979	EMG1	0.21123	0.0151633	0.0909588
Q9NP77	SSU72	0.210834	0.0151641	0.0909588
P26641	EEF1G	0.188241	0.0152172	0.0911613
Q9H0W8	SMG9	-0.207637	0.0152238	0.0911613
Q99613	EIF3C	0.131042	0.0153241	0.091451
Q92538	GBF1	-0.136589	0.0153238	0.091451
Q2TAA2	IAH1	-0.15485	0.0152957	0.091451
Q96SB8	SMC6	-0.274289	0.0153064	0.091451
P09936	UCHL1	-0.155256	0.0153469	0.0915094
P82921	MRPS21	0.283696	0.0153619	0.0915216
Q32P28	P3H1	-0.26791	0.0155136	0.0923472
Q7LG56	RRM2B	-0.304552	0.0155731	0.092623
Q13033	STRN3	-0.235708	0.0156588	0.0930417
Q86VR2	RETREG3	-0.284186	0.0156699	0.0930417
O60488	ACSL4	0.282836	0.0156925	0.0930975
Q8N9N2	ASCC1	-0.275072	0.0157327	0.0932574
P42685	FRK	0.453656	0.0157528	0.093298
Q96GM8	TOE1	0.234816	0.0157906	0.0933041
Q9NUL3	STAU2	-0.203808	0.0157856	0.0933041
P00750	PLAT	-0.523451	0.0157936	0.0933041
O95639	CPSF4	-0.368004	0.01591	0.0938346
Q8N9N8	EIF1AD	0.359259	0.0158974	0.0938346
Q8NEU8	APPL2	-0.18636	0.0159599	0.09405
O00629	KPNA4	-0.174087	0.0160053	0.0942383
Q9UBB4	ATXN10	0.243331	0.0161015	0.0946464
Q92643	PIGK	-0.351908	0.0161003	0.0946464
Q99590	SCAF11	0.322366	0.0161383	0.0947838
P61925	PKIA	-0.478953	0.0161987	0.0950595
Q8IWB7	WDFY1	-0.142489	0.016259	0.0953338
O95425	SVIL	-0.23413	0.0163335	0.0956558
Q07617	SPAG1	0.309401	0.0163411	0.0956558
O60826	CCDC22	-0.169195	0.0163734	0.0957652
O60238	BNIP3L	1.21749	0.0163974	0.0958031
P78539	SRPX	-0.913392	0.0164071	0.0958031
Q96BN8	OTULIN	0.173676	0.0164266	0.0958379
Q9NP61	ARFGAP3	-0.164524	0.0165058	0.09622
O60832	DKC1	0.168848	0.0165203	0.0962252
Q9H7D7	WDR26	-0.203486	0.016543	0.0962777
Q15813	TBCE	0.136611	0.0166316	0.0966768
Q9BY50	SEC11C	0.422883	0.0166391	0.0966768
P46100	ATRX	0.183146	0.0166965	0.0969303
Q9H1C7	CYSTM1	0.74398	0.0167586	0.0971713
Q5T0N5	FNBP1L	-0.53127	0.0167656	0.0971713
Q92692	NECTIN2	-0.334568	0.0167813	0.0971823
Q9BX68	HINT2	-0.216331	0.0168325	0.0973049
O75251	NDUFS7	0.362121	0.0168192	0.0973049
Q9NVH2	INTS7	0.259642	0.0168439	0.0973049
Q9NP79	VTA1	-0.169795	0.0168673	0.0973605
P11166	SLC2A1	0.242082	0.0169348	0.09767
Q8IWT0	ZBTB8OS	0.839588	0.0169547	0.0977045
Q9Y5K5	UCHL5	-0.135375	0.0169962	0.0978635
Q8IWV7	UBR1	-0.232335	0.0170242	0.0979446
Q9H6X4	TMEM134	0.698767	0.0170592	0.098066
Q13310	PABPC4	0.154819	0.0171296	0.0983903
Q8WUZ0	BCL7C	-0.243171	0.0171752	0.0984918
O95837	GNA14	2.84918	0.0171628	0.0984918
P17029	ZKSCAN1	-1.70499	0.0171965	0.0985337
Q9BRJ6	C7orf50	0.185218	0.0173265	0.0991978
Q99715	COL12A1	-0.356336	0.0174027	0.099411
Q9BQ24	ZFYVE21	-0.559966	0.0174202	0.099411
O00488	ZNF593	2.27471	0.0174096	0.099411
Q8IVP5	FUNDC1	0.410515	0.0174014	0.099411
Q9HBU6	ETNK1	0.409245	0.0175174	0.0998848
Q92616	GCN1	0.137555	0.017644	0.100444
Q8NFF5	FLAD1	-0.194135	0.0176372	0.100444
Q13523	PRPF4B	0.173359	0.0176627	0.100469
Q04837	SSBP1	-1.07159	0.0177202	0.100715
Q9Y4F1	FARP1	-0.239995	0.0177507	0.100807
Q15056	EIF4H	0.130605	0.0178566	0.101188
Q14498	RBM39	0.166098	0.0178752	0.101188
Q9Y6V7	DDX49	0.419761	0.0178713	0.101188
Q96JH7	VCPIP1	-0.208375	0.0178408	0.101188
Q5EBL4	RILPL1	-0.284852	0.0178967	0.101228
P41214	EIF2D	-0.172841	0.0179196	0.101276
P82914	MRPS15	0.236545	0.0179481	0.101299
Q8IX12	CCAR1	0.148363	0.0179525	0.101299
Q9NUP1	BLOC1S4	-0.264148	0.0179685	0.101309
Q8TAA5	GRPEL2	0.881172	0.0180073	0.101446
O15013	ARHGEF10	-0.147072	0.0180348	0.10152
Q96CD2	PPCDC	0.523856	0.0180761	0.101671
P36873	PPP1CC	0.348005	0.0181678	0.102023
Q5T5P2	KIAA1217	-0.58324	0.0181967	0.102023
P36383	GJC1	-0.27824	0.0181573	0.102023
Q8IWE4	DCUN1D3	-0.63529	0.0181875	0.102023
Q9HAS0	C17orf75	-0.186908	0.0183632	0.102793
Q8IUH5	ZDHHC17	0.614755	0.0183494	0.102793
Q9UBX3	SLC25A10	0.146125	0.0183806	0.102809
P19838	NFKB1	-0.18805	0.0185615	0.103738
Q9BV68	RNF126	-0.214739	0.0186519	0.104161
Q9UI95	MAD2L2	-0.578765	0.0186823	0.104248
Q9Y5X2	SNX8	0.207631	0.0186979	0.104252
P34931	HSPA1L	-0.121696	0.0187291	0.104344
Q14839	CHD4	0.123521	0.018788	0.104507
P01137	TGFB1	-0.612926	0.0187851	0.104507
Q96IU4	ABHD14B	-0.184524	0.0188475	0.104755
O94851	MICAL2	-0.589431	0.0189959	0.104876
Q9NRX4	PHPT1	-0.155871	0.0189888	0.104876
Q8WU90	ZC3H15	0.147855	0.018925	0.104876
Q14166	TTLL12	0.193797	0.018991	0.104876
Q08752	PPID	-0.199415	0.0189957	0.104876
Q86SR1	GALNT10	-0.300178	0.0189683	0.104876
P82912	MRPS11	1.12853	0.0189836	0.104876
Q9NWR8	MCUB	-0.397152	0.018991	0.104876
Q3T8J9	GON4L	0.784695	0.0190033	0.104876
Q7Z4S6	KIF21A	0.550713	0.0190422	0.105008
O75815	BCAR3	-0.442274	0.0191262	0.105389
Q9NVW2	RLIM	0.343329	0.0191783	0.105593
Q9UHL4	DPP7	0.634561	0.0191953	0.105604
Q15059	BRD3	-0.239591	0.0192436	0.105705
O00221	NFKBIE	-0.240807	0.0192307	0.105705
Q99623	PHB2	0.11089	0.0193018	0.105942
P60033	CD81	-0.312261	0.0193329	0.10603
Q9Y4L1	HYOU1	0.143772	0.0194245	0.10645
O95905	ECD	0.231871	0.0194621	0.106572
Q7L2H7	EIF3M	0.167636	0.0194958	0.106591
O00291	HIP1	-0.571782	0.0194819	0.106591
Q96G03	PGM2	0.113543	0.0195371	0.106734
P54886	ALDH18A1	0.134938	0.019606	0.106779
P51648	ALDH3A2	-0.279629	0.0195775	0.106779
P17050	NAGA	-0.150412	0.0195988	0.106779
Q147X3	NAA30	-0.13171	0.0195898	0.106779
Q9NZN3	EHD3	-0.499953	0.0196563	0.10697
Q9Y3F4	STRAP	0.125566	0.0197714	0.10735
Q9H1B7	IRF2BPL	-0.266799	0.0197717	0.10735
Q6P1X6	C8orf82	-0.236487	0.0197461	0.10735
Q9NXX6	NSMCE4A	-0.395773	0.0198149	0.107501
O60858	TRIM13	3.58719	0.0198379	0.107543
Q9H6R4	NOL6	0.25301	0.019883	0.107705
Q9ULU4	ZMYND8	0.187343	0.0199026	0.107728
Q9UMY4	SNX12	-0.19637	0.019937	0.107749
P28676	GCA	-0.205335	0.0199245	0.107749
Q9H8P0	SRD5A3	0.478245	0.0199756	0.107874
P28300	LOX	0.357135	0.0200697	0.108299
Q8WVF5	KCTD4	0.634379	0.020087	0.10831
P30049	ATP5F1D	0.353513	0.0201385	0.108478
P35237	SERPINB6	-0.364285	0.0201578	0.108478
Q9UHP3	USP25	0.187115	0.0201643	0.108478
Q96FZ2	HMCES	0.507942	0.0202062	0.10862
Q04828	AKR1C1	-1.08507	0.0204242	0.109708
P62136	PPP1CA	-0.127002	0.0204733	0.109886
P01008	SERPINC1	0.797767	0.0204886	0.109886
P21926	CD9	0.203822	0.020513	0.109934
P54725	RAD23A	-0.147818	0.0205592	0.110097
Q9BVP2	GNL3	0.195043	0.0206476	0.110152
Q52LJ0	FAM98B	-0.136158	0.0206405	0.110152
Q658P3	STEAP3	0.441891	0.0206466	0.110152
Q15773	MLF2	0.247645	0.0206423	0.110152
O15554	KCNN4	-0.345836	0.0205991	0.110152
O15121	DEGS1	-0.416662	0.0207076	0.110338
Q6IPR1	ETFRF1	-0.366229	0.0207138	0.110338
Q5VTL8	PRPF38B	0.216945	0.0207399	0.110393
Q7Z6K3	PTAR1	-0.758598	0.020817	0.11072
P22059	OSBP	-0.171374	0.0208667	0.110734
Q9NZN8	CNOT2	0.169538	0.0208571	0.110734
A5PLN9	TRAPPC13	-0.227849	0.0208405	0.110734
P20810	CAST	-0.266356	0.021023	0.110853
Q9UHD9	UBQLN2	-0.157738	0.0209255	0.110853
O14957	UQCR11	0.125439	0.0209667	0.110853
Q92600	CNOT9	0.187996	0.021016	0.110853
P29558	RBMS1	-0.737116	0.0210185	0.110853
P01111	NRAS	0.762025	0.0210257	0.110853
Q8NAP3	ZBTB38	2.11103	0.021031	0.110853
Q8N2M8	CLASRP	2.02112	0.0209931	0.110853
P0CJ78	ZNF865	2.02092	0.0210019	0.110853
Q96IX5	ATP5MK	-0.499797	0.0210775	0.111016
P47756	CAPZB	-0.121773	0.0211977	0.111264
P22307	SCP2	-0.160026	0.0212037	0.111264
Q9NZW5	PALS2	0.248149	0.0211826	0.111264
Q6NW29	RWDD4	0.262303	0.0211909	0.111264
Q9NQS3	NECTIN3	-1.62409	0.021153	0.111264
Q15022	SUZ12	0.319862	0.0212343	0.111272
O75586	MED6	-0.553115	0.0212367	0.111272
O75051	PLXNA2	-0.549607	0.0214356	0.11223
Q9NRV9	HEBP1	0.193263	0.0214627	0.11227
Q9Y3D9	MRPS23	0.163742	0.0214752	0.11227
P46776	RPL27A	0.117056	0.0215315	0.112367
P09038	FGF2	0.208784	0.0215415	0.112367
P16383	GCFC2	-0.234572	0.0215278	0.112367
P25490	YY1	0.406996	0.0216908	0.113062
Q8TDM6	DLG5	-0.226119	0.0218227	0.113414
Q9Y6M7	SLC4A7	0.321922	0.0218135	0.113414
Q9Y4C8	RBM19	0.298267	0.0218066	0.113414
P15882	CHN1	-0.23412	0.0218154	0.113414
Q9BV79	MECR	-0.215918	0.0218637	0.113543
Q9Y3D7	PAM16	-0.713339	0.0219516	0.113867
Q9NWM3	CUEDC1	-0.439675	0.0219585	0.113867
P51798	CLCN7	0.785217	0.0219791	0.11389
Q9NQY0	BIN3	-0.185748	0.0220427	0.114136
Q96RR1	TWNK	1.27307	0.0222042	0.114888
P53816	PLAAT3	0.63127	0.0222792	0.115191
O60942	RNGTT	-0.13008	0.0222982	0.115205
Q9NW68	BSDC1	-0.712848	0.0223647	0.115464
O15371	EIF3D	0.111496	0.0223908	0.115513
Q70E73	RAPH1	0.188407	0.0224893	0.115852
Q14562	DHX8	0.216938	0.0224786	0.115852
P62857	RPS28	0.148335	0.0225123	0.115886
P04632	CAPNS1	-0.218114	0.0225525	0.115965
Q15293	RCN1	0.137099	0.0225607	0.115965
O60828	PQBP1	0.379535	0.0225783	0.115971
Q9BUT1	BDH2	0.243313	0.0226236	0.116034
Q9ULT0	TTC7A	0.564817	0.0226162	0.116034
O43592	XPOT	0.204814	0.0226792	0.116225
Q9HA77	CARS2	-0.148819	0.0226938	0.116225
Q9H000	MKRN2	-0.317014	0.0227297	0.116324
Q9BVK6	TMED9	0.201579	0.0227663	0.116343
P78347	GTF2I	0.169525	0.022757	0.116343
Q13596	SNX1	-0.134259	0.0228933	0.116907
P63151	PPP2R2A	-0.138502	0.022911	0.116912
Q9P2B4	CTTNBP2NL	-0.215502	0.0229491	0.11695
Q5TC12	ATPAF1	0.330769	0.0229516	0.11695
P00505	GOT2	0.14249	0.0229993	0.117109
P51532	SMARCA4	0.247614	0.0230167	0.117112
P62750	RPL23A	0.130877	0.0231388	0.117649
Q9UHB6	LIMA1	0.14303	0.0231704	0.117725
Q6PJ69	TRIM65	-0.914691	0.0232194	0.117888
Q9BZG1	RAB34	-0.155017	0.0232554	0.117986
O75312	ZPR1	-0.161542	0.0232984	0.118119
O00399	DCTN6	-0.146473	0.0233628	0.118308
Q53GG5	PDLIM3	-0.400117	0.0233693	0.118308
Q9UK23	NAGPA	0.414752	0.0234181	0.11847
O75608	LYPLA1	-0.173476	0.0234954	0.118574
Q9Y5P4	CERT1	0.157264	0.023476	0.118574
Q6NYC1	JMJD6	0.413189	0.0235061	0.118574
O95857	TSPAN13	0.259321	0.0234807	0.118574
O60716	CTNND1	-0.160463	0.0235883	0.118904
P00441	SOD1	0.187545	0.0236648	0.118949
Q13542	EIF4EBP2	0.584026	0.0236541	0.118949
O94829	IPO13	-0.2725	0.0236585	0.118949
Q06190	PPP2R3A	-0.390127	0.0236304	0.118949
P20645	M6PR	0.109752	0.023764	0.119362
P18074	ERCC2	0.21973	0.0238365	0.119641
P08559	PDHA1	-0.188193	0.0238999	0.119874
P49915	GMPS	0.171841	0.0240024	0.120217
Q9Y237	PIN4	0.139972	0.0239929	0.120217
Q15459	SF3A1	0.128958	0.0240393	0.120231
Q96B54	ZNF428	-0.175984	0.0240256	0.120231
Q9H2D6	TRIOBP	-0.153124	0.0241055	0.120263
O75663	TIPRL	-0.12843	0.0240678	0.120263
Q12846	STX4	-0.265202	0.0241312	0.120263
P02790	HPX	0.598973	0.0241202	0.120263
Q02535	ID3	1.05219	0.0241013	0.120263
Q9BY89	KIAA1671	-0.144567	0.0241811	0.120427
Q0VDF9	HSPA14	0.152099	0.0242151	0.120459
P78368	CSNK1G2	0.325263	0.0242218	0.120459
Q2T9L4	INSYN1	1.20227	0.0242815	0.120671
Q13363	CTBP1	-0.185662	0.0243592	0.120959
Q03518	TAP1	-0.353955	0.024374	0.120959
P57764	GSDMD	0.171969	0.0244151	0.121078
Q7RTP6	MICAL3	-0.651789	0.0245125	0.121476
O95816	BAG2	-0.206899	0.0245387	0.12152
Q9NSC5	HOMER3	-0.146247	0.0245741	0.12161
Q9BX67	JAM3	0.66169	0.0245937	0.121621
P48735	IDH2	-0.173296	0.0246691	0.121738
P10515	DLAT	-0.132364	0.0246427	0.121738
Q9UKK3	PARP4	-0.112975	0.0246666	0.121738
O94817	ATG12	-0.682006	0.0247082	0.121845
Q9BYK8	HELZ2	-0.535365	0.0248787	0.1226
Q9NRX1	PNO1	0.222021	0.0249082	0.12266
Q9H7C9	AAMDC	-0.28095	0.0249573	0.122816
Q96RK0	CIC	-0.606467	0.0249761	0.122823
Q9BQ15	NABP2	-0.145462	0.0250163	0.122934
P42126	ECI1	-0.171772	0.0251609	0.123394
Q9H098	FAM107B	0.442511	0.0251625	0.123394
Q9Y6D6	ARFGEF1	0.148798	0.0251364	0.123394
Q9UHQ9	CYB5R1	-0.210942	0.0252124	0.123467
O94768	STK17B	0.29097	0.0252096	0.123467
P34932	HSPA4	0.109068	0.0252499	0.123479
Q9BXP5	SRRT	0.113653	0.0252452	0.123479
Q8IZ73	RPUSD2	-0.245577	0.0252725	0.123504
Q9UMR2	DDX19B	-0.30224	0.0253544	0.123818
O43708	GSTZ1	0.351305	0.0253823	0.123868
O75367	MACROH2A1	0.277672	0.0254864	0.124291
Q9UNH5	CDC14A	1.63915	0.0255043	0.124292
Q04760	GLO1	-0.152324	0.0256203	0.12463
Q9UJX3	ANAPC7	0.196977	0.0256037	0.12463
Q9UKU6	TRHDE	-0.262639	0.0256268	0.12463
P61158	ACTR3	-0.126568	0.0257434	0.12511
Q2M3G4	SHROOM1	-0.818238	0.0258174	0.125383
P62312	LSM6	-0.154427	0.025911	0.125602
Q13459	MYO9B	-0.166234	0.0259338	0.125602
Q9NS18	GLRX2	1.76978	0.0259284	0.125602
P30305	CDC25B	-0.623298	0.0259117	0.125602
P34896	SHMT1	0.206687	0.0260694	0.126172
P31930	UQCRC1	0.135618	0.026224	0.126608
Q14331	FRG1	0.348083	0.0261879	0.126608
O00625	PIR	-0.221645	0.026199	0.126608
Q6ICL3	TANGO2	0.509577	0.0262313	0.126608
Q8N5G2	MACO1	-1.5929	0.0262762	0.126738
O00192	ARVCF	-0.80712	0.0263152	0.126839
P36507	MAP2K2	-0.125823	0.0263556	0.12686
Q7Z3J2	VPS35L	-0.148725	0.0263451	0.12686
O43759	SYNGR1	-0.2889	0.0263744	0.126864
O14974	PPP1R12A	-0.119168	0.0264239	0.127015
P17655	CAPN2	-0.135442	0.0265766	0.12731
P63173	RPL38	-0.184352	0.026595	0.12731
Q9UBQ5	EIF3K	0.142227	0.0265461	0.12731
Q99470	SDF2	-0.219317	0.0266118	0.12731
Q8TCF1	ZFAND1	0.231403	0.0265755	0.12731
P13747	HLA-E	-0.470861	0.0265177	0.12731
Q7Z4L5	TTC21B	0.830867	0.0265328	0.12731
Q12884	FAP	-0.281572	0.0266386	0.127352
Q9NPD8	UBE2T	0.573337	0.0266725	0.127427
Q9BWU0	SLC4A1AP	0.297472	0.0267493	0.127707
Q8WUF8	FAM172A	-0.194746	0.0267854	0.12775
Q8NFZ8	CADM4	1.42318	0.0267945	0.12775
Q13442	PDAP1	0.116801	0.0269744	0.127895
P35754	GLRX	-0.290264	0.0269884	0.127895
Q9BUH6	PAXX	-0.279692	0.026949	0.127895
Q16798	ME3	-0.287762	0.0269716	0.127895
Q9BZE9	ASPSCR1	-0.204073	0.0269511	0.127895
Q96I59	NARS2	0.320808	0.0269824	0.127895
Q96S44	TP53RK	-0.222952	0.0268727	0.127895
Q8N9Z2	CCDC71L	-0.745237	0.0269829	0.127895
Q5T2R2	PDSS1	0.368571	0.026853	0.127895
P31946	YWHAB	-0.186481	0.0272136	0.128876
Q9UHN6	CEMIP2	0.290127	0.0272452	0.128901
Q03113	GNA12	0.287437	0.0272555	0.128901
Q9NVA1	UQCC1	0.209508	0.0272968	0.128995
O43314	PPIP5K2	-0.212584	0.0273121	0.128995
Q7Z478	DHX29	-0.139437	0.0275125	0.129828
Q5R372	RABGAP1L	-0.383397	0.0275254	0.129828
Q9NX58	LYAR	0.237333	0.0275545	0.129851
P08579	SNRPB2	0.188223	0.0275855	0.129851
Q7Z7F0	KHDC4	0.532252	0.0275712	0.129851
Q96B26	EXOSC8	0.200173	0.0276259	0.129954
P52907	CAPZA1	-0.123148	0.0277682	0.130505
Q9H9Y2	RPF1	0.323327	0.02778	0.130505
Q8WTS6	SETD7	-0.158168	0.0278209	0.130568
Q9NZU5	LMCD1	-0.396556	0.027849	0.130568
Q6P4I2	WDR73	0.489087	0.0278387	0.130568
Q9NR50	EIF2B3	-0.158028	0.0278959	0.1307
O00264	PGRMC1	-0.27434	0.0279548	0.130803
Q96C11	FGGY	0.669339	0.0279397	0.130803
Q9NRD5	PICK1	1.09996	0.0281481	0.13162
Q96SI9	STRBP	0.310035	0.028206	0.131803
P42771	CDKN2A	0.21635	0.0282451	0.131898
Q9NV31	IMP3	0.147305	0.0283301	0.132207
Q15024	EXOSC7	0.146655	0.0283895	0.132397
P32969	RPL9; RPL9P7; RPL9P8; RPL9P9	-0.113345	0.0284543	0.132398
Q9NX63	CHCHD3	0.252001	0.0284649	0.132398
P61244	MAX	0.578249	0.0284393	0.132398
P61587	RND3	0.687368	0.0284517	0.132398
Q96NB3	ZNF830	1.38975	0.0284867	0.132411
Q9NWT6	HIF1AN	-0.184542	0.0285373	0.132559
P04732	MT1E	-0.565403	0.028565	0.1326
Q9HB63	NTN4	0.680542	0.0286452	0.132885
O15305	PMM2	0.118654	0.0286818	0.132953
O43432	EIF4G3	-0.115547	0.0286979	0.132953
Q96NE9	FRMD6	0.187196	0.0287165	0.132953
Q5HYK3	COQ5	-0.291798	0.0287555	0.133046
P27105	STOM	0.537242	0.028781	0.133077
Q5VU43	PDE4DIP	0.473263	0.0288293	0.133213
P37235	HPCAL1	0.161973	0.0289352	0.133584
Q9Y394	DHRS7	-0.447356	0.0289647	0.133584
P38936	CDKN1A	-0.427824	0.0289667	0.133584
Q9C037	TRIM4	-0.210222	0.0290036	0.133599
Q8IZU8	DSEL	-0.396145	0.0290078	0.133599
Q8WUX2	CHAC2	0.239143	0.0290964	0.13392
P25116	F2R	-0.344498	0.0292096	0.134353
P18858	LIG1	0.240178	0.0293433	0.13488
Q9NTK5	OLA1	0.126292	0.0295408	0.13517
P54819	AK2	0.121276	0.0295216	0.13517
Q6P5R6	RPL22L1	0.25521	0.02951	0.13517
Q9Y3B3	TMED7	0.369938	0.0294946	0.13517
Q13188	STK3	0.49203	0.029461	0.13517
Q969V5	MUL1	-1.3288	0.029524	0.13517
Q8IVQ6	ZDHHC21	0.474961	0.0294491	0.13517
Q9H0A0	NAT10	0.174763	0.0297041	0.135653
P56282	POLE2	1.11725	0.0297	0.135653
Q16880	UGT8	0.595692	0.0296929	0.135653
Q86UU0	BCL9L	-0.197909	0.029751	0.135778
Q5JPI3	C3orf38	0.190271	0.0297821	0.135833
Q9BWT7	CARD10	0.857988	0.0298254	0.135942
Q14202	ZMYM3	-0.21731	0.0298517	0.135974
Q96BT3	CENPT	0.392725	0.0299386	0.136282
O95232	LUC7L3	0.130801	0.029998	0.136376
Q68CP4	HGSNAT	-1.59843	0.0299795	0.136376
O75438	NDUFB1	-0.217604	0.0300449	0.136501
Q9UBY9	HSPB7	1.28354	0.0300666	0.136511
A1L0T0	ILVBL	-0.163215	0.030096	0.136557
Q9NQ55	PPAN	0.132429	0.0301241	0.136596
P00846	MT-ATP6	0.161626	0.0301945	0.13674
Q9ULA0	DNPEP	-0.185473	0.030188	0.13674
O15243	LEPROT	-0.191097	0.0302632	0.13689
Q9GZR2	REXO4	0.615689	0.030286	0.13689
O95466	FMNL1	-1.51304	0.030274	0.13689
Q96Q45	TMEM237	0.246581	0.0303155	0.136935
Q15393	SF3B3	0.129807	0.0303456	0.136969
Q6YHK3	CD109	-0.20819	0.0303619	0.136969
Q96QG7	MTMR9	-0.29967	0.0304391	0.137229
O60869	EDF1	0.178668	0.0304643	0.137255
O60925	PFDN1	0.138629	0.0304909	0.137281
Q8N3P4	VPS8	-0.332022	0.030509	0.137281
Q70UQ0	IKBIP	-0.142544	0.0306905	0.137745
P18754	RCC1	-0.113096	0.0306842	0.137745
O94888	UBXN7	-0.172839	0.030678	0.137745
Q86X02	CDR2L	-0.806904	0.0306375	0.137745
Q96EF6	FBXO17	0.402719	0.0307337	0.137852
Q8IWA4	MFN1	-0.143097	0.0307623	0.137892
Q8TAD4	SLC30A5	1.06259	0.0309017	0.138428
Q9NUL5	SHFL	0.446683	0.0309481	0.138548
P21281	ATP6V1B2	0.105236	0.0309812	0.138608
Q9UBD5	ORC3	0.159417	0.0310293	0.138735
Q15424	SAFB	0.108685	0.0310757	0.138766
Q17RB0	RTL8B	-0.366746	0.0310658	0.138766
Q969N2	PIGT	-0.226179	0.0311465	0.138995
Q9BUB7	TMEM70	0.346732	0.0312159	0.139044
Q9P016	THYN1	-0.187944	0.031293	0.139044
Q9HD15	SRA1	-0.29302	0.0312669	0.139044
Q9P2Q2	FRMD4A	-0.193466	0.0312789	0.139044
O75030	MITF	0.855741	0.0312217	0.139044
Q63HR2	TNS2	-0.619814	0.0312958	0.139044
P51810	GPR143	-0.650474	0.0312017	0.139044
P47755	CAPZA2	-0.181681	0.0313439	0.139125
Q9NXH9	TRMT1	0.203044	0.0313535	0.139125
Q9BUL8	PDCD10	0.179782	0.0314047	0.139177
Q16644	MAPKAPK3	-0.359035	0.0313978	0.139177
Q9NXJ5	PGPEP1	-0.488274	0.0314489	0.139285
P49917	LIG4	-0.223987	0.0314758	0.139317
P11274	BCR	-0.2083	0.0315288	0.139376
Q9BSC4	NOL10	0.231783	0.0315248	0.139376
P05388	RPLP0	0.115454	0.0316499	0.139724
Q9HAN9	NMNAT1	-0.199392	0.0316571	0.139724
Q96DM3	RMC1	0.155979	0.031667	0.139724
Q9C0A0	CNTNAP4	0.225397	0.0317312	0.139832
P21283	ATP6V1C1	0.244809	0.0317132	0.139832
O14976	GAK	0.168811	0.0318432	0.14015
Q8IWR1	TRIM59	0.337418	0.0318312	0.14015
P35579	MYH9	-0.110387	0.0318841	0.140168
Q9Y619	SLC25A15	-0.440095	0.0318871	0.140168
Q9NWV4	CZIB	-0.124368	0.0319849	0.140256
O94808	GFPT2	0.460939	0.0319499	0.140256
Q14191	WRN	0.323907	0.0319869	0.140256
Q5D0E6	DALRD3	-1.06221	0.0319303	0.140256
Q9H3H5	DPAGT1	-0.373553	0.0320214	0.14032
Q9Y3D5	MRPS18C	0.600684	0.0321	0.140577
Q68D91	MBLAC2	-0.374653	0.0321529	0.140721
Q8WV24	PHLDA1	-0.279782	0.0321971	0.140827
Q7L1V2	MON1B	-0.177302	0.0323057	0.141157
Q99501	GAS2L1	-0.502458	0.0323126	0.141157
Q9NW82	WDR70	0.192888	0.0323701	0.141321
Q9GZZ9	UBA5	-0.150582	0.0324142	0.141338
Q9H1A3	METTL9	0.29011	0.0324102	0.141338
Q8NBN3	TMEM87A	-0.127736	0.0324376	0.141352
O00139	KIF2A	0.11737	0.0325503	0.141574
Q969S3	ZNF622	0.260241	0.0325688	0.141574
O43741	PRKAB2	-0.378248	0.0325686	0.141574
O76039	CDKL5	1.83485	0.0325179	0.141574
P26358	DNMT1	0.279627	0.0326005	0.141624
Q5JSH3	WDR44	0.144061	0.0326703	0.141753
Q8N999	RLIG1	0.402767	0.0326631	0.141753
P49321	NASP	0.183611	0.0327446	0.141987
P13861	PRKAR2A	-0.124265	0.0328398	0.142313
Q7Z5R6	APBB1IP	-0.44062	0.0328758	0.142381
Q9BTX7	TTPAL	0.390327	0.0329133	0.142456
P60602	ROMO1	-0.179333	0.0331123	0.143141
Q8IVB5	LIX1L	-0.223189	0.0331113	0.143141
Q9H1Y0	ATG5	-0.140128	0.0332038	0.143448
Q12797	ASPH	-0.331222	0.0332283	0.143465
Q15363	TMED2	0.219204	0.0332483	0.143465
P32929	CTH	1.96301	0.0332904	0.143559
P19338	NCL	0.141642	0.0333108	0.143559
P81274	GPSM2	-2.07998	0.0334504	0.144072
Q9H074	PAIP1	-0.149061	0.0334771	0.144099
Q5T0D9	TPRG1L	0.581957	0.0336899	0.144926
Q53GA4	PHLDA2	-0.574037	0.0338379	0.145474
Q9Y5B9	SUPT16H	0.184075	0.0341978	0.146542
Q6IBS0	TWF2	-0.174599	0.0342155	0.146542
P17931	LGALS3	-0.215801	0.0341663	0.146542
Q9UNF0	PACSIN2	-0.136675	0.0342381	0.146542
Q13232	NME3	0.225682	0.0342528	0.146542
Q6PCB7	SLC27A1	-0.37164	0.034142	0.146542
Q8NFG4	FLCN	0.288904	0.034222	0.146542
Q7L592	NDUFAF7	-0.53427	0.0342173	0.146542
O43805	SSNA1	0.290328	0.0343455	0.146849
Q15785	TOMM34	0.151749	0.0344672	0.147281
P53801	PTTG1IP	-0.631313	0.0345719	0.147638
Q96EY5	MVB12A	-0.136298	0.0346086	0.147705
Q9Y6Q9	NCOA3	-0.424617	0.0347385	0.14817
P68366	TUBA4A	-0.11322	0.034787	0.148287
Q5JTH9	RRP12	0.17645	0.0348336	0.148306
Q5BJH7	YIF1B	0.262422	0.0348294	0.148306
Q99459	CDC5L	-0.132886	0.0349952	0.148319
Q9Y4E8	USP15	0.106804	0.034929	0.148319
Q6PD62	CTR9	0.212031	0.0349913	0.148319
Q9UH62	ARMCX3	-0.159137	0.0349656	0.148319
Q9UBK9	UXT	-0.26843	0.0350052	0.148319
Q9UGJ1	TUBGCP4	-0.179675	0.0349798	0.148319
P12259	F5	0.911038	0.034978	0.148319
Q7L5Y1	ENOSF1	-1.27196	0.0349677	0.148319
O75832	PSMD10	-0.16278	0.0351007	0.14848
O43674	NDUFB5	0.25082	0.0351682	0.14848
Q13546	RIPK1	-0.165838	0.0351697	0.14848
P43378	PTPN9	-0.210931	0.0351376	0.14848
Q96FV2	SCRN2	-0.269171	0.0351419	0.14848
Q9BQP7	MGME1	0.301696	0.0350786	0.14848
Q9H0E3	SAP130	-0.230635	0.0352744	0.148833
P11021	HSPA5	0.144247	0.0353804	0.148948
Q15102	PAFAH1B3	-0.137828	0.0353307	0.148948
P07199	CENPB	-0.564139	0.0354074	0.148948
Q8N5W9	RFLNB	0.622708	0.035371	0.148948
Q9NUD5	ZCCHC3	-0.356001	0.035395	0.148948
P78504	JAG1	-0.933208	0.0354332	0.148967
O95633	FSTL3	-0.756931	0.0354772	0.149063
P30048	PRDX3	0.128823	0.0355692	0.149337
P20339	RAB5A	-0.144933	0.0356069	0.149337
P35869	AHR	-0.398987	0.0356531	0.149337
Q969T7	NT5C3B	-0.17932	0.0356279	0.149337
Q15139	PRKD1	-0.222172	0.0356469	0.149337
Q8N653	LZTR1	-0.220995	0.0356695	0.149337
Q6P2P2	PRMT9	0.393819	0.0358472	0.149992
P14174	MIF	-0.434675	0.0361075	0.150277
P13639	EEF2	0.115028	0.0360908	0.150277
P26583	HMGB2	-0.144863	0.0359636	0.150277
P83881	RPL36A	0.137131	0.0360867	0.150277
Q16775	HAGH	-0.19404	0.0360753	0.150277
Q9Y5J7	TIMM9	-0.130209	0.0360314	0.150277
Q9NYH9	UTP6	0.241452	0.036014	0.150277
Q86W34	AMZ2	-0.397754	0.0360611	0.150277
O95067	CCNB2	-0.502129	0.036055	0.150277
Q93075	TATDN2	-0.699846	0.0362346	0.150628
A6NDU8	RIMOC1	-0.262844	0.0362302	0.150628
Q96RT1	ERBIN	0.194323	0.0362824	0.150738
Q9H936	SLC25A22	-0.167205	0.0363478	0.150831
P49184	DNASE1L1	-0.305909	0.0363431	0.150831
P62942	FKBP1A	0.100661	0.0364378	0.150965
P78330	PSPH	-0.455341	0.0364721	0.150965
Q00796	SORD	-0.220015	0.0364893	0.150965
Q14814	MEF2D	-0.508997	0.0364346	0.150965
O60245	PCDH7	0.37421	0.0365086	0.150965
Q9H1P3	OSBPL2	-0.246783	0.0364539	0.150965
Q9UIW2	PLXNA1	-0.303252	0.0366333	0.151392
Q9NQE9	HINT3	-0.374183	0.0366563	0.151398
Q9BW85	YJU2	0.185547	0.0367037	0.151505
Q7L311	ARMCX2	-0.469191	0.0367551	0.151628
Q13045	FLII	-0.103067	0.0368198	0.151707
Q96AB6	NTAN1	-0.242467	0.0368387	0.151707
Q9BV94	EDEM2	-1.42389	0.0368031	0.151707
O95602	POLR1A	0.214806	0.0369136	0.151926
P61221	ABCE1	0.133672	0.0369706	0.151938
Q14573	ITPR3	-0.403267	0.0369477	0.151938
Q9UDR5	AASS	0.151628	0.0369811	0.151938
O15397	IPO8	0.191887	0.0370882	0.15223
Q86VU5	COMTD1	0.36879	0.0370956	0.15223
P17275	JUNB	-1.53166	0.0371392	0.15232
P50336	PPOX	-0.19464	0.0373022	0.1529
Q969T3	SNX21	-0.946532	0.0373444	0.152984
O14786	NRP1	0.136585	0.0374035	0.153137
Q9H501	ESF1	0.293531	0.0374712	0.153325
O43251	RBFOX2	0.195183	0.0375434	0.153442
P12931	SRC	0.339081	0.0375303	0.153442
O75923	DYSF	0.233371	0.0375794	0.1535
Q9NYK5	MRPL39	-0.153601	0.0376295	0.153541
Q15020	SART3	0.09569	0.0376329	0.153541
Q8NC51	SERBP1	0.139964	0.037716	0.15379
Q5VTU8	ATP5F1EP2	-0.265945	0.0378007	0.15396
P26012	ITGB8	0.263485	0.0378013	0.15396
Q9BTV4	TMEM43	-0.265712	0.0378534	0.15404
Q92990	GLMN	0.210752	0.0378647	0.15404
Q96N67	DOCK7	-0.113522	0.0380067	0.154528
P09960	LTA4H	0.105701	0.0381067	0.154836
P60002	ELOF1	-0.119236	0.0381263	0.154836
Q13510	ASAH1	0.572974	0.0383149	0.155423
Q8WXA3	RUFY2	-0.131661	0.0382935	0.155423
P62917	RPL8	0.108225	0.0383983	0.155582
Q92844	TANK	-0.590528	0.0383903	0.155582
Q12931	TRAP1	0.13051	0.0387226	0.156688
O60443	GSDME	-0.129629	0.0386976	0.156688
Q14151	SAFB2	0.170378	0.0387381	0.156688
P16083	NQO2	0.221461	0.0388257	0.156772
Q9NPI6	DCP1A	0.160672	0.0387973	0.156772
P0C7P0	CISD3	2.48907	0.0388053	0.156772
Q53GS7	GLE1	-0.288418	0.038849	0.156776
P46063	RECQL	0.171262	0.0389496	0.156937
Q16851	UGP2	-0.137178	0.0389556	0.156937
Q16854	DGUOK	0.529928	0.038943	0.156937
Q15014	MORF4L2	0.21813	0.0389817	0.156952
Q9NR30	DDX21	0.263727	0.0390149	0.156996
Q14919	DRAP1	-0.105599	0.0390419	0.157015
P40123	CAP2	-0.130901	0.0391966	0.157367
Q9UHG3	PCYOX1	-0.161079	0.0391684	0.157367
Q9NP73	ALG13	0.64588	0.0391749	0.157367
P13010	XRCC5	0.102709	0.0392231	0.157384
Q9Y5R8	TRAPPC1	0.208529	0.0393083	0.157457
Q96PZ0	PUS7	0.269812	0.0392866	0.157457
Q8N9M5	TMEM102	-1.56912	0.0392713	0.157457
Q14146	URB2	0.264618	0.0393649	0.157594
O75787	ATP6AP2	0.285864	0.0394661	0.157909
Q70HW3	SLC25A26	-0.372716	0.0395694	0.158233
Q9NZL9	MAT2B	-0.166071	0.0396145	0.158323
P62906	RPL10A	0.120884	0.0399372	0.158505
Q07866	KLC1	-0.11078	0.0398216	0.158505
Q9Y543	HES2	-0.164747	0.0398127	0.158505
Q9H832	UBE2Z	-0.127078	0.0397373	0.158505
Q06033	ITIH3	1.00013	0.0399192	0.158505
Q92552	MRPS27	0.149986	0.0399525	0.158505
Q15208	STK38	-0.219385	0.0397976	0.158505
Q9UFG5	C19orf25	-0.185828	0.0397116	0.158505
Q9Y4P1	ATG4B	0.189566	0.0398165	0.158505
Q13112	CHAF1B	0.363173	0.0399319	0.158505
O14519	CDK2AP1	0.262183	0.039741	0.158505
Q8IWA5	SLC44A2	-0.864934	0.0398985	0.158505
Q9HB58	SP110	0.295247	0.0399525	0.158505
Q7Z2W9	MRPL21	0.188106	0.040032	0.158641
Q9UMZ2	SYNRG	0.256442	0.0400162	0.158641
Q96F63	CCDC97	-0.97108	0.0400731	0.158715
Q15545	TAF7	0.176216	0.040263	0.159377
Q9NQA3	WASH6P	-0.20876	0.0402901	0.159395
Q96AX1	VPS33A	0.124333	0.0404621	0.159986
Q96T88	UHRF1	0.340164	0.0405844	0.160199
Q8TEQ6	GEMIN5	0.134605	0.0405739	0.160199
Q9BZV1	UBXN6	-0.266569	0.0405407	0.160199
Q9Y3E1	HDGFL3	-0.283703	0.0406802	0.160487
O95801	TTC4	-0.374306	0.0407137	0.160513
Q9BU02	THTPA	-0.17848	0.0407323	0.160513
Q9BW72	HIGD2A	-0.349214	0.0407927	0.160661
Q9C0C9	UBE2O	0.129536	0.0408636	0.16085
Q8IYB3	SRRM1	0.137742	0.0409561	0.161125
O15066	KIF3B	-0.555629	0.0411189	0.161675
Q9NZB2	FAM120A	-0.132206	0.0413143	0.162352
Q9NX08	COMMD8	-0.18099	0.0414191	0.162673
Q9H583	HEATR1	0.184374	0.0414788	0.162817
Q9NQG5	RPRD1B	0.141086	0.0415891	0.163159
O43617	TRAPPC3	0.121666	0.0416552	0.163327
P62714	PPP2CB	-0.518038	0.0416791	0.16333
O14773	TPP1	-0.153483	0.0418212	0.163796
O43491	EPB41L2	-0.11161	0.0419117	0.163831
Q96RS6	NUDCD1	-0.119432	0.0419232	0.163831
Q8TER5	ARHGEF40	-0.325548	0.0418744	0.163831
Q9H0F7	ARL6	-0.173979	0.0419095	0.163831
P20340	RAB6A	-0.211468	0.0419472	0.163834
Q9NXW2	DNAJB12	0.233193	0.0420252	0.164048
P19367	HK1	0.125986	0.0421994	0.164545
P56559	ARL4C	0.30122	0.0421833	0.164545
Q9BY43	CHMP4A	-0.145881	0.0422329	0.164584
P14868	DARS1	0.120642	0.0423875	0.165077
Q9UMX1	SUFU	-0.298151	0.0424062	0.165077
P78324	SIRPA	0.173935	0.0424372	0.165107
P18583	SON	0.117672	0.0425097	0.165297
O60841	EIF5B	0.197562	0.0425855	0.165409
P21127	CDK11B	0.111528	0.0425705	0.165409
Q96HE9	PRR11	-0.467163	0.0426507	0.165571
Q86Y56	DNAAF5	0.167858	0.0427477	0.165856
Q6L8Q7	PDE12	0.103773	0.0427861	0.165914
Q01780	EXOSC10	0.160449	0.0428656	0.166017
Q8NHG7	SVIP	-0.217649	0.0428834	0.166017
Q8N428	GALNT16	0.482777	0.0428709	0.166017
P27448	MARK3	0.175508	0.0430146	0.166434
Q96EB1	ELP4	0.431076	0.0430665	0.166543
Q5TH69	ARFGEF3	0.214747	0.0431973	0.166876
Q9UIM3	FKBPL	1.18549	0.0432	0.166876
P51153	RAB13	-0.255577	0.0433498	0.167363
Q8N7X0	ADGB	0.310679	0.0434528	0.167459
Q7Z4Q2	HEATR3	-0.181248	0.0434698	0.167459
Q8WWN8	ARAP3	-0.24629	0.0434028	0.167459
Q9NS84	CHST7	-0.609773	0.0434404	0.167459
Q05519	SRSF11	0.162729	0.043545	0.167565
Q9HBL7	PLGRKT	-0.408589	0.0435221	0.167565
Q10469	MGAT2	-0.115427	0.0437401	0.168132
Q5VUJ6	LRCH2	-0.319878	0.0437387	0.168132
O43143	DHX15	0.128252	0.0438051	0.16829
Q9HC35	EML4	0.110527	0.0438534	0.168384
P02795	MT2A	0.519332	0.0440522	0.168963
Q9Y5X3	SNX5	0.125081	0.0440422	0.168963
Q16864	ATP6V1F	0.187078	0.0442348	0.169479
Q8IWY9	CDAN1	-0.248222	0.0442159	0.169479
O15511	ARPC5	-0.169937	0.0445096	0.169921
Q16629	SRSF7	-0.142716	0.0445434	0.169921
Q96RP9	GFM1	0.147299	0.0444258	0.169921
P22694	PRKACB	-0.403323	0.044537	0.169921
Q9NYM9	BET1L	-0.300931	0.0444067	0.169921
Q03519	TAP2	-0.449967	0.0445031	0.169921
A6NKF1	SAC3D1	-0.550906	0.0444257	0.169921
Q9NV64	TMEM39A	0.980709	0.0444988	0.169921
Q9NXU5	ARL15	0.348528	0.0446932	0.1704
Q9Y624	F11R	1.18549	0.0448261	0.170814
Q15388	TOMM20	-0.381373	0.0449053	0.170939
Q96SZ6	CDK5RAP1	0.662285	0.0449072	0.170939
Q99735	MGST2	-0.190906	0.0450426	0.170965
Q9ULG1	INO80	0.529824	0.0450005	0.170965
Q16626	MEA1	-0.28035	0.0450841	0.170965
O00178	GTPBP1	0.142625	0.0450672	0.170965
Q8NEJ9	NGDN	0.402234	0.0450335	0.170965
O95149	SNUPN	0.628913	0.0450598	0.170965
Q8IVH8	MAP4K3	0.405599	0.0450273	0.170965
P13693	TPT1	0.165553	0.0451265	0.171034
Q5TD94	RSPH4A	0.305724	0.0452148	0.171264
Q5T5C0	STXBP5	-0.224073	0.0452359	0.171264
Q7Z7E8	UBE2Q1	-0.166829	0.045293	0.171388
O60437	PPL	0.435446	0.0453264	0.171423
Q9NVQ4	FAIM	-0.442636	0.0453581	0.17145
Q96IZ0	PAWR	0.168144	0.0453996	0.171474
O60313	OPA1	0.150967	0.0454164	0.171474
Q5VTB9	RNF220	-0.444536	0.0454373	0.171474
P08865	RPSA	0.169033	0.0454794	0.17154
O00471	EXOC5	-0.101656	0.045538	0.171669
P22314	UBA1	0.0963312	0.0455793	0.171733
Q9UPQ0	LIMCH1	0.191093	0.0457229	0.172098
Q2KHT3	CLEC16A	0.229382	0.0457249	0.172098
P05091	ALDH2	0.147127	0.0457974	0.172279
Q8NBM4	UBAC2	0.279324	0.0458579	0.172414
O43772	SLC25A20	-0.352943	0.0460381	0.172999
P11766	ADH5	-0.102799	0.0461493	0.173011
Q9UJU6	DBNL	-0.126779	0.0461285	0.173011
P00734	F2	0.879781	0.0461258	0.173011
Q5T5Y3	CAMSAP1	-0.237348	0.0461641	0.173011
Q9BUR5	APOO	-0.113477	0.0460988	0.173011
Q9UHV9	PFDN2	0.0894247	0.0461981	0.173046
Q9NVM9	INTS13	0.149496	0.0463064	0.17336
Q9H9Y6	POLR1B	0.20693	0.046404	0.173633
Q06830	PRDX1	-0.0949182	0.0465376	0.173868
Q14011	CIRBP	-0.191742	0.0464969	0.173868
Q86U06	RBM23	0.593835	0.0465408	0.173868
Q96HS1	PGAM5	0.127815	0.0465885	0.173953
Q96J42	TXNDC15	0.30296	0.0466223	0.173987
Q9BXI6	TBC1D10A	-0.266302	0.0467584	0.174403
P32119	PRDX2	-0.0871289	0.0468013	0.17447
Q86TN4	TRPT1	-0.254668	0.0468624	0.174606
Q96BZ8	LENG1	-0.651224	0.0469749	0.174932
Q8NBU5	ATAD1	-0.20252	0.0470983	0.175022
Q8N2K0	ABHD12	0.200398	0.0470936	0.175022
O15504	NUP42	0.29736	0.0470765	0.175022
Q8NCN4	RNF169	-1.88082	0.0470863	0.175022
O60568	PLOD3	-0.117911	0.0471458	0.175106
Q9H0B6	KLC2	-0.136945	0.0472305	0.175328
Q9Y343	SNX24	-0.265161	0.0473132	0.175542
Q8IYS0	GRAMD1C	0.322418	0.0477015	0.17689
Q9Y6K5	OAS3	-0.251857	0.0477588	0.177009
Q8WU76	SCFD2	0.154488	0.0480104	0.177848
Q5T6F2	UBAP2	0.156072	0.0480894	0.178047
Q8IYB8	SUPV3L1	0.134237	0.0481349	0.178122
Q5TGY3	AHDC1	0.608563	0.0483231	0.178725
P42785	PRCP	0.181401	0.0483706	0.178806
Q8IXI2	RHOT1	-0.298982	0.0484921	0.179115
O15381	NVL	0.21323	0.0485051	0.179115
O95861	BPNT1	-0.118239	0.0486215	0.179451
P07384	CAPN1	-0.148112	0.0487019	0.179496
Q8IVM0	CCDC50	0.0997343	0.0487342	0.179496
Q9P246	STIM2	2.13842	0.0487357	0.179496
P42772	CDKN2B	-0.48182	0.0487058	0.179496
P07951	TPM2	0.243482	0.0488169	0.179701
Q9NUP9	LIN7C	0.119124	0.0488884	0.17987
O15533	TAPBP	-0.38078	0.0489232	0.179904
P84095	RHOG	-0.202824	0.0489852	0.180039
Q13445	TMED1	0.466315	0.0490502	0.180183
Q14119	VEZF1	-0.679183	0.0491126	0.180318
O96028	NSD2	0.193931	0.0491672	0.180425
Q96CV9	OPTN	0.199335	0.0492026	0.180461
P53597	SUCLG1	-0.161328	0.0493447	0.180794
Q68CZ2	TNS3	-0.169858	0.0493206	0.180794
O60291	MGRN1	0.250697	0.0493708	0.180795
O43379	WDR62	-0.38013	0.0494739	0.181079
Q12791	KCNMA1	-0.276652	0.0495135	0.18113
P09497	CLTB	-0.131881	0.0495799	0.181177
Q9UKB1	FBXW11	-0.180134	0.0495942	0.181177
Q9P1Z2	CALCOCO1	-0.496255	0.0496036	0.181177
P14625	HSP90B1	0.129735	0.0496465	0.181239
Q86XZ4	SPATS2	0.120281	0.0497393	0.181296
Q12789	GTF3C1	0.13393	0.0496932	0.181296
Q96MX6	DNAAF10	-0.447378	0.0497209	0.181296
Q6ZMG9	CERS6	-0.992983	0.0498614	0.181647
P11047	LAMC1	-0.197409	0.0499436	0.181759
Q8TCG1	CIP2A	0.218783	0.0499328	0.181759
O15514	POLR2D	0.189006	0.0500587	0.181961
Q96MW5	COG8	-0.131706	0.050048	0.181961
Q9BQC3	DPH2	0.558238	0.0500767	0.181961
Q93050	ATP6V0A1	-0.129882	0.0501574	0.182152
Q06265	EXOSC9	0.166667	0.0501883	0.182152
P35612	ADD2	-0.70271	0.050207	0.182152
O15230	LAMA5	-1.45978	0.0502431	0.182189
O43865	AHCYL1	0.180237	0.0503149	0.182356
Q5BJF2	TMEM97	-0.244719	0.0503794	0.182496
O15144	ARPC2	-0.101235	0.0504082	0.182506
P83916	CBX1	-0.235928	0.0504399	0.182527
P13489	RNH1	-0.0924761	0.0505089	0.182683
Q8N5N7	MRPL50	-0.184718	0.0505414	0.182706
Q15165	PON2	-0.234187	0.050613	0.182788
Q96AB3	ISOC2	-0.136802	0.0506418	0.182788
Q9NX47	MARCHF5	-0.157503	0.050633	0.182788
Q9Y570	PPME1	-0.13861	0.0507402	0.18305
Q12873	CHD3	-0.179955	0.0508436	0.183329
Q99584	S100A13	-0.149964	0.0509236	0.183523
P23921	RRM1	0.284782	0.0510741	0.183877
Q9HCG7	GBA2	-0.397286	0.0510495	0.183877
Q9P0J0	NDUFA13	0.13644	0.0511553	0.183888
Q96A49	SYAP1	0.141184	0.0511548	0.183888
Q6UX04	CWC27	0.136258	0.0511511	0.183888
O75400	PRPF40A	0.17838	0.0514356	0.184801
P62330	ARF6	-0.203923	0.0514699	0.18483
O75503	CLN5	0.351706	0.0515574	0.18505
O75348	ATP6V1G1	0.150224	0.0517238	0.185552
Q9UBU8	MORF4L1	0.208705	0.0518184	0.185787
Q9BVW5	TIPIN	0.812332	0.0518421	0.185787
P52926	HMGA2	-0.356141	0.0519832	0.185855
P46108	CRK	-0.119949	0.0520193	0.185855
Q9UBP9	GULP1	-0.262049	0.0520049	0.185855
Q96AT1	KIAA1143	-0.319175	0.0519357	0.185855
Q8NHP6	MOSPD2	-0.460487	0.0519749	0.185855
P19827	ITIH1	2.42935	0.0520013	0.185855
Q9NZM1	MYOF	-0.162085	0.0522586	0.186211
Q9BYC5	FUT8	-0.14143	0.052291	0.186211
Q9NQ92	COPRS	0.262345	0.0522983	0.186211
Q96P48	ARAP1	-0.164964	0.0522821	0.186211
Q92871	PMM1	-0.280742	0.0521561	0.186211
Q9BXL8	CDCA4	-0.514741	0.0522706	0.186211
Q16670	ZSCAN26	1.95534	0.052304	0.186211
Q96F24	NRBF2	0.378437	0.052335	0.186227
Q9BYC8	MRPL32	-0.682468	0.0524062	0.186386
Q9UHB7	AFF4	0.154234	0.0524877	0.186582
Q9Y4B5	MTCL1	-0.219558	0.0525479	0.186702
Q9Y6W5	WASF2	-0.146557	0.0527525	0.187239
O95685	PPP1R3D	1.47891	0.05275	0.187239
Q9H4H8	FAM83D	0.315996	0.0529637	0.187894
Q86VP3	PACS2	-0.465523	0.0530872	0.188238
P29323	EPHB2	0.33678	0.0532056	0.188563
Q02790	FKBP4	0.135039	0.0532556	0.188645
P63220	RPS21	0.11036	0.0533232	0.188789
Q9BV10	ALG12	-0.306238	0.0533758	0.188881
Q13322	GRB10	0.260364	0.0534453	0.189032
Q92879	CELF1	-0.125462	0.0535221	0.189208
Q8IZA0	KIAA0319L	1.36984	0.0535908	0.189356
Q96BY6	DOCK10	-0.207189	0.0537357	0.189773
Q6UXH8	CCBE1	0.912516	0.0538135	0.189952
P67809	YBX1	0.164876	0.0539098	0.190197
O75431	MTX2	-0.254887	0.053958	0.190271
O43752	STX6	0.235016	0.0540512	0.19042
Q96K21	ZFYVE19	-1.34675	0.0540542	0.19042
[truncated: 5,043 more rows]

## Sheet: 2
Accession	Gene Name	logFC	adj.P.Val
P09496	CLTA	-1.2452	2.01788e-06
P09497	CLTB	1.46142	5.86241e-06
Q9UGI8	TES	0.930719	2.59978e-05
Q2M2I8	AAK1	-4.06079	7.66718e-05
Q01995	TAGLN	1.11806	9.71814e-05
Q8WX93	PALLD	0.616543	0.000155768
P05121	SERPINE1	1.80492	0.00027872
P04406	GAPDH	0.343251	0.00035109
O43852	CALU	0.45195	0.00035109
P15559	NQO1	0.73258	0.00035109
P47895	ALDH1A3	1.04684	0.00035109
Q13907	IDI1	-0.696002	0.00035109
Q15599	SLC9A3R2	-0.80019	0.00035109
P21266	GSTM3	0.427963	0.00035109
O75521	ECI2	-0.521003	0.000353535
P04083	ANXA1	0.438033	0.000354248
P49327	FASN	-0.610696	0.000610299
Q05682	CALD1	0.402822	0.000642268
Q9Y3E0	GOLT1B	0.479825	0.000771399
P60174	TPI1	0.405196	0.00100225
P04216	THY1	0.725552	0.0010889
P17301	ITGA2	0.977822	0.00116002
P00374	DHFR	-0.485803	0.00117916
P46063	RECQL	0.310484	0.00121068
Q8IYS1	PM20D2	-0.550506	0.00131143
O00429	DNM1L	0.329708	0.00145772
Q01581	HMGCS1	-1.20478	0.00155478
P35754	GLRX	-0.595028	0.00155478
P46060	RANGAP1	-0.430069	0.00169044
P16989	YBX3	0.45408	0.00169044
P49747	COMP	-0.646866	0.00169044
Q86VP6	CAND1	0.263658	0.00190159
P45974	USP5	0.408546	0.00206387
Q86XF0	DHFRL1	-0.67034	0.00209808
O60502	MGEA5	0.494946	0.00210179
O60488	ACSL4	-0.463444	0.00219547
P50454	SERPINH1	0.448899	0.00251166
P52292	KPNA2	-0.418771	0.00259518
P33552	CKS2	-0.595433	0.00293336
Q8WWI1	LMO7	-0.494535	0.00304764
P07195	LDHB	0.315061	0.00304764
P40222	TXLNA	0.309413	0.00304764
Q9BWD1	ACAT2	-0.578421	0.00304764
Q16881	TXNRD1	0.402177	0.00318601
Q8N392	ARHGAP18	-0.395807	0.00318601
O00571	DDX3X;DDX3Y	-0.278535	0.00332039
P50502	ST13;ST13P5	0.265367	0.00354802
P39748	FEN1	-0.308146	0.00365339
Q9BVA1	TUBB2B	0.350029	0.00382265
P49023	PXN	0.404224	0.00395612
P06744	GPI	0.261012	0.00395612
Q68EM7	ARHGAP17	-0.398036	0.00395612
Q15382	RHEB	-0.307823	0.00395612
P17931	LGALS3	0.960838	0.00395612
P30040	ERP29	0.25236	0.00427295
O75390	CS	0.23196	0.00434021
P62328	TMSB4X	0.375579	0.00533598
Q86W92	PPFIBP1	0.345838	0.00533598
Q9Y2B0	CNPY2	0.346485	0.00533598
O14929	HAT1	-0.301822	0.00533598
P08473	MME	-0.588434	0.00533598
Q16658	FSCN1	0.267965	0.00552581
P07108	DBI	-0.360837	0.00552581
Q8IVL6	LEPREL2	0.507099	0.00552581
P07099	EPHX1	0.571173	0.00552581
P23381	WARS	0.33107	0.005559
A6NCE7	MAP1LC3B2;MAP1LC3B;MAP1LC3A	0.404122	0.00566688
Q12792	TWF1	0.223927	0.00575961
Q07352	ZFP36L1	0.625068	0.00575961
Q969H8	MYDGF	0.284458	0.00578432
Q0ZGT2	NEXN	-0.375806	0.00598015
Q15392	DHCR24	-0.697775	0.00598015
P35555	FBN1	0.60098	0.00598015
P06737	PYGL	0.569391	0.00598015
Q9UNF1	MAGED2	0.366891	0.00608376
Q8IUD2	ERC1	0.746828	0.00608376
O75326	SEMA7A	-0.603179	0.00608376
Q6P5R6	RPL22L1	-0.430059	0.00608376
P48507	GCLM	0.38535	0.0060883
P25205	MCM3	-0.269177	0.00626701
Q9BXK5	BCL2L13	0.720361	0.0065965
Q9NZJ9	NUDT4	0.640701	0.0065965
P14625	HSP90B1	0.324394	0.00664139
Q9UHG3	PCYOX1	0.308838	0.00707604
Q9H0E2	TOLLIP	0.384358	0.0071603
Q15942	ZYX	-0.2157	0.0073039
Q5GLZ8	HERC4	-0.303805	0.0073039
O94855	SEC24D	0.312721	0.0073039
O75718	CRTAP	0.344769	0.0073039
P54687	BCAT1	-0.519775	0.00744518
P00390	GSR	0.245291	0.00747568
Q13085	ACACA	-0.353693	0.00761938
P68431	HIST1H3A;HIST3H3;H3F3C	-0.482536	0.00817145
P53396	ACLY	-0.214595	0.00820922
P31949	S100A11	0.396892	0.00820922
Q96C19	EFHD2	-0.360629	0.00820922
P09960	LTA4H	0.287469	0.00820922
P24844	MYL9	0.553525	0.00830973
P09488	GSTM1;GSTM4	3.05226	0.00830973
P50479	PDLIM4	0.385799	0.00858117
P05120	SERPINB2	-0.865495	0.00901951
P29144	TPP2	-0.225326	0.00901951
Q9P0V3	SH3BP4	-0.662607	0.00908044
P05114	HMGN1	0.372893	0.00908044
Q8IVF2	AHNAK2	0.336872	0.00919022
P06493	CDK1	-0.342921	0.0092401
O60610	DIAPH1	0.373223	0.00951417
P46734	MAP2K3	-0.449255	0.00952582
P31153	MAT2A	0.335251	0.0098999
Q96SB4	SRPK1	-0.386661	0.0109428
Q9H6S3	EPS8L2	-0.67112	0.0109428
Q9Y4E8	USP15	0.298827	0.0109428
P05455	SSB	-0.193357	0.011087
P28161	GSTM2	1.03559	0.011087
Q96RS6	NUDCD1	-0.304863	0.0114707
P46821	MAP1B	0.336903	0.0117194
Q14108	SCARB2	0.483939	0.0117194
P35250	RFC2	-0.265563	0.0117194
P30041	PRDX6	0.194511	0.0118633
P13667	PDIA4	0.27557	0.0120063
Q13501	SQSTM1	0.277449	0.0120144
P14324	FDPS	-0.465797	0.0120144
P29401	TKT	0.26209	0.0123334
Q15293	RCN1	0.296855	0.0123334
Q8NBJ5	COLGALT1	0.283339	0.0123805
P55160	NCKAP1L	-0.468553	0.0127498
Q8WX92	NELFB	-0.347646	0.0129956
P33993	MCM7	-0.264498	0.013037
O43583	DENR	0.210439	0.013037
P55957	BID	-0.353623	0.013037
Q2NL82	TSR1	-0.364036	0.013037
P09493	TPM1	0.400056	0.0133275
P20645	M6PR	0.362053	0.0136721
P07237	P4HB	0.360519	0.0138306
P98082	DAB2	0.319115	0.0138306
Q99714	HSD17B10	0.241479	0.0138306
P49755	TMED10	0.303704	0.0138306
O43464	HTRA2	-0.417212	0.0138306
Q02809	PLOD1	0.366012	0.0140262
P11413	G6PD	0.550892	0.0140486
Q8NFW8	CMAS	0.869216	0.0140728
Q13045	FLII	0.215759	0.0145281
Q86SX6	GLRX5	-0.453262	0.014825
Q9BRT2	UQCC2	-0.407264	0.014825
Q32P28	LEPRE1	0.359414	0.0156902
O43592	XPOT	0.231801	0.0160782
O43684	BUB3	-0.180631	0.0162564
Q9H488	POFUT1	0.30301	0.0163412
P23284	PPIB	0.325417	0.0174915
Q96KP4	CNDP2	0.180051	0.0180166
Q9UNQ2	DIMT1	-0.432613	0.0181085
P49589	CARS	0.301695	0.0181096
Q86VI3	IQGAP3	-0.434825	0.0181844
P11279	LAMP1	0.276393	0.0185403
Q9C0C2	TNKS1BP1	0.294162	0.0190067
Q9Y4L1	HYOU1	0.235395	0.0191758
Q9BZQ8	FAM129A	-0.416438	0.0197513
Q9GZZ9	UBA5	0.328005	0.0211452
P08648	ITGA5	0.511853	0.0213068
P28482	MAPK1	0.161947	0.0213068
P28300	LOX	0.637048	0.0213068
Q52LW3	ARHGAP29	-0.454547	0.0214538
Q32MZ4	LRRFIP1	0.272043	0.0215491
Q92922	SMARCC1	-0.197123	0.0217612
P52926	HMGA2	0.444265	0.021904
Q9BTT0	ANP32E	-0.30893	0.0220577
P27694	RPA1	-0.219512	0.0220577
O43929	ORC4	-0.481493	0.0221653
O00764	PDXK	0.31132	0.0227157
P62805	HIST1H4A	-0.462375	0.0243882
P08237	PFKM	0.218558	0.0244324
Q9NRV9	HEBP1	0.30044	0.0252082
Q96RQ1	ERGIC2	0.905247	0.0253619
P07602	PSAP	0.464398	0.0254904
Q14566	MCM6	-0.235195	0.0259779
P04732	MT1E	-0.37402	0.0259779
Q96IU4	ABHD14B	0.447633	0.026245
P50452	SERPINB8	-0.228635	0.0264502
Q08945	SSRP1	-0.188621	0.026984
Q9Y3F4	STRAP	0.16355	0.026984
Q9NYU2	UGGT1	0.237381	0.026984
Q8N122	RPTOR	0.678319	0.026984
Q9NQ88	TIGAR	0.352693	0.026984
P11216	PYGB	0.343382	0.0279221
Q04446	GBE1	-0.241737	0.0279221
O94760	DDAH1	-0.310679	0.0279221
O95816	BAG2	-0.208797	0.0279221
Q13885	TUBB2A	0.309864	0.0279221
P04062	GBA	0.40302	0.0282554
P63279	UBE2I	-0.193335	0.0284354
P30837	ALDH1B1	0.462935	0.0284902
Q9HC36	RNMTL1	-0.660543	0.0284902
Q15121	PEA15	0.224239	0.0292482
Q15084	PDIA6	0.187906	0.0299297
P29966	MARCKS	0.181881	0.0302679
Q8NBS9	TXNDC5	0.277054	0.0302679
P02794	FTH1	0.660183	0.0302679
O15118	NPC1	0.301202	0.0302679
Q96PZ0	PUS7	-0.653599	0.0303676
P35244	RPA3	-0.300604	0.0307494
P53004	BLVRA	0.308602	0.0307494
Q7L0Y3	TRMT10C	-0.449497	0.0307494
O00244	ATOX1	0.211174	0.0324686
P12268	IMPDH2	-0.170278	0.0325125
P41250	GARS	0.228608	0.0325125
P22102	GART	-0.170315	0.032894
P49903	SEPHS1	-0.192734	0.033346
Q01650	SLC7A5	0.724858	0.0338753
Q9Y3D9	MRPS23	-0.205136	0.0338753
O15397	IPO8	0.31406	0.0342001
O75367	H2AFY	-0.171723	0.0342414
P06396	GSN	0.579726	0.0342414
P22695	UQCRC2	-0.206391	0.034518
P63261	ACTG1	-0.143038	0.0363659
Q9H773	DCTPP1	-0.172093	0.0375097
P11717	IGF2R	0.16324	0.0375285
Q14257	RCN2	0.200637	0.0375285
P30086	PEBP1	0.186622	0.0380136
P33991	MCM4	-0.243023	0.0380136
Q13404	UBE2V1	0.170734	0.0380136
Q9Y3B9	RRP15	-0.535438	0.0380136
Q06830	PRDX1	0.132612	0.0381012
Q99685	MGLL	-0.363023	0.0384688
P30405	PPIF	-0.286171	0.0392268
O95864	FADS2	-0.534346	0.0394647
O60701	UGDH	0.169675	0.0394693
Q92974	ARHGEF2	0.258244	0.0394693
P33992	MCM5	-0.237682	0.0394693
Q70UQ0	IKBIP	0.183744	0.0394693
Q96RP9	GFM1	-0.24748	0.0394693
Q9NVP1	DDX18	-0.243055	0.0394693
P04733	MT1F;MT1L;MT1B	-0.244092	0.0394693
O14735	CDIPT	0.372059	0.0394693
P84243	H3F3A	-0.449441	0.0402019
P09211	GSTP1	0.178215	0.0404857
P33316	DUT	-0.252885	0.0404857
Q15050	RRS1	-0.214537	0.0404857
Q15365	PCBP1	-0.167909	0.0407526
Q9H4L7	SMARCAD1	-0.553268	0.0407526
P46013	MKI67	-0.966257	0.0418262
P04183	TK1	-0.363338	0.0418262
P52943	CRIP2	1.10689	0.0418262
P16949	STMN1	-0.336832	0.0421497
P82650	MRPS22	-0.173884	0.0421497
P42785	PRCP	0.551243	0.0421497
P27361	MAPK3	0.586115	0.0422445
O95817	BAG3	0.176124	0.0423571
P13473	LAMP2	0.27146	0.0423571
Q9BRK5	SDF4	0.209338	0.0423571
Q15785	TOMM34	-0.271733	0.0428033
Q9UBB4	ATXN10	-0.176595	0.0428033
O60427	FADS1	-0.521085	0.0431582
Q9P2K5	MYEF2	-0.260621	0.0432466
P15121	AKR1B1	0.162248	0.0433955
P49585	PCYT1A	0.243201	0.0446237
O94979	SEC31A	0.210406	0.0447445
Q07065	CKAP4	0.545672	0.0447445
Q86UE4	MTDH	0.565722	0.0447445
Q03135	CAV1	0.556301	0.0447445
Q71UM5	RPS27L	-0.350535	0.0447445
Q9NUQ6	SPATS2L	0.222669	0.0456933
Q92879	CELF1	-0.218704	0.0456933
P20810	CAST	0.161719	0.0458533
P12004	PCNA	-0.172607	0.0463246
Q9HBM1	SPC25	-0.362787	0.0463785
Q9NR12	PDLIM7	0.164673	0.0465061
Q5VYK3	ECM29	-0.165591	0.0465061
P16930	FAH	0.19659	0.0466121
P11142	HSPA8	-0.130412	0.0470604
Q16222	UAP1	-0.184785	0.0470604
Q9Y2Z4	YARS2	0.30566	0.0470604
P19338	NCL	-0.144663	0.0472407
P30101	PDIA3	0.225247	0.0472407
Q08378	GOLGA3	0.188686	0.0472407
P49588	AARS	0.203669	0.0475041
Q15436	SEC23A	0.218171	0.0475041
Q12931	TRAP1	-0.134126	0.0480478
Q13435	SF3B2	-0.207363	0.0485546
P53618	COPB1	0.129327	0.0486804
Q03154	ACY1	-0.197821	0.0489314
P32119	PRDX2	-0.152447	0.0498778
O95394	PGM3	0.183918	0.0498778
Q9UJ70	NAGK	0.230691	0.0498778
O00629	KPNA4	0.14937	0.0499592
Q8WUX9	CHMP7	-0.237811	0.0501892
Q9HC38	GLOD4	-0.126105	0.0508221
P48059	LIMS1	0.205617	0.0508221
Q15363	TMED2	0.295785	0.0509698
P62942	FKBP1A	-0.173935	0.0511206
P08195	SLC3A2	0.745182	0.0511901
Q13162	PRDX4	0.239994	0.0518509
P49736	MCM2	-0.222069	0.0523151
P31150	GDI1	0.195163	0.0523151
P15586	GNS	0.527174	0.0527857
Q9UJZ1	STOML2	0.190999	0.0542198
P23919	DTYMK	-0.216711	0.0556935
Q16540	MRPL23	-0.827571	0.0556935
Q9UBM7	DHCR7	-0.578178	0.0556935
P61966	AP1S1	0.365874	0.0556935
P50281	MMP14	0.45975	0.0559886
O43399	TPD52L2	0.128189	0.0568056
P07951	TPM2	0.305604	0.0568056
Q5TEC6	HIST2H3PS2	-0.444677	0.0568056
Q9NYJ1	COA4	-0.570948	0.0568056
Q9NPQ8	RIC8A	0.137719	0.0571872
Q9BPX3	NCAPG	-0.332212	0.0577589
Q71UI9	H2AFV;H2AFZ	-0.227092	0.0578012
P60903	S100A10	0.637648	0.0578012
Q01780	EXOSC10	-1.03774	0.0583444
O15514	POLR2D	-0.418015	0.0589086
Q13526	PIN1	-0.212397	0.0598716
Q9UIL1	SCOC	-0.167937	0.0606607
Q02790	FKBP4	0.216931	0.0608901
Q14232	EIF2B1	0.315766	0.0608901
P04040	CAT	0.182103	0.0622286
Q01518	CAP1	0.118241	0.0622321
Q14683	SMC1A	-0.224408	0.0622321
Q9NQW6	ANLN	-0.612675	0.0630642
Q15746	MYLK	0.242416	0.0630642
P31930	UQCRC1	-0.185983	0.0633226
Q15287	RNPS1	-0.240983	0.0646035
Q15041	ARL6IP1	-0.360681	0.0646035
P30530	AXL	-0.407621	0.0646035
Q15714	TSC22D1	0.387896	0.0646035
Q9GZS3	WDR61	0.16747	0.0649301
P08253	MMP2	0.351617	0.0650429
Q9Y3B3	TMED7	0.319927	0.0651958
P09936	UCHL1	0.188318	0.0656142
Q99733	NAP1L4	-0.138804	0.0656142
Q9Y265	RUVBL1	-0.122643	0.0656142
Q13492	PICALM	0.199535	0.0656142
Q14696	MESDC2	0.165769	0.0656142
A0A590UK10	ARHGEF18	0.268004	0.0659838
Q00587	CDC42EP1	0.318483	0.0660712
P11940	PABPC1;PABPC3	-0.122031	0.0665247
Q8WUH6	TMEM263	0.25516	0.0665247
P54132	BLM	0.277397	0.0668317
Q9Y2R9	MRPS7	-0.399054	0.0672076
O60841	EIF5B	0.145131	0.0673769
Q9Y678	COPG1	0.124285	0.0673769
P46087	NOP2	0.206471	0.0677754
P37840	SNCA	0.276423	0.0677754
Q86XN8	MEX3D	-0.242829	0.0679461
O95757	HSPA4L	-0.433827	0.0681131
Q7Z2W9	MRPL21	-0.214907	0.0694058
P07686	HEXB	0.280083	0.0695328
P61970	NUTF2	0.13562	0.0695934
Q9HB71	CACYBP	-0.241657	0.0708184
P00558	PGK1	0.176826	0.0708883
P18124	RPL7	-0.129006	0.0715521
O95747	OXSR1	-0.135477	0.0715521
Q16204	CCDC6	0.566406	0.0715521
Q9H2G2	SLK	0.188607	0.0715521
P50613	CDK7	-0.518935	0.0722103
Q8N8S7	ENAH	0.584746	0.0729502
Q16777	HIST2H2AC;HIST2H2AA3;HIST1H2AJ;HIST1H2AH;H2AFJ;HIST1H2AC;HIST3H2A;HIST1H2AD;HIST1H2AG;HIST1H2AB	-0.274094	0.0755286
Q16576	RBBP7	-0.2273	0.0757403
P62166	NCS1	0.313069	0.077949
O43805	SSNA1	-0.52356	0.077949
P27708	CAD	-0.170847	0.0782024
P13798	APEH	-0.264436	0.0786452
O75608	LYPLA1	-0.22068	0.0786452
Q9BRJ2	MRPL45	-0.369512	0.0788148
P31939	ATIC	-0.134609	0.0793329
Q9H3H3	C11orf68	-0.147141	0.0798148
Q9UKX7	NUP50	-0.350705	0.0798148
P04181	OAT	0.156927	0.0799939
Q14690	PDCD11	-0.129312	0.0799939
Q9NZN4	EHD2	0.343224	0.0815963
P54725	RAD23A	-0.160798	0.0815963
Q06124	PTPN11	0.164805	0.0815963
P62269	RPS18	-0.110809	0.0816263
Q07954	LRP1	0.234825	0.0820611
Q9BV86	NTMT1	-0.243344	0.0826092
O14737	PDCD5	-0.146457	0.0826527
P60709	ACTB	-0.120768	0.08272
P48444	ARCN1	0.10781	0.08272
P16152	CBR1	0.126783	0.0830261
Q9H8H0	NOL11	-0.173088	0.0835355
Q14558	PRPSAP1	0.259663	0.0846385
Q8TF42	UBASH3B	-0.26336	0.0853525
Q96HS1	PGAM5	0.186961	0.0853998
P11586	MTHFD1	-0.151868	0.0854339
P23634	ATP2B4	0.34678	0.0855627
P09525	ANXA4	0.307153	0.0855825
O76054	SEC14L2	0.561891	0.0857115
O60784	TOM1	0.32778	0.0866001
O60749	SNX2	0.188712	0.0866001
P06733	ENO1	-0.140043	0.0866863
Q71DI3	HIST2H3A	-0.449977	0.0866863
Q86VV8	RTTN	-0.246291	0.0866863
Q6DKI1	RPL7L1	-0.2318	0.0866863
Q9Y5L4	TIMM13	-0.178333	0.0866863
A6NHR9	SMCHD1	-0.183717	0.0866863
P0DPB6		-0.221569	0.0866863
Q9NTJ3	SMC4	-0.292287	0.0868329
Q9BUF5	TUBB6	-0.137612	0.0868361
P06400	RB1	-0.321792	0.0869441
Q92616	GCN1L1	0.129128	0.0869441
P51648	ALDH3A2	0.302277	0.0869441
P27797	CALR	0.135294	0.087153
P08133	ANXA6	0.116152	0.0888414
Q15257	PPP2R4	0.194802	0.0888414
Q9Y478	PRKAB1	0.481163	0.0888414
O75348	ATP6V1G1	0.16749	0.0902441
O76021	RSL1D1	-0.14614	0.0904279
P62263	RPS14	-0.113504	0.0904279
Q9NY61	AATF	-0.621873	0.0904279
O15305	PMM2	0.27705	0.0904279
P62277	RPS13	-0.121306	0.0917505
P31942	HNRNPH3	-0.106203	0.092462
Q9Y6D5	ARFGEF2	-0.544677	0.0925914
Q9H0U6	MRPL18	-0.252496	0.0925914
Q92599	SEPT8	0.26899	0.0931721
Q86TS9	MRPL52	-1.10355	0.0931732
Q8WVV9	HNRNPLL	-0.36715	0.0934497
P55735	SEC13	0.136196	0.0934758
P78347	GTF2I	-0.152123	0.094268
Q5FWE3	PRRT3	-0.184712	0.0947403
P18085	ARF4	0.14408	0.0949397
P04075	ALDOA	0.119396	0.0950476
Q14694	USP10	-0.249856	0.0953358
Q13523	PRPF4B	-0.326442	0.096025
Q969Z0	TBRG4	-0.213275	0.096025
P08758	ANXA5	0.243002	0.0964973
P52701	MSH6	-0.225101	0.0971452
Q99879	HIST1H2BM;HIST1H2BN;HIST1H2BH;HIST2H2BF;HIST1H2BC;HIST1H2BD;HIST1H2BK;HIST1H2BL;H2BFS	-0.210999	0.0990876
P23193	TCEA1	-0.213564	0.0991804
P11388	TOP2A	-0.286022	0.0995471
Q9BS40	LXN	0.783373	0.0995471
O43660	PLRG1	-0.335631	0.0995471
Q12907	LMAN2	0.355694	0.0997936
P62249	RPS16	-0.0971291	0.101012
P61353	RPL27	-0.136291	0.101483
P46459	NSF	0.142589	0.101483
Q9NRX2	MRPL17	-0.18105	0.102125
Q9UL25	RAB21	0.210162	0.102721
P23526	AHCY	-0.130698	0.103101
P04899	GNAI2	0.349891	0.103937
O75937	DNAJC8	-0.158427	0.103937
P46976	GYG1	-0.503644	0.103937
Q13868	EXOSC2	-0.152318	0.103937
P17844	DDX5	-0.109421	0.104296
Q9Y6G9	DYNC1LI1	-0.111632	0.104296
P52597	HNRNPF	-0.156758	0.104296
Q2NKX8	ERCC6L	-0.644926	0.104296
Q9NRX4	PHPT1	0.234414	0.104296
P23258	TUBG1;TUBG2	-0.15502	0.104296
Q59GN2	RPL39P5;RPL39	-0.254987	0.104296
P30043	BLVRB	0.217571	0.104296
O94915	FRYL	-0.248947	0.104296
P10809	HSPD1	-0.111366	0.104809
Q9H4M9	EHD1	-0.119339	0.105403
Q14978	NOLC1	-0.664867	0.105883
P61313	RPL15	-0.123409	0.105883
O43776	NARS	0.145422	0.105883
P41567	EIF1	-0.125637	0.105883
P47985	UQCRFS1;UQCRFS1P1	-0.171932	0.107123
O75400	PRPF40A	-0.173641	0.107374
O15067	PFAS	-0.163552	0.107995
Q9Y5B9	SUPT16H	-0.175625	0.109278
P62854	RPS26;RPS26P11	-0.0963634	0.109278
P50995	ANXA11	0.217454	0.109278
Q9GZZ1	NAA50	-0.231161	0.109278
P63098	PPP3R1	0.323719	0.109278
Q969G3	SMARCE1	-0.164558	0.109278
Q9Y316	MEMO1	0.176199	0.109278
Q86Y82	STX12	0.205138	0.109278
P35869	AHR	0.415584	0.109278
P09038	FGF2	0.573563	0.109702
Q14739	LBR	-0.510254	0.109708
Q9H307	PNN	-0.185121	0.110075
P15927	RPA2	-0.161445	0.110075
Q9BS26	ERP44	0.283114	0.110112
P62273	RPS29	-0.227927	0.110112
Q13257	MAD2L1	-0.222561	0.110112
Q9Y221	NIP7	0.369273	0.110112
P04179	SOD2	0.219996	0.11027
P02795	MT2A;MT1G	-0.186594	0.110448
P53621	COPA	0.1271	0.110448
P16278	GLB1	0.510418	0.110448
O95295	SNAPIN	0.204698	0.11109
Q9UJS0	SLC25A13	0.228024	0.11206
Q13144	EIF2B5	0.324144	0.11228
Q9UHB6	LIMA1	0.208315	0.112419
P49321	NASP	-0.223356	0.112652
Q8IX12	CCAR1	-0.126912	0.112652
Q96M96	FGD4	-0.711444	0.112652
O95793	STAU1	-0.163629	0.112652
P20337	RAB3B	-0.308857	0.112652
P49406	MRPL19	-0.185415	0.112652
Q12884	FAP	0.650997	0.112652
P22087	FBL	-0.118332	0.113176
Q00169	PITPNA	0.185234	0.113176
O94925	GLS	0.126522	0.113581
Q9H0S4	DDX47	0.164765	0.113581
P22059	OSBP	0.199336	0.114616
O00151	PDLIM1	0.149183	0.114616
Q9BTC0	DIDO1	0.359249	0.114616
Q9NUJ1	ABHD10	0.203213	0.114616
Q13561	DCTN2	0.105056	0.114691
P26599	PTBP1	-0.106316	0.115296
P41236	PPP1R2;PPP1R2P3	0.381991	0.115296
O95104	SCAF4	-0.182598	0.115296
P61289	PSME3	-0.1205	0.115296
Q10567	AP1B1	0.171925	0.115296
Q8N999	C12orf29	-0.260491	0.115296
P29992	GNA11;GNAQ	0.248762	0.115296
O60343	TBC1D4	-0.473615	0.116447
Q96HR8	NAF1	-0.465368	0.116447
P52789	HK2	-0.266547	0.116447
Q99829	CPNE1	-0.111388	0.116845
O14579	COPE	0.131707	0.116979
Q9NQW7	XPNPEP1	0.117806	0.116979
Q01484	ANK2	-0.267395	0.116979
Q14258	TRIM25	-0.118764	0.117276
Q3KQU3	MAP7D1	0.155745	0.119134
Q8WVM8	SCFD1	0.164853	0.119134
Q9H7B2	RPF2	-0.218667	0.119134
P20336	RAB3A	-0.52256	0.119134
Q96AV8	E2F7	0.342759	0.119134
P50416	CPT1A	0.445635	0.119134
Q14980	NUMA1	-0.1978	0.120697
P20962	PTMS	0.289863	0.121899
O75131	CPNE3	-0.124067	0.121905
Q13601	KRR1	0.350171	0.121905
Q13042	CDC16	-0.623878	0.121991
Q9BWJ5	SF3B5	-0.161772	0.122516
P84022	SMAD3	-0.271175	0.122516
P62913	RPL11	-0.0912254	0.122695
P55263	ADK	-0.116082	0.122695
O95571	ETHE1	0.106948	0.122695
Q7Z2Z2	EFTUD1	-0.197421	0.122695
Q9NQR4	NIT2	0.127049	0.123229
Q92688	ANP32B	-0.170369	0.124092
P19367	HK1	0.190402	0.124615
P08651	NFIC	-0.475228	0.124615
P43246	MSH2	-0.282946	0.124615
Q9H223	EHD4	-0.164782	0.124615
Q12979	ABR	0.2189	0.124615
Q9UMX5	NENF	0.163813	0.124615
Q02878	RPL6	-0.114274	0.125374
P20073	ANXA7	0.109049	0.125374
P06748	NPM1	-0.202653	0.127314
Q13555	CAMK2G	0.197864	0.127314
P07711	CTSL	0.38033	0.127314
P04632	CAPNS1	0.165755	0.127893
P60228	EIF3E	-0.0884679	0.128082
O60437	PPL	0.202626	0.128082
P30533	LRPAP1	0.27634	0.128082
P78344	EIF4G2	-0.107165	0.129499
P52732	KIF11	-0.269495	0.130024
Q6UB99	ANKRD11	0.15218	0.130154
P07954	FH	-0.106567	0.130866
O75489	NDUFS3	-0.145932	0.130866
Q63ZY3	KANK2	0.197946	0.131408
Q9Y3D6	FIS1	0.10009	0.13226
O75531	BANF1	-0.188471	0.132327
Q96AY3	FKBP10	0.243844	0.132327
Q15165	PON2	0.284163	0.132583
Q9NSV4	DIAPH3	-0.516734	0.133107
Q2M389	KIAA1033	0.516704	0.133107
Q56VL3	OCIAD2	0.315268	0.133107
Q16527	CSRP2	0.342105	0.133468
P10620	MGST1	0.446232	0.133565
P46781	RPS9	-0.102857	0.133856
O95340	PAPSS2	0.210105	0.133943
Q9ULC4	MCTS1	0.112833	0.134506
Q16798	ME3	0.486557	0.134506
O60762	DPM1	-0.271918	0.135054
Q96B97	SH3KBP1	0.234818	0.135244
Q7KZF4	SND1	0.107134	0.135499
Q00341	HDLBP	0.124982	0.135542
P52788	SMS	-0.165649	0.135689
Q13363	CTBP1	0.151049	0.135689
Q70E73	RAPH1	0.179017	0.135718
P62910	RPL32	-0.101312	0.136163
Q13283	G3BP1	-0.118094	0.136835
Q93045	STMN2	-0.454731	0.136835
P54105	CLNS1A	-0.26152	0.137281
Q9H0B6	KLC2	-0.177154	0.13763
Q15003	NCAPH	-0.282382	0.13763
Q9H3P7	ACBD3	0.182125	0.13763
Q86XI2	NCAPG2	-0.17419	0.13763
P32969	RPL9	-0.0925185	0.138822
Q14019	COTL1	0.101834	0.139823
Q9NUQ9	FAM49B	-0.219587	0.139823
O75717	WDHD1	-0.469997	0.139823
O60568	PLOD3	0.123827	0.139823
P51784	USP11	-0.201685	0.139823
O95486	SEC24A	0.180021	0.139823
Q9Y376	CAB39	-0.150563	0.140182
P40616	ARL1	0.172844	0.14022
P48735	IDH2	0.151124	0.14022
Q9H857	NT5DC2	0.143957	0.14022
Q15435	PPP1R7	0.124695	0.14042
P51991	HNRNPA3	-0.11036	0.140517
Q07960	ARHGAP1	0.146854	0.140553
P40429	RPL13A	-0.109206	0.141149
P30622	CLIP1	0.187236	0.141149
O95067	CCNB2	-0.363381	0.141149
Q96G23	CERS2	-0.22628	0.141345
Q15056	EIF4H	-0.0962289	0.143262
Q02241	KIF23	-0.243464	0.144618
P39019	RPS19	-0.0840216	0.145067
O15013	ARHGEF10	0.15673	0.145067
Q13084	MRPL28	-0.121101	0.145067
Q6PI48	DARS2	0.34161	0.145067
P53992	SEC24C	0.115484	0.145286
Q96KB5	PBK	-0.375344	0.145286
P17252	PRKCA	0.269798	0.145286
Q14061	COX17	-0.34083	0.14554
P35606	COPB2	0.1221	0.146061
Q9BV20	MRI1	0.275977	0.147153
P17655	CAPN2	0.182627	0.14796
P61088	UBE2N;UBE2NL	0.0867838	0.14796
P42345	MTOR	-0.349342	0.148397
Q96FQ6	S100A16	0.178925	0.148397
Q8WU90	ZC3H15	-0.122228	0.148397
Q86U42	PABPN1	-0.142505	0.148397
Q9UBS4	DNAJB11	0.11407	0.148397
P13807	GYS1	0.160654	0.148397
P49821	NDUFV1	-0.152573	0.148397
P37268	FDFT1	-0.671183	0.148397
Q13685	AAMP	-0.287276	0.148397
Q96SB3	PPP1R9B	0.186572	0.149053
Q8IV08	PLD3	0.659231	0.149053
O60220	TIMM8A	-0.258566	0.150163
P31689	DNAJA1	-0.13469	0.151343
Q9HCD5	NCOA5	-0.396683	0.151445
O95347	SMC2	-0.247062	0.151473
Q15020	SART3	0.207381	0.151473
Q1KMD3	HNRNPUL2	-0.0800198	0.151731
Q86XZ4	SPATS2	0.442395	0.151731
P63172	DYNLT1	-0.126685	0.152762
Q15717	ELAVL1	-0.118103	0.153111
P07942	LAMB1	0.287559	0.153111
Q96KR1	ZFR	0.199266	0.153298
P38606	ATP6V1A	0.104196	0.153588
Q99798	ACO2	0.161986	0.153588
P62333	PSMC6	-0.101948	0.154939
P42892	ECE1	0.309381	0.154939
Q9UBI1	COMMD3	0.464781	0.154939
P55060	CSE1L	-0.144247	0.155078
P22234	PAICS	-0.135563	0.155339
Q9NR56	MBNL1	-0.138719	0.155339
Q05048	CSTF1	-0.271851	0.155339
Q9H2M9	RAB3GAP2	0.10758	0.155797
Q9UDY2	TJP2	-0.28442	0.155998
Q13509	TUBB3	0.136452	0.156171
Q5TZA2	CROCC	-0.181423	0.157168
Q9BZX2	UCK2	-0.316831	0.157168
Q15102	PAFAH1B3	-0.176767	0.157621
Q93008	USP9X	0.178662	0.158903
Q8NI22	MCFD2	0.218605	0.159565
Q9H0W8	SMG9	0.349071	0.159565
O75312	ZPR1	0.613959	0.159999
Q15024	EXOSC7	-0.727083	0.159999
O14727	APAF1	0.400988	0.159999
Q13740	ALCAM	-0.243612	0.160047
Q9H814	PHAX	-0.294916	0.160047
Q9Y223	GNE	0.277025	0.16035
P43243	MATR3	-0.09016	0.16075
Q08J23	NSUN2	0.170496	0.16075
Q15075	EEA1	0.138462	0.16079
Q99986	VRK1	-0.188827	0.16103
Q92995	USP13	-0.47398	0.16103
P61981	YWHAG	0.0847618	0.161532
Q9Y6B6	SAR1B	-0.194203	0.161532
Q01433	AMPD2	0.431049	0.161733
P00492	HPRT1	0.097729	0.161853
O43504	LAMTOR5	0.126135	0.161853
Q9Y2V2	CARHSP1	-0.193902	0.161921
Q15233	NONO	-0.0926105	0.161921
P09104	ENO2	0.140732	0.161921
P63165	SUMO1	-0.153625	0.162086
P07814	EPRS	0.0948469	0.162086
P46777	RPL5	-0.0909271	0.162086
Q15029	EFTUD2	-0.089357	0.162587
O94776	MTA2	-0.133899	0.162587
P82909	MRPS36	-0.25989	0.162587
P53384	NUBP1	-0.277633	0.163806
P30566	ADSL	-0.113775	0.16386
Q9Y3Y2	CHTOP	0.205204	0.164547
P09110	ACAA1	0.154297	0.164696
P26373	RPL13	-0.100005	0.166172
Q92598	HSPH1	-0.161797	0.166172
O00303	EIF3F	-0.087606	0.166172
Q8NBF2	NHLRC2	0.118202	0.166172
P46778	RPL21	-0.113508	0.166384
P13797	PLS3	-0.0806837	0.167162
P51114	FXR1	-0.0998679	0.168499
Q9UKK9	NUDT5	-0.180026	0.168499
O95716	RAB3D;RAB3C	-0.433605	0.168499
Q8NEU8	APPL2	0.32682	0.168499
P47755	CAPZA2	0.167507	0.170467
Q9Y5M8	SRPRB	0.189993	0.170644
Q9UH17	APOBEC3B	-0.258235	0.170644
Q9Y3T9	NOC2L	-0.186086	0.17163
Q13242	SRSF9	0.172142	0.17163
Q15459	SF3A1	-0.107429	0.17163
P48509	CD151	0.226785	0.17163
P49257	LMAN1	0.279607	0.17163
Q99848	EBNA1BP2	-0.234547	0.17163
O15116	LSM1	-0.256791	0.17163
Q9Y4G6	TLN2	0.300808	0.17163
Q99661	KIF2C	-0.316641	0.17163
Q9NYY8	FASTKD2	-0.400015	0.17163
P42695	NCAPD3	-0.381605	0.17163
Q9BVK6	TMED9	0.242272	0.171882
P11021	HSPA5	0.131997	0.171998
O60506	SYNCRIP	-0.099592	0.171998
P84077	ARF1;ARF3	0.109167	0.173147
P08243	ASNS	0.212876	0.173147
Q9NY27	PPP4R2	-0.362761	0.173723
P27348	YWHAQ	0.0776328	0.17466
O95202	LETM1	0.23223	0.17547
P31040	SDHA	0.147988	0.17581
Q86UV5	USP48	-0.412398	0.176645
Q5JSH3	WDR44	-0.494995	0.17692
Q9BYX2	TBC1D2	-0.191304	0.17692
P62308	SNRPG;SNRPGP15	-0.126989	0.17692
P32455	GBP1	0.55295	0.17692
Q16799	RTN1	-0.200976	0.177107
Q9UQE7	SMC3	-0.14484	0.177207
P62081	RPS7	-0.0912715	0.177313
Q7L014	DDX46	-0.152931	0.177915
O15460	P4HA2	0.30577	0.178889
Q9Y5X1	SNX9	0.114591	0.179099
Q13425	SNTB2	-0.219733	0.181342
Q9H299	SH3BGRL3	0.122425	0.181704
O00560	SDCBP	-0.131881	0.181704
Q4VC31	CCDC58	-0.311004	0.181704
Q92990	GLMN	-0.29515	0.181704
Q9H9Q4	NHEJ1	-0.282793	0.182014
P17612	PRKACA	0.118685	0.182458
Q9BTV4	TMEM43	0.225303	0.182859
Q9NPD8	UBE2T	-0.342995	0.182859
P08397	HMBS	-0.275166	0.182883
Q13895	BYSL	-0.131934	0.183097
O75251	NDUFS7	-0.305622	0.183374
Q9HB07	C12orf10	0.113084	0.183851
Q66K74	MAP1S	0.145926	0.183936
Q7L2H7	EIF3M	-0.101068	0.183936
P61006	RAB8A	-0.306081	0.184004
P62714	PPP2CB	0.204986	0.184129
P41252	IARS	0.0737593	0.184357
Q15637	SF1	-0.126312	0.184368
P17980	PSMC3	-0.0762182	0.184368
P56537	EIF6	-0.0841624	0.184368
P07311	ACYP1	-0.559594	0.184368
Q9NYL9	TMOD3	-0.0963354	0.184606
O43707	ACTN4	-0.0824668	0.184961
Q9UBX3	SLC25A10	-0.385427	0.185239
Q9NV31	IMP3	-0.546768	0.186669
P07339	CTSD	0.510415	0.186964
Q02543	RPL18A	-0.107705	0.187464
P49441	INPP1	-0.168324	0.187497
P51570	GALK1	-0.26541	0.187497
O15027	SEC16A	0.573889	0.187821
Q9NTI5	PDS5B	-0.193719	0.188219
P25325	MPST	-0.170431	0.188655
P13010	XRCC5	-0.110234	0.189283
Q8NCA5	FAM98A	-0.105855	0.189453
Q9P000	COMMD9	-0.0959914	0.189815
P23497	SP100	-0.254049	0.18986
P55010	EIF5	-0.103313	0.18986
Q9BZL1	UBL5	-0.175	0.18986
O00541	PES1	-0.135315	0.190252
Q9NRY5	FAM114A2	0.20708	0.190252
P34949	MPI	-0.265591	0.191936
O95819	MAP4K4	0.275583	0.192267
Q14137	BOP1	-0.111155	0.193344
Q92575	UBXN4	0.315958	0.193528
P61224	RAP1B;RAP1A	0.205881	0.193795
P62280	RPS11	-0.0766117	0.194397
P22307	SCP2	0.160935	0.19483
Q9UHD8	SEPT9	0.0976956	0.195158
Q9Y617	PSAT1	0.1515	0.195158
P46736	BRCC3	-0.132415	0.195158
Q9Y3Z3	SAMHD1	0.170063	0.195158
Q9H9H4	VPS37B	0.292432	0.195158
P14314	PRKCSH	0.110417	0.196539
P52565	ARHGDIA	-0.0877259	0.197263
P08754	GNAI3	0.517106	0.197582
Q9H0C8	ILKAP	-0.278002	0.197666
Q14315	FLNC	-0.0852763	0.198983
Q08AF3	SLFN5	0.411662	0.199835
Q15404	RSU1	0.0914322	0.201694
O94905	ERLIN2	0.0957435	0.201694
O95758	PTBP3	-0.244973	0.201694
Q9Y336	SIGLEC9	-0.231434	0.202078
P56211	ARPP19	-0.143475	0.202823
Q13823	GNL2	-0.4535	0.202823
Q08209	PPP3CA	0.161753	0.203485
Q6UVK1	CSPG4	-0.811903	0.203485
P10619	CTSA	0.348899	0.203745
P07858	CTSB	0.321386	0.203874
Q07955	SRSF1	-0.0842261	0.205216
P46776	RPL27A	-0.10498	0.205216
Q9UDT6	CLIP2	0.42989	0.205216
P57740	NUP107	-0.173598	0.205216
O00299	CLIC1	-0.0999015	0.206837
P35611	ADD1	0.227623	0.206837
Q9Y6Y8	SEC23IP	0.157484	0.206837
Q9BYN0	SRXN1	0.183505	0.206837
P38159	RBMX	-0.0681628	0.208107
P52815	MRPL12	-0.104859	0.208107
P09132	SRP19	-0.15523	0.208107
P54709	ATP1B3	0.278953	0.209019
Q13185	CBX3	-0.133498	0.209326
P19623	SRM	0.0962723	0.209326
Q16836	HADH	-0.105308	0.209326
P54289	CACNA2D1	0.661835	0.209326
P09417	QDPR	0.183546	0.210847
Q8NF37	LPCAT1	-0.431814	0.210847
Q9Y5Z4	HEBP2	0.106635	0.211276
P48147	PREP	0.110707	0.212311
Q7Z434	MAVS	-0.195127	0.212455
P49006	MARCKSL1	0.203651	0.213369
Q8NHP8	PLBD2	0.39679	0.213369
Q9UHA3	RSL24D1	-1.43467	0.214575
P62304	SNRPE	-0.126566	0.215096
P68032	ACTC1;ACTG2;ACTA1;ACTA2	-0.070461	0.215301
Q5T1M5	FKBP15	0.330193	0.216022
P61254	RPL26	-0.0905933	0.216064
O95197	RTN3	-0.318106	0.216298
Q8NF91	SYNE1	-0.243241	0.216298
Q08722	CD47	0.90086	0.216298
Q8WUM9	SLC20A1	0.479488	0.216524
P07355	ANXA2;ANXA2P2	0.101814	0.216999
O00170	AIP	-0.180426	0.216999
Q9NQP4	PFDN4	-0.23397	0.216999
Q92538	GBF1	0.0906932	0.217114
P00505	GOT2	-0.0714636	0.217114
Q16698	DECR1	0.19099	0.217114
Q8N543	OGFOD1	-0.184192	0.217114
Q9H0R4	HDHD2	0.141395	0.217352
O76094	SRP72	-0.094714	0.21806
P52434	POLR2H	-0.245596	0.21806
O75369	FLNB	0.0790321	0.219047
P36578	RPL4	-0.0996878	0.219047
P18887	XRCC1	-0.233112	0.219756
P60842	EIF4A1	-0.0888912	0.220223
Q13620	CUL4B	-0.149465	0.220223
Q9Y230	RUVBL2	-0.0793596	0.220223
Q92734	TFG	0.0929893	0.220223
P06730	EIF4E	-0.0915055	0.220223
P04818	TYMS	-0.131017	0.220223
Q9NP61	ARFGAP3	0.163796	0.220223
Q92844	TANK	-0.368124	0.220223
Q9NR46	SH3GLB2	-0.24567	0.220223
P84157	MXRA7	0.3131	0.220223
Q9C037	TRIM4	-0.202451	0.220561
P61978	HNRNPK	-0.0931167	0.221068
P51148	RAB5C	0.119813	0.221068
P09874	PARP1	-0.185027	0.221574
Q9BVP2	GNL3	-0.165143	0.221574
O95456	PSMG1	-0.127829	0.221783
P18754	RCC1	-0.168287	0.22207
P42285	SKIV2L2	-0.150987	0.222071
Q96A65	EXOC4	0.229962	0.222071
O00148	DDX39A	-0.225962	0.222365
Q9BXB4	OSBPL11	0.153613	0.222365
P49915	GMPS	-0.101683	0.222875
Q13573	SNW1	-0.346801	0.222875
Q14562	DHX8	0.276154	0.222875
Q13724	MOGS	0.20183	0.222875
P78527	PRKDC	0.0844754	0.223226
Q9H1I8	ASCC2	0.189593	0.223528
P49770	EIF2B2	-0.277175	0.223528
P27695	APEX1	-0.071316	0.224805
Q9Y399	MRPS2	-0.299555	0.224805
O00186	STXBP3	-0.21476	0.224805
Q6IBS0	TWF2	0.0862868	0.225504
Q9Y371	SH3GLB1	0.13256	0.225824
Q99729	HNRNPAB	-0.0921644	0.227827
Q14008	CKAP5	-0.0841342	0.228206
O76061	STC2	-0.37374	0.228719
P38646	HSPA9	-0.0913092	0.229073
Q8IWE2	FAM114A1	0.167965	0.229506
Q07157	TJP1	-0.1102	0.229912
P61160	ACTR2	0.0721466	0.231602
Q8TD19	NEK9	-0.174664	0.231602
P82930	MRPS34	-0.191369	0.231715
P83111	LACTB	-0.400554	0.231741
P53801	PTTG1IP	0.29012	0.232518
Q9BVG4	PBDC1	-0.114501	0.23372
P20020	ATP2B1	0.664126	0.234317
Q8NE71	ABCF1	-0.100853	0.23436
O75533	SF3B1	-0.0924191	0.234828
Q14118	DAG1	-0.281707	0.234828
P47813	EIF1AX;EIF1AY	-0.111349	0.236822
P22626	HNRNPA2B1	-0.0970872	0.237127
Q9Y5K8	ATP6V1D	-0.4229	0.237414
Q16778	HIST2H2BE;HIST1H2BB;HIST1H2BO;HIST1H2BJ;HIST3H2BB;HIST2H2BD;HIST2H2BC	-0.243436	0.237533
Q96HC4	PDLIM5	0.172354	0.238733
P23396	RPS3	-0.0708523	0.239455
Q9H6R4	NOL6	-0.110186	0.239833
P0DPI2		0.189305	0.239833
Q9UJA5	TRMT6	-0.183126	0.239833
P14866	HNRNPL	-0.104892	0.240858
P62310	LSM3	-0.0906434	0.240858
P62701	RPS4X	-0.0822649	0.240922
P62424	RPL7A	-0.109347	0.240922
O75822	EIF3J	0.107212	0.240922
Q93052	LPP	0.155199	0.240922
Q12972	PPP1R8	-0.202101	0.240922
Q13049	TRIM32	0.56183	0.240922
Q8WTT2	NOC3L	-0.197922	0.240922
P37837	TALDO1	0.0998175	0.241888
Q9Y6K9	IKBKG	-0.327678	0.241888
Q8N3U4	STAG2	-0.154965	0.241888
P55209	NAP1L1	0.0829453	0.24199
Q86TC9	MYPN	0.367794	0.24199
Q5W0V3	FAM160B1	-0.186277	0.242186
Q9UKD2	MRTO4	-0.159929	0.243172
O00178	GTPBP1	0.127209	0.243597
Q01105	SET;SETSIP	-0.0791502	0.243761
P08865	RPSA	-0.0784001	0.243983
Q7Z6Z7	HUWE1	0.0768396	0.243983
O75340	PDCD6	0.089496	0.243983
Q9H0H5	RACGAP1	-0.406407	0.243983
Q5BKZ1	ZNF326	0.168726	0.243983
O00442	RTCA	0.228266	0.243983
P62875	POLR2L	-0.11551	0.243983
P16104	H2AFX;HIST1H2AA	-0.117543	0.244106
Q9UHD9	UBQLN2	0.276806	0.244106
Q8N1B4	VPS52	-0.233928	0.244106
Q14353	GAMT	-0.202404	0.246272
P83881	RPL36A	-0.0787893	0.247783
P09486	SPARC	0.31191	0.247783
Q9Y5J1	UTP18	-0.313103	0.250392
A0FGR8	ESYT2	0.401897	0.252677
Q8NBT2	SPC24	-0.198501	0.2527
P26358	DNMT1	-0.119551	0.252717
Q9UM54	MYO6	-0.293284	0.252717
P12429	ANXA3	0.458041	0.252717
Q9UIQ6	LNPEP	0.255829	0.252717
Q9UHY7	ENOPH1	-0.169921	0.253355
P40763	STAT3	0.119238	0.254158
P36954	POLR2I	-0.218544	0.255067
P62847	RPS24	-0.090193	0.25541
Q86V48	LUZP1	0.175094	0.256129
Q9H910	HN1L	-0.124217	0.256129
P61201	COPS2	-0.0938415	0.256129
Q9UBG0	MRC2	0.392838	0.256129
Q9BPZ3	PAIP2	-0.102364	0.256296
Q14498	RBM39	-0.090435	0.257273
P21291	CSRP1	0.0928302	0.257273
Q9UEW8	STK39	-0.0860175	0.257273
Q9BQ61	C19orf43	-0.152422	0.257273
Q02818	NUCB1	0.115732	0.257273
P13995	MTHFD2	0.153578	0.257273
Q9NZJ4	SACS	0.309959	0.257273
Q13451	FKBP5	0.449457	0.257273
O14617	AP3D1	0.0850904	0.257543
P49354	FNTA	0.167287	0.258155
Q9UIA9	XPO7	0.098692	0.25818
O95373	IPO7	-0.0918866	0.258684
Q92841	DDX17	-0.112219	0.258684
Q14203	DCTN1	0.073105	0.258916
Q12874	SF3A3	-0.0879873	0.258916
P49419	ALDH7A1	-0.152335	0.260223
Q7L5N7	LPCAT2	0.25526	0.260223
Q5SY16	NOL9	-0.25506	0.260314
O14972	DSCR3	0.156392	0.261335
P09651	HNRNPA1;HNRNPA1L2	-0.0880935	0.262678
O00762	UBE2C	-0.568659	0.262678
Q6PIU2	NCEH1	-0.252032	0.263024
O43493	TGOLN2	0.374557	0.263997
P21589	NT5E	-0.211854	0.26443
P43304	GPD2	-0.119793	0.264791
O43683	BUB1	-0.238567	0.264856
O95302	FKBP9	0.237559	0.264856
O14933	UBE2L6	-0.543628	0.26486
Q92945	KHSRP	-0.0918432	0.265101
P07384	CAPN1	0.126874	0.265608
Q8IY67	RAVER1	-0.149068	0.26584
P26641	EEF1G	0.0622112	0.26636
O00499	BIN1	-0.161471	0.26636
Q9Y2W1	THRAP3	-0.0887091	0.267126
Q9ULH1	ASAP1	0.587185	0.267126
O15260	SURF4	0.139034	0.268312
Q2TAL8	QRICH1	-0.202645	0.268312
Q9BRA2	TXNDC17	0.106777	0.268362
O43768	ENSA	-0.103919	0.268362
P82979	SARNP	0.0925877	0.269135
P26639	TARS	-0.0790257	0.269198
O14786	NRP1	0.161479	0.269198
Q9HAV4	XPO5	0.117374	0.269198
P50897	PPT1	0.208551	0.269198
Q92878	RAD50	-0.123881	0.270539
Q96EP5	DAZAP1	-0.115585	0.270664
Q96N67	DOCK7	-0.0692138	0.272021
Q9Y266	NUDC	-0.0848816	0.272072
Q96T88	UHRF1	-0.142751	0.272072
Q9BQC6	MRPL57	-0.34238	0.272246
P08962	CD63	0.203529	0.272708
Q5JWF2	GNAS	0.156202	0.272941
P26232	CTNNA2	-0.134352	0.273006
Q92769	HDAC2	-0.131153	0.273352
P35080	PFN2	0.114841	0.273352
P53582	METAP1	-0.108125	0.273352
P36551	CPOX	-0.11656	0.273352
Q5SRE5	NUP188	0.153289	0.273352
Q5VW32	BROX	-0.232594	0.273352
Q99643	SDHC	0.416973	0.273352
Q9Y262	EIF3L	-0.0646653	0.273652
Q9UHX1	PUF60	-0.0827571	0.273891
Q01658	DR1	-0.222044	0.274359
Q15393	SF3B3	-0.0695434	0.274629
P23528	CFL1	-0.0714921	0.27536
P23588	EIF4B	0.085288	0.27536
P50990	CCT8	-0.0609245	0.27536
Q15691	MAPRE1	-0.0743995	0.27536
Q9NR45	NANS	-0.138512	0.27536
Q9UKY7	CDV3	-0.0738796	0.27536
Q99536	VAT1	0.114837	0.27536
Q9Y383	LUC7L2	-0.101202	0.27536
P54920	NAPA	-0.0758315	0.27536
P67870	CSNK2B	0.089682	0.27536
Q15061	WDR43	-0.137289	0.27536
P49356	FNTB	0.396175	0.27536
Q8NDH2	CCDC168	-0.169549	0.27536
P38919	EIF4A3	-0.0913211	0.275545
P46783	RPS10;RPS10P5	-0.0933261	0.276006
Q8IWX8	CHERP	-0.166581	0.276006
Q14240	EIF4A2	-0.16676	0.276006
O15498	YKT6	0.121258	0.276006
Q9NX58	LYAR	-0.24265	0.276006
P14618	PKM	0.11358	0.276554
Q14247	CTTN	0.0629318	0.276554
P15311	EZR	-0.09251	0.276554
P56192	MARS	0.0793095	0.276554
Q7Z6B7	SRGAP1	0.353568	0.276554
P56545	CTBP2	-0.082343	0.276554
P61960	UFM1	0.117418	0.276554
Q96GM8	TOE1	-0.298944	0.276554
O00139	KIF2A	-0.137187	0.276554
P54619	PRKAG1	0.31014	0.276554
P28340	POLD1	-0.390903	0.276554
O95983	MBD3	-0.1916	0.276554
O15355	PPM1G	-0.0946567	0.277856
Q9BZZ5	API5	-0.0781806	0.278188
Q92552	MRPS27	-0.100442	0.278915
P30048	PRDX3	-0.0610693	0.278924
O15143	ARPC1B	0.0758063	0.279114
P82932	MRPS6	-0.336947	0.279174
Q13247	SRSF6	-0.0714085	0.279376
P62266	RPS23	-0.0954497	0.279376
Q9UNZ2	NSFL1C	-0.0931687	0.279376
Q96CW5	TUBGCP3	-0.473659	0.279998
O75368	SH3BGRL	0.221921	0.282466
P61513	RPL37A	-0.0616449	0.282509
Q09666	AHNAK	-0.101939	0.28254
Q86U06	RBM23	-0.277839	0.282749
P62314	SNRPD1	-0.100434	0.283242
O43488	AKR7A2	0.138556	0.283276
Q13439	GOLGA4	0.264467	0.28361
Q9H2J4	PDCL3	-0.0820268	0.28361
Q7Z4W1	DCXR	-0.255756	0.283618
Q9H2P9	DPH5	-0.147787	0.283618
Q9Y241	HIGD1A	0.269163	0.283618
Q15021	NCAPD2	-0.168361	0.284762
P55769	NHP2L1	-0.0765934	0.285703
Q05519	SRSF11	-0.120413	0.285785
P40692	MLH1	-0.142867	0.285785
P82675	MRPS5	-0.470491	0.288107
Q8WWM7	ATXN2L	-0.0988151	0.288998
Q14320	FAM50A	-0.140314	0.289054
Q8NDC0	MAPK1IP1L	-0.321573	0.289112
O94992	HEXIM1	-0.217838	0.289112
P28288	ABCD3	0.414326	0.289112
O95406	CNIH1	0.654902	0.289112
P61923	COPZ1	0.0684301	0.28953
P24752	ACAT1	-0.0804644	0.290284
P42704	LRPPRC	-0.0717884	0.290324
P20042	EIF2S2	0.0659712	0.290847
P61586	RHOA	0.0982528	0.290847
Q15428	SF3A2	-0.0888068	0.290847
P35813	PPM1A	0.364677	0.290847
P60033	CD81	0.162489	0.293457
Q96TA1	FAM129B	0.114058	0.293819
P05388	RPLP0;RPLP0P6	-0.0578411	0.293819
P41240	CSK	-0.164254	0.293819
Q9Y6N5	SQRDL	0.114295	0.293819
Q9UBB6	NCDN	0.432494	0.293819
O43181	NDUFS4	-0.202752	0.293863
Q969E4	TCEAL3;TCEAL6;TCEAL5	0.402839	0.293962
Q9NXH8	TOR4A	0.384235	0.29397
Q13057	COASY	-0.259452	0.294475
P62241	RPS8	-0.0789806	0.294992
P62841	RPS15	-0.143384	0.294992
P61081	UBE2M	-0.086114	0.294992
O95926	SYF2	-0.157474	0.294992
P22061	PCMT1	0.0960732	0.296674
O15371	EIF3D	-0.0711234	0.296866
Q8WUP2	FBLIM1	0.204017	0.297371
Q9NYL2	ZAK	-0.289474	0.297411
Q5JTV8	TOR1AIP1	0.233255	0.297921
P35241	RDX	0.148563	0.297921
P11047	LAMC1	0.30207	0.297921
Q86TI2	DPP9	0.105794	0.298551
P28799	GRN	0.293982	0.298551
Q96JB5	CDK5RAP3	0.0892868	0.298743
P10644	PRKAR1A	-0.0816937	0.298759
P62244	RPS15A	-0.071274	0.298759
P55786	NPEPPS	0.0885131	0.298759
P49591	SARS	0.114422	0.298759
Q7Z739	YTHDF3	-0.117248	0.298759
Q8TAQ2	SMARCC2	-0.733853	0.299454
Q5QJE6	DNTTIP2	-0.323347	0.299454
Q07812	BAX	0.0817996	0.299454
Q9Y6K8	AK5	0.1258	0.300124
Q15397	KIAA0020	-0.193267	0.300596
P20290	BTF3	-0.067119	0.302196
Q9NW13	RBM28	-0.453231	0.303414
P27635	RPL10	-0.0850636	0.305987
P46108	CRK	0.105291	0.306459
P0DP25		-0.0806772	0.306842
A4D1E9	GTPBP10	-0.879935	0.307195
P20839	IMPDH1	0.317072	0.307381
O60739	EIF1B	-0.189909	0.307594
P10599	TXN	-0.0901579	0.307948
Q9NRY4	ARHGAP35	-0.203216	0.307948
Q15654	TRIP6	-0.107697	0.307948
Q15738	NSDHL	-0.147966	0.309037
Q9NP72	RAB18	0.21301	0.309181
Q8NI36	WDR36	-0.124183	0.311532
P49005	POLD2	-1.15032	0.311532
Q7Z4S6	KIF21A	-0.572386	0.311925
A6NDG6	PGP	-0.111701	0.312574
P56134	ATP5J2	0.234467	0.313412
P02751	FN1	0.214992	0.313445
P43487	RANBP1	-0.105405	0.313445
Q9HAV7	GRPEL1	-0.0885138	0.313445
Q13217	DNAJC3	0.226329	0.313445
Q04323	UBXN1	-0.0865755	0.315054
O75962	TRIO	-0.137806	0.315177
P10155	TROVE2	0.0946296	0.315177
O75844	ZMPSTE24	-0.116044	0.315177
Q9BYG3	NIFK	-0.122275	0.316384
Q68E01	INTS3	0.15681	0.316762
Q6PGP7	TTC37	0.470305	0.316921
Q13148	TARDBP	-0.0968969	0.317327
Q8TEA8	DTD1	-0.282904	0.317327
P10321	HLA-C	0.178905	0.31792
Q9NZD2	GLTP	0.179488	0.317944
Q13310	PABPC4	-0.0608073	0.318051
Q8NB37	PDDC1	-0.135069	0.318051
Q96P70	IPO9	-0.055982	0.318728
P02545	LMNA	0.0925351	0.319826
Q53GS9	USP39	-1.04998	0.319826
P48426	PIP4K2A	0.339455	0.322328
O15372	EIF3H	-0.0704277	0.322686
Q6ZS17	FAM65A	0.25769	0.322686
O75116	ROCK2	-0.277863	0.322686
Q8N983	MRPL43	-0.126685	0.322686
Q8N1G2	CMTR1	-0.10968	0.322686
Q9BY44	EIF2A	-0.097953	0.322749
Q8WZA9	IRGQ	0.199859	0.323435
Q15836	VAMP3	0.171042	0.325373
Q9BZD4	NUF2	-0.191834	0.32542
P07737	PFN1	-0.0648951	0.326062
Q7Z5J4	RAI1	-0.248384	0.326199
P68104	EEF1A1;EEF1A1P5	-0.0827472	0.326373
O60678	PRMT3	-0.35967	0.326373
P48637	GSS	0.0509971	0.326373
O00264	PGRMC1	0.204284	0.326377
P17096	HMGA1	0.0917354	0.326377
Q9UPN3	MACF1	-0.0577997	0.326377
P05023	ATP1A1	0.238723	0.326377
O00469	PLOD2	0.234758	0.326377
P55196	MLLT4	-0.18969	0.326377
P24941	CDK2	-0.411613	0.326377
Q9Y2R5	MRPS17	-0.240253	0.326377
Q6P161	MRPL54	-0.131109	0.326377
Q96T51	RUFY1	0.604623	0.326377
P49189	ALDH9A1	0.0768942	0.326873
Q5TFE4	NT5DC1	0.223404	0.327486
Q8TCG1	KIAA1524	-0.345292	0.328357
Q96A72	MAGOHB	0.100158	0.330426
O95218	ZRANB2	0.122298	0.33154
O75351	VPS4B	-0.0808915	0.33154
Q13418	ILK	0.065122	0.33154
Q7Z7H5	TMED4	0.205955	0.33154
Q9UIJ7	AK3	-0.223742	0.331545
Q9BTD8	RBM42	-0.238988	0.331545
Q9Y508	RNF114	0.238576	0.33163
O60763	USO1	0.0863466	0.332014
Q8N163	CCAR2	-0.0895923	0.332079
Q7L1Q6	BZW1	-0.0712953	0.332079
P35610	SOAT1	-0.199744	0.332079
P15151	PVR	0.218992	0.332079
Q9Y3C1	NOP16	-0.250665	0.332205
Q9NYF8	BCLAF1	-0.075658	0.332761
P48643	CCT5	-0.0664622	0.332761
P61077	UBE2D3	0.060043	0.33395
Q14669	TRIP12	0.139238	0.334763
Q7Z3U7	MON2	0.268478	0.334763
Q13263	TRIM28	0.0905842	0.335255
O75494	SRSF10	-0.0782415	0.33568
O14773	TPP1	0.320281	0.33568
Q53GQ0	HSD17B12	0.212883	0.33568
O60313	OPA1	-0.128938	0.33568
Q9BSH4	TACO1	-0.38033	0.33568
P62316	SNRPD2	-0.0808588	0.336244
Q562R1	ACTBL2	-0.197647	0.337965
Q9UKF6	CPSF3	-0.164719	0.338659
Q69YQ0	SPECC1L	-0.167049	0.340418
P29558	RBMS1	-0.16955	0.340418
O43175	PHGDH	0.112447	0.343489
Q16186	ADRM1	-0.0815554	0.343489
O75794	CDC123	-0.313998	0.343489
P28331	NDUFS1	-0.10482	0.343993
O60256	PRPSAP2	-0.155728	0.345813
P78417	GSTO1	-0.0559237	0.346187
O14562	UBFD1	0.217884	0.346621
O94919	ENDOD1	0.577385	0.347408
P40938	RFC3	-0.148446	0.347557
Q9Y295	DRG1	-0.14149	0.349478
P13489	RNH1	0.0656639	0.351139
Q9BQE3	TUBA1C	0.0635175	0.351151
Q02218	OGDH	0.085114	0.351151
O75380	NDUFS6	-0.10597	0.351151
P61769	B2M	-0.0922466	0.351677
P15880	RPS2	-0.0607269	0.352598
Q9UBV8	PEF1	0.10145	0.353611
Q00537	CDK17	0.236377	0.354871
P49643	PRIM2	0.390481	0.355192
P07910	HNRNPC	-0.0897887	0.355201
P67809	YBX1	-0.0888786	0.355201
P06454	PTMA	-0.127576	0.355201
P46779	RPL28	-0.0888854	0.355201
Q8N1G4	LRRC47	-0.068325	0.355201
P30084	ECHS1	0.0774205	0.355201
O95714	HERC2	-0.449377	0.355201
P07919	UQCRH;UQCRHL	-0.109392	0.355201
P49459	UBE2A	-0.0857558	0.355201
Q9H3P2	NELFA	-0.180035	0.355201
Q12965	MYO1E	0.245262	0.355201
Q9NQX4	MYO5C	0.590787	0.355201
Q8WXA9	SREK1	-0.532508	0.355201
Q96HE7	ERO1L	0.0727285	0.355302
Q8N6H7	ARFGAP2	0.456788	0.355302
Q12888	TP53BP1	0.140409	0.355556
O75179	ANKRD17	-0.333322	0.356322
Q15843	NEDD8	0.0665556	0.356322
Q9NRR5	UBQLN4	-0.187522	0.356322
Q13619	CUL4A	-0.164137	0.356322
P46934	NEDD4	-0.167542	0.356322
Q9BQB6	VKORC1	0.549812	0.356322
P33121	ACSL1	0.67857	0.356322
P49792	RANBP2	-0.0811759	0.35644
Q8N6M0	OTUD6B	-0.389613	0.35644
Q8N9N8	EIF1AD	-0.864638	0.35644
O60493	SNX3	0.0666186	0.357309
O14908	GIPC1	-0.0957884	0.3577
Q8TDN6	BRIX1	-0.132371	0.3577
Q9ULV4	CORO1C	-0.0733719	0.358491
Q9Y6H1	CHCHD2;CHCHD2P9	0.0740578	0.358491
Q99613	EIF3C;EIF3CL	-0.0580586	0.358494
P40926	MDH2	0.0708187	0.360127
Q14152	EIF3A	-0.0502124	0.360834
Q6IN85	SMEK1	-0.471974	0.360834
P62195	PSMC5	-0.0664017	0.361513
Q9UM47	NOTCH3	0.174344	0.362214
Q9Y5A9	YTHDF2	-0.0685394	0.362275
O75828	CBR3	0.115654	0.362275
P39023	RPL3	-0.0759794	0.362332
Q92973	TNPO1	0.0689865	0.362332
P51610	HCFC1	-0.0937145	0.362332
P37198	NUP62	-0.0817662	0.362427
Q02750	MAP2K1	-0.0816923	0.362427
Q9NX08	COMMD8	0.0822708	0.362427
Q15370	TCEB2	0.0722963	0.362864
Q15185	PTGES3	0.0665904	0.363112
P98179	RBM3	0.0884744	0.363112
Q969U7	PSMG2	-0.227817	0.363432
P40227	CCT6A	-0.0551627	0.363818
Q9NVS2	MRPS18A	-0.230159	0.364095
P61604	HSPE1	-0.0653527	0.364597
P18621	RPL17	-0.0697058	0.364821
Q99700	ATXN2	0.235938	0.36617
Q96DV4	MRPL38	-0.31472	0.368625
Q9Y6G5	COMMD10	-0.184962	0.3702
P61020	RAB5B	0.329176	0.370474
Q9H1E3	NUCKS1	0.159457	0.370542
P49593	PPM1F	0.213454	0.371118
Q96K17	BTF3L4	-0.0600477	0.371545
Q9UBQ7	GRHPR	0.0619185	0.37196
Q9NVI7	ATAD3A	-0.131721	0.37196
Q9H8S9	MOB1A;MOB1B	0.113422	0.373739
Q6NZI2	PTRF	0.157622	0.375526
Q3LXA3	DAK	-0.457103	0.375526
Q3YEC7	RABL6	0.219906	0.376414
Q00325	SLC25A3	0.240276	0.377604
Q9NUY8	TBC1D23	0.141901	0.379188
P68036	UBE2L3	-0.0776787	0.379242
Q9P032	NDUFAF4	-0.230528	0.379598
Q9BRX2	PELO	-0.138011	0.381051
Q9H9J2	MRPL44	-0.125711	0.381231
Q8TD08	MAPK15	0.118976	0.381231
Q8IYB3	SRRM1	-0.104404	0.382051
P68363	TUBA1B	-0.0878968	0.382051
P17812	CTPS1	-0.112865	0.382051
P54577	YARS	0.0777802	0.382051
P13987	CD59	-0.153088	0.382144
Q96GC5	MRPL48	-0.324139	0.382144
Q16555	DPYSL2	-0.0959799	0.382392
Q8IVD9	NUDCD3	-0.108826	0.382459
Q9BSJ8	ESYT1	0.140746	0.382949
P50213	IDH3A	-0.0727192	0.38374
Q9NRF9	POLE3	-0.123196	0.384446
P63220	RPS21	-0.0544254	0.384468
P13984	GTF2F2	-0.133743	0.384899
P80303	NUCB2	0.0794501	0.385561
O14787	TNPO2	0.0744098	0.385811
Q9HA64	FN3KRP	0.562646	0.387011
P62820	RAB1A	0.116547	0.388091
Q6ZN30	BNC2	0.220757	0.389131
Q16763	UBE2S	-0.260644	0.389209
Q9GZP4	PITHD1	0.151768	0.39087
O60232	SSSCA1	-0.200224	0.391251
Q9NSE4	IARS2	0.132667	0.392505
Q9BVL4	SELO	-0.252961	0.392731
P07203	GPX1	0.160558	0.393152
O43633	CHMP2A	0.206729	0.395184
P30050	RPL12	-0.0497016	0.395944
P83731	RPL24	-0.0827895	0.395944
Q6UXH1	CRELD2	0.40155	0.395944
P84090	ERH	-0.0689251	0.396217
Q6PD74	AAGAB	0.167563	0.396217
Q9H2H8	PPIL3	-0.244235	0.396217
O60504	SORBS3	-0.146378	0.396439
Q9Y639	NPTN	0.139862	0.396439
Q15154	PCM1	-0.125522	0.396938
P30626	SRI	0.0744284	0.397148
Q9Y2T2	AP3M1	0.0585713	0.397148
O14976	GAK	-0.215415	0.397338
A0A2R8Y4L2		-0.162025	0.397639
Q5RKV6	EXOSC6	-0.192778	0.397891
Q9NR31	SAR1A	-0.0771173	0.398485
Q13546	RIPK1	0.264419	0.398485
P00367	GLUD1;GLUD2	0.105505	0.399182
Q6P587	FAHD1	-0.148857	0.399269
P50991	CCT4	-0.0749594	0.399588
P49902	NT5C2	0.0971134	0.399929
P26583	HMGB2	-0.0771897	0.400076
Q15126	PMVK	-0.144045	0.400759
Q9NQT5	EXOSC3	-0.214508	0.400965
Q9H2D6	TRIOBP	0.149215	0.401905
Q8N5K1	CISD2	0.306446	0.401905
Q05209	PTPN12	0.287731	0.402766
Q9BXF6	RAB11FIP5	0.104184	0.403387
P31948	STIP1	-0.0655992	0.406399
O96019	ACTL6A	-0.103088	0.406461
Q8WW12	PCNP	-0.0971086	0.406691
P60891	PRPS1	0.0566566	0.406691
Q6XZF7	DNMBP	-0.0878072	0.406846
Q92615	LARP4B	-0.215436	0.406846
P36776	LONP1	-0.067062	0.406846
P23743	DGKA	0.232612	0.406846
Q9Y605	MRFAP1	-0.333856	0.406846
P41208	CETN2	-0.355663	0.407594
O43765	SGTA	-0.0873803	0.407933
P37802	TAGLN2	0.0549117	0.408597
Q9UK76	HN1	-0.211193	0.411287
Q9C0H2	TTYH3	0.161561	0.411393
P35580	MYH10	-0.0517022	0.412215
Q14444	CAPRIN1	-0.072725	0.412215
Q9Y3U8	RPL36	-0.0670727	0.412215
Q12849	GRSF1	-0.0769398	0.412215
Q99627	COPS8	0.0769105	0.412215
Q96EE3	SEH1L	-0.106271	0.412215
O94888	UBXN7	0.169802	0.412215
P09601	HMOX1	0.757993	0.412215
P11234	RALB	0.259875	0.412264
Q14847	LASP1	0.0569647	0.412534
Q99575	POP1	-0.132226	0.412534
O00487	PSMD14	-0.0661401	0.412795
Q8IW35	CEP97	-0.28227	0.413372
Q9Y6A9	SPCS1	0.220821	0.413372
P18858	LIG1	-0.150003	0.413593
P63313	TMSB10	-0.139517	0.416121
Q04637	EIF4G1	-0.0534699	0.416877
P39687	ANP32A	-0.0781017	0.417391
Q7LBC6	KDM3B	0.136383	0.417689
P61247	RPS3A	-0.055582	0.417892
Q96ST2	IWS1	0.158224	0.417892
Q5VWN6	FAM208B	-0.415934	0.417892
P11908	PRPS2	-0.198746	0.417892
Q9Y5U9	IER3IP1	-0.123876	0.417892
Q9H0W9	C11orf54	0.19349	0.417892
O95881	TXNDC12	0.0610408	0.418901
P51553	IDH3G	-0.173047	0.418901
Q00610	CLTC	-0.0519439	0.418989
P52948	NUP98	-0.125733	0.418989
Q92600	RQCD1	0.273498	0.419421
P42224	STAT1	0.0851442	0.421242
Q16270	IGFBP7	0.151794	0.421926
Q9Y547	HSPB11	0.244307	0.421926
P37108	SRP14	-0.1001	0.422293
Q8WUM0	NUP133	-0.0950705	0.422975
O14828	SCAMP3	0.210609	0.422984
Q14181	POLA2	-0.151641	0.422984
Q9Y450	HBS1L	-0.0918803	0.422984
O75832	PSMD10	0.0939093	0.422984
P17480	UBTF	0.225962	0.422984
Q5XKP0	QIL1	-0.12694	0.422984
Q8N6T3	ARFGAP1	0.112675	0.423127
O14974	PPP1R12A	0.0742428	0.42315
P48634	PRRC2A	1.13686	0.423577
Q9NZ01	TECR	-0.163972	0.423577
Q9HD33	MRPL47	-0.114323	0.423577
P40855	PEX19	-0.164118	0.424365
Q6NZ67	MZT2B	0.153031	0.424365
Q9NVI1	FANCI	-0.134866	0.424365
Q9P2R3	ANKFY1	-0.159411	0.424365
P68400	CSNK2A1;CSNK2A3	0.0459369	0.427589
Q08257	CRYZ	-0.0653401	0.428244
P68366	TUBA4A	0.272151	0.428244
Q96CW1	AP2M1	0.0642042	0.430875
Q12929	EPS8	-0.913521	0.431991
P34932	HSPA4	0.0480127	0.432762
Q9Y5K5	UCHL5	-0.121402	0.432762
Q9Y294	ASF1A	0.22067	0.432762
Q0VDF9	HSPA14	0.144366	0.432762
P29692	EEF1D	0.0431052	0.432959
P49368	CCT3	-0.056292	0.432959
P53367	ARFIP1	0.0772233	0.432959
Q9UNX4	WDR3	-0.13792	0.433506
Q96D71	REPS1	-0.222188	0.434171
O43896	KIF1C	0.13012	0.434407
Q9UI30	TRMT112	-0.075891	0.43495
Q8N7H5	PAF1	-0.561191	0.435776
Q96F24	NRBF2	1.24659	0.436214
P22392	NME2	0.0480804	0.436496
O14980	XPO1	-0.0557998	0.436496
O75874	IDH1	-0.0737627	0.436496
O15347	HMGB3	-0.195322	0.436496
Q9H7Z7	PTGES2	0.147104	0.436496
Q53H82	LACTB2	0.107451	0.436496
Q13177	PAK2	0.0600839	0.436623
P14854	COX6B1	-0.0958107	0.437942
P63241	EIF5A;EIF5AL1	-0.0664373	0.438058
P40937	RFC5	-0.223803	0.438058
Q02952	AKAP12	0.149055	0.43834
P49959	MRE11A	-0.137866	0.43834
P84098	RPL19	-0.0610697	0.438341
Q9NVH1	DNAJC11	-0.0844026	0.438341
Q9NY12	GAR1	-0.118577	0.438341
O94822	LTN1	-0.0871084	0.43871
P51398	DAP3	-0.088181	0.438939
Q16774	GUK1	0.152368	0.438939
Q8WUM4	PDCD6IP	-0.0414673	0.441512
P17174	GOT1	0.0505666	0.441512
Q9NVJ2	ARL8B	0.119674	0.441512
P17858	PFKL	0.114613	0.441989
P49756	RBM25	-0.131923	0.442754
Q9UQ80	PA2G4	0.0427713	0.442915
P51571	SSR4	0.12174	0.442915
Q15369	TCEB1	0.0589908	0.443547
O94874	UFL1	0.162801	0.443998
Q96GQ7	DDX27	-0.171334	0.445319
Q15043	SLC39A14	0.390099	0.44571
P47914	RPL29	-0.0609911	0.447028
O94906	PRPF6	-0.348402	0.447458
O75934	BCAS2	0.0786022	0.449018
Q6NZY4	ZCCHC8	-0.156902	0.449623
P46926	GNPDA1	0.0581069	0.450274
O00193	SMAP	-0.135148	0.452315
Q9Y2X3	NOP58	-0.0519727	0.452315
O00567	NOP56	-0.0515566	0.452315
Q6S8J3	POTEE	-0.151895	0.452315
O60925	PFDN1	-0.0532801	0.452315
Q96Q11	TRNT1	-0.0620911	0.452315
Q6AWC2	WWC2	0.197406	0.452315
Q13011	ECH1	0.628511	0.452315
Q96FW1	OTUB1	0.0552643	0.45305
Q9BRT6	LLPH	-0.190383	0.454647
Q9Y3C8	UFC1	-0.0927168	0.454714
P62136	PPP1CA	-0.0409465	0.454958
O14964	HGS	0.0500033	0.456315
P21964	COMT	0.11537	0.45817
O95865	DDAH2	0.0969617	0.45817
Q8TDD1	DDX54	-0.184096	0.459133
Q9NVD7	PARVA	0.0874045	0.459899
Q8IYD1	GSPT2	-0.141693	0.460212
Q9Y6A5	TACC3	-0.308594	0.460742
P08670	VIM	-0.0540245	0.462796
O60832	DKC1	-0.0564251	0.463072
Q9UHR5	SAP30BP	-0.170261	0.463072
P18077	RPL35A	-0.0611194	0.463072
Q15907	RAB11B;RAB11A	-0.0671079	0.463072
Q9UFC0	LRWD1	-0.384232	0.463072
P78330	PSPH	0.132491	0.463072
P23368	ME2	-0.0876293	0.463072
Q6V1P9	DCHS2	-0.08955	0.463072
P42771	CDKN2A;CDKN2B	-0.104448	0.463072
Q9BRT3	MIEN1	0.407101	0.463072
O76071	CIAO1	-0.0967776	0.463072
O95801	TTC4	-0.248939	0.463072
Q6ICB0	DESI1	0.239868	0.463424
P0CG30	GSTT2B;GSTT2	0.100686	0.464453
O14874	BCKDK	-0.511214	0.465128
P45880	VDAC2	0.152308	0.465662
P11166	SLC2A1	0.129702	0.465662
Q9NXR7	BRE	0.123385	0.465662
Q9Y448	KNSTRN	-0.506876	0.465662
Q12824	SMARCB1	-0.431908	0.468286
O95831	AIFM1	-0.0899599	0.468685
P21980	TGM2	-0.211085	0.468845
Q6VY07	PACS1	0.139987	0.468845
Q01085	TIAL1	-0.0654947	0.468845
O15427	SLC16A3	0.132627	0.468845
Q9NP97	DYNLRB1	-0.063305	0.469299
Q96A49	SYAP1	-0.135575	0.469956
Q69YN4	KIAA1429	-0.141864	0.469956
Q15042	RAB3GAP1	0.161546	0.469956
Q96CN7	ISOC1	0.211266	0.469956
P54727	RAD23B	0.050538	0.470478
Q9BYD1	MRPL13	-0.107761	0.470478
Q9NZL9	MAT2B	-0.0828767	0.470654
O15294	OGT	-0.152921	0.471241
Q7Z3J2	C16orf62	0.256292	0.471241
Q6P1R3	MSANTD2	0.502418	0.473266
Q96FJ2	DYNLL2	0.243137	0.473797
Q9UH65	SWAP70	-0.0782019	0.475158
P50552	VASP	0.049099	0.476624
Q9UI09	NDUFA12	-0.123856	0.476624
Q9UKI2	CDC42EP3	-0.183267	0.478427
Q96I99	SUCLG2	0.0912636	0.478427
P51808	DYNLT3	0.166562	0.478427
Q9UPN7	PPP6R1	0.223599	0.480726
Q13123	IK	-0.129175	0.480726
Q14697	GANAB	0.0707263	0.480847
P56182	RRP1	-0.135999	0.480847
P38117	ETFB	0.0826986	0.481515
P18583	SON	-0.0644881	0.481919
P54136	RARS	0.0424632	0.481919
P52594	AGFG1	-0.0553937	0.481919
O95433	AHSA1	-0.09334	0.481919
P11172	UMPS	-0.0657347	0.481919
P13073	COX4I1	0.127218	0.481919
Q8WXF1	PSPC1	0.0916198	0.481919
P61009	SPCS3	0.115664	0.481919
P11362	FGFR1	0.599518	0.481919
Q15005	SPCS2	-0.292238	0.481919
Q9BZE1	MRPL37	0.134329	0.481919
Q92609	TBC1D5	0.756113	0.482394
Q9ULX3	NOB1	-0.13481	0.486373
Q96IG2	FBXL20	-0.18224	0.486607
Q9NR30	DDX21	-0.0821167	0.486658
Q99497	PARK7	0.0535682	0.486658
P21281	ATP6V1B2	0.0475478	0.486658
Q7L576	CYFIP1	0.0555628	0.486658
Q9UBE0	SAE1	-0.0647856	0.486658
Q8TAT6	NPLOC4	0.0712402	0.486658
P46937	YAP1	-0.0662466	0.4868
P49207	RPL34	-0.0696104	0.4868
O14561	NDUFAB1	-0.0930454	0.4868
O43172	PRPF4	-0.11839	0.4868
Q8WXX5	DNAJC9	-0.175297	0.4868
Q14914	PTGR1	0.377729	0.4868
P57678	GEMIN4	-0.237862	0.4868
Q9NS86	LANCL2	0.183839	0.4868
Q9HCN8	SDF2L1	-0.170115	0.487686
Q8NI27	THOC2	-0.0669295	0.487978
Q92626	PXDN	0.267416	0.487978
P52657	GTF2A2	-0.166761	0.487978
Q00839	HNRNPU	-0.0426642	0.488541
Q99426	TBCB	0.0767147	0.488541
Q96M27	PRRC1	-0.102784	0.488541
Q8WVY7	UBLCP1	0.0764897	0.488541
P35249	RFC4	-0.135814	0.488541
Q96HY6	DDRGK1	0.163264	0.488541
P30419	NMT1	0.0439814	0.488627
Q15819	UBE2V2	0.0549633	0.488627
P51970	NDUFA8	-0.0881233	0.488627
P13639	EEF2	-0.0417842	0.491428
Q14004	CDK13	0.115135	0.491428
P54819	AK2	-0.0567079	0.491428
Q96JJ7	TMX3	-0.169963	0.491769
O43823	AKAP8	0.146472	0.49211
Q8IWA0	WDR75	-0.707057	0.492428
P35221	CTNNA1	-0.080978	0.492745
P68371	TUBB4B	-0.0626739	0.493164
P55854	SUMO3	-0.0963328	0.49429
P36543	ATP6V1E1	0.0492118	0.49484
O00116	AGPS	0.115165	0.49719
Q14103	HNRNPD	-0.0460224	0.49733
Q96CV9	OPTN	0.0794105	0.498195
Q9UKM9	RALY	-0.0550382	0.498353
Q9BQG0	MYBBP1A	-0.0649981	0.498353
P14649	MYL6B	-0.155103	0.500571
P52735	VAV2	0.151821	0.50114
Q9H3K6	BOLA2	0.0788239	0.501342
O43809	NUDT21	-0.0414311	0.502453
Q8IUF1	CBWD2;CBWD1;CBWD5;CBWD3	-0.172501	0.503097
Q9GZU8	FAM192A	-0.307606	0.503097
P26006	ITGA3	-0.123002	0.504103
Q00535	CDK5	0.0987075	0.504489
Q96B36	AKT1S1	0.141716	0.505035
P24534	EEF1B2	0.0447893	0.50611
O43865	AHCYL1;AHCYL2	0.100667	0.50611
Q9Y2S7	POLDIP2	0.123776	0.50611
O75694	NUP155	-0.0657989	0.506596
P43307	SSR1	0.138055	0.507424
Q9P287	BCCIP	-0.0977974	0.507424
Q8WZ42	TTN	-0.100016	0.507424
O15031	PLXNB2	0.364534	0.507424
O95336	PGLS	0.0460301	0.507572
Q13671	RIN1	-0.0997197	0.508341
Q9Y2X7	GIT1	-0.166345	0.508686
P53634	CTSC	-0.0615383	0.510889
Q14011	CIRBP	-0.0511836	0.511159
Q9NZ45	CISD1	-0.196251	0.511159
O60613	SEP15	0.250564	0.511159
Q9H3N1	TMX1	-0.13245	0.511484
Q5EBL4	RILPL1	0.170009	0.5125
P33947	KDELR2	0.909829	0.513112
P51452	DUSP3	0.106642	0.513264
Q99459	CDC5L	0.0740976	0.513453
Q92979	EMG1	0.0838212	0.513453
Q9H993	ARMT1	0.12885	0.51371
O43676	NDUFB3	0.085047	0.514706
P82933	MRPS9	-0.239477	0.514985
P51532	SMARCA4	-0.122037	0.515954
P57721	PCBP3	-0.285716	0.516452
P12235	SLC25A4	-0.19674	0.516452
O14745	SLC9A3R1	-0.0712051	0.51679
P16615	ATP2A2	0.146771	0.517081
P62879	GNB2	0.0803947	0.518275
P04080	CSTB	0.0612761	0.518317
C9JLW8	FAM195B	0.109305	0.518317
P18084	ITGB5	-0.112326	0.518643
Q13641	TPBG	0.277841	0.518643
P11177	PDHB	-0.0850512	0.518818
Q9NPD3	EXOSC4	-0.10504	0.518831
P51858	HDGF	0.0464109	0.51915
Q01130	SRSF2	-0.0624336	0.51915
Q7Z4V5	HDGFRP2	-0.0594005	0.51915
P30085	CMPK1	0.0533993	0.51915
Q9BT67	NDFIP1	-0.228795	0.51915
P20339	RAB5A	0.169946	0.51915
Q9NY93	DDX56	-0.212829	0.51915
Q15678	PTPN14	-0.26373	0.521745
Q8NEJ9	NGDN	-0.116212	0.521745
P27707	DCK	-0.0964136	0.521948
Q9NYV4	CDK12	-0.125307	0.522324
Q08211	DHX9	-0.0448619	0.522449
Q07020	RPL18	-0.0573783	0.523193
Q9Y281	CFL2	-0.0638838	0.523193
Q5T4S7	UBR4	0.0569356	0.523228
Q9UBI6	GNG12	0.0829114	0.523803
Q9H6T3	RPAP3	-0.131917	0.530005
Q9NX40	OCIAD1	0.146978	0.530005
Q8NI35	INADL	-0.0942611	0.530005
Q00765	REEP5	0.145884	0.530005
Q8TBQ9	TMEM167A	0.163977	0.530005
P17066	HSPA6;HSPA7	-0.0611465	0.530175
Q9BQA1	WDR77	0.0452995	0.530175
Q8N5N7	MRPL50	-0.0605321	0.53116
P63162	SNRPN;SNRPB	-0.0501678	0.531488
Q7Z589	EMSY	-0.121801	0.531488
Q92896	GLG1	0.0978345	0.531488
Q9HCE0	EPG5	0.168262	0.531488
Q9BTY7	HGH1	-0.265498	0.531488
Q6NVY1	HIBCH	-0.215978	0.531488
Q9P2J5	LARS	0.0393704	0.532034
Q92520	FAM3C	-0.102337	0.532416
Q9Y3D0	FAM96B	0.111847	0.532421
P28838	LAP3	-0.0686766	0.534052
Q12904	AIMP1	0.0559038	0.534392
O75569	PRKRA	-0.0940264	0.534392
Q9NWU2	GID8	-0.117634	0.534539
Q9UI12	ATP6V1H	0.0822793	0.534744
Q06265	EXOSC9	-0.101676	0.534748
Q9UHQ9	CYB5R1	0.17794	0.536213
Q9UHB9	SRP68	-0.0631637	0.536226
P55795	HNRNPH2	0.0497504	0.536226
Q5PRF9	SAMD4B	-0.237007	0.536226
Q9UBW8	COPS7A	0.090675	0.536226
Q9BZK7	TBL1XR1;TBL1X	0.0610998	0.536226
Q9Y314	NOSIP	-0.181765	0.536226
P52655	GTF2A1	-0.151062	0.536226
Q9GZN8	C20orf27	0.125157	0.536278
Q9NWV4	C1orf123	-0.0593248	0.536535
P54886	ALDH18A1	0.050527	0.537056
Q9BRP8	WIBG	0.206945	0.537574
Q16181	SEPT7	0.037436	0.538975
Q5JTH9	RRP12	0.0645908	0.540463
P02786	TFRC	-0.0794505	0.540789
Q09028	RBBP4	-0.0496655	0.540789
Q99567	NUP88	-0.223782	0.540789
Q3ZCQ8	TIMM50	0.0960148	0.540789
Q9Y676	MRPS18B	-0.139119	0.540789
P00441	SOD1	0.0498859	0.543759
Q63HN8	RNF213	-0.0970285	0.544343
Q9ULA0	DNPEP	0.08528	0.545099
P60660	MYL6	0.0437327	0.545139
P12270	TPR	-0.0588099	0.545139
O14744	PRMT5	0.051474	0.545238
Q9NQ29	LUC7L	-0.186831	0.54569
P19174	PLCG1	-0.334772	0.54569
P62917	RPL8	-0.0489098	0.545712
Q2KHT3	CLEC16A	-0.184062	0.545712
P30153	PPP2R1A	0.0333763	0.546263
Q7L2J0	MEPCE	-0.616026	0.547363
P19404	NDUFV2	-0.0854043	0.54819
O60271	SPAG9	-0.0726051	0.549001
P62312	LSM6	0.211195	0.549705
O60888	CUTA	-0.0719108	0.550295
O75691	UTP20	-0.147522	0.550295
P51812	RPS6KA3	-0.594508	0.550295
Q9UBP6	METTL1	0.291918	0.552676
O60716	CTNND1	-0.0526375	0.553255
O00115	DNASE2	-1.7403	0.554709
Q9UMY1	NOL7	-0.145042	0.55486
Q9BY42	RTFDC1	0.149464	0.555303
Q9Y6E2	BZW2	0.0649867	0.555636
P25398	RPS12	-0.0340694	0.557225
Q9UNS2	COPS3	-0.0537278	0.557469
Q9Y3B8	REXO2	0.0614526	0.557469
Q14C86	GAPVD1	-0.23462	0.558532
Q86WB0	ZC3HC1	-0.197427	0.560321
Q9UQ35	SRRM2	-0.0763727	0.561095
Q13443	ADAM9	0.160019	0.561095
O00391	QSOX1	-0.379596	0.563792
Q9BQE5	APOL2	0.119058	0.56419
Q14195	DPYSL3	-0.0500145	0.564686
Q8TAD7	OCC1	-0.168232	0.56548
P31943	HNRNPH1	-0.0361384	0.566886
Q9NTZ6	RBM12	0.0535432	0.566886
Q9NUQ8	ABCF3	0.0849331	0.566886
P29218	IMPA1	0.0607177	0.567252
Q9P253	VPS18	0.428716	0.567936
P30049	ATP5D	0.052613	0.568324
Q9Y296	TRAPPC4	-0.115971	0.568384
Q8WWY3	PRPF31	-0.069627	0.568861
Q13151	HNRNPA0	-0.0406586	0.569145
Q9BUQ8	DDX23	-0.0714102	0.571238
P16070	CD44	0.102414	0.571829
P40123	CAP2	0.0763108	0.572367
P62633	CNBP	-0.0588546	0.572367
Q01970	PLCB3	-0.103368	0.572367
P07996	THBS1	-0.163275	0.572496
P67812	SEC11A	0.1044	0.572496
Q9Y4Z0	LSM4	0.072637	0.572496
P61956	SUMO2	0.0830518	0.572812
A1L0T0	ILVBL	-0.11975	0.574265
O43242	PSMD3	-0.0455625	0.575585
Q15036	SNX17	0.319932	0.576343
Q8TF65	GIPC2	0.192463	0.576673
O43432	EIF4G3	-0.106077	0.576787
P15374	UCHL3	0.0696195	0.576787
O14920	IKBKB	-0.168415	0.576787
Q96A33	CCDC47	0.0941151	0.577192
P28062	PSMB8	0.191388	0.577192
Q9H9C1	VIPAS39	0.214697	0.577192
Q96BM9	ARL8A	0.156447	0.577192
Q9UBU9	NXF1	-0.299542	0.577371
P62979	RPS27A;UBA52;UBB;UBC	0.0302676	0.578253
Q07666	KHDRBS1	-0.0466896	0.578253
P21359	NF1	-0.133919	0.578253
P32322	PYCR1	0.0709292	0.578253
P57088	TMEM33	0.131205	0.578253
Q9H4A6	GOLPH3	0.0680231	0.578253
Q96B49	TOMM6	-0.176984	0.578253
Q9P2Y5	UVRAG	0.0674943	0.578253
P13693	TPT1	0.0400685	0.578394
O75821	EIF3G	-0.0402775	0.578638
Q9Y2W2	WBP11	0.0747423	0.578638
P10515	DLAT	-0.0478338	0.578638
Q16537	PPP2R5E	-0.126203	0.578638
O43813	LANCL1	-0.0578603	0.580603
Q13442	PDAP1	-0.0545999	0.580983
Q13557	CAMK2D	-0.0718459	0.580983
P55036	PSMD4	-0.0420825	0.580983
Q9UJW0	DCTN4	0.0719841	0.580983
Q9BVM2	DPCD	0.247966	0.580983
Q52LJ0	FAM98B	0.0894262	0.580983
Q6P1J9	CDC73	0.0972227	0.580983
Q9NRP2	CMC2	-0.135897	0.580983
P01116	KRAS;NRAS;HRAS	0.132859	0.581823
Q9BT73	PSMG3	0.112828	0.581823
Q7L2E3	DHX30	-0.102361	0.582689
Q8NDT2	RBM15B	-0.139609	0.583659
Q92797	SYMPK	-0.0699279	0.583659
Q9Y6W5	WASF2	0.195312	0.584773
Q8TDQ7	GNPDA2	0.173186	0.584858
O43663	PRC1	-0.119863	0.585483
P41223	BUD31	0.0308467	0.585483
Q9BV38	WDR18	-0.0530153	0.586633
Q09161	NCBP1	0.0715803	0.587125
Q9NZL4	HSPBP1	-0.0774583	0.587125
P52272	HNRNPM	-0.0426959	0.589325
P14735	IDE	0.0396028	0.589325
Q7KZ85	SUPT6H	-0.221064	0.589325
Q14376	GALE	-0.0685354	0.589325
Q9UKN8	GTF3C4	-0.109488	0.589325
Q16401	PSMD5	0.0674606	0.589325
Q10471	GALNT2	0.106246	0.589325
Q8TED0	UTP15	-0.0795244	0.589325
O14657	TOR1B	0.178708	0.589325
Q9BUJ2	HNRNPUL1	-0.0307114	0.58958
Q8IZP0	ABI1	0.110919	0.58958
P61916	NPC2	0.141196	0.58958
O43290	SART1	-0.230173	0.58958
Q9Y4I1	MYO5A	0.114399	0.58958
P55212	CASP6	0.131307	0.58958
Q13630	TSTA3	0.0560125	0.590312
Q13015	MLLT11	0.187009	0.590312
P62256	UBE2H	-0.233781	0.590506
O00159	MYO1C	0.0877513	0.591172
P61758	VBP1	0.0869021	0.591172
P05387	RPLP2	-0.0467484	0.591554
Q16643	DBN1	0.0351788	0.591554
P47756	CAPZB	0.0346539	0.591554
Q8WUW1	BRK1	-0.0950848	0.591554
Q13347	EIF3I	-0.0321313	0.593369
P61011	SRP54	-0.0421522	0.595445
Q9Y4K4	MAP4K5	-0.11402	0.595445
P36915	GNL1	0.0852479	0.595581
O75955	FLOT1	-0.0764806	0.595581
O43156	TTI1	0.105253	0.596158
P55809	OXCT1	-0.0553601	0.596367
Q9BRJ6	C7orf50	-0.0972566	0.596494
O95777	LSM8	-0.067361	0.597152
O95352	ATG7	-0.109489	0.597525
Q99747	NAPG	-0.291697	0.597921
Q9NWB1	RBFOX1;RBFOX2;RBFOX3	0.239143	0.598098
Q96T76	MMS19	-0.0518785	0.598233
P63244	GNB2L1	-0.030302	0.598733
O60443	DFNA5	0.0709217	0.599866
O76031	CLPX	-0.155838	0.599866
Q15006	EMC2	0.0930166	0.600022
Q9UJX2	CDC23	-0.284898	0.60007
O75439	PMPCB	0.0397639	0.60007
Q14318	FKBP8	0.0921949	0.60007
P78371	CCT2	-0.038026	0.601767
Q8N0X7	SPG20	0.0583558	0.601852
Q9BWM7	SFXN3	0.138587	0.602
Q14160	SCRIB	-0.172143	0.602052
P17693	HLA-G	0.180044	0.602052
Q9UHA4	LAMTOR3	0.132299	0.604146
Q5T0F9	CC2D1B	-0.548686	0.604146
Q16851	UGP2	0.043173	0.604358
O95163	IKBKAP	0.230295	0.605037
Q9Y490	TLN1	-0.0467338	0.605805
P62995	TRA2B	-0.0362901	0.605805
Q06323	PSME1	-0.0505983	0.605805
P53007	SLC25A1	-0.100381	0.605805
Q14738	PPP2R5D	0.0810362	0.605805
Q6ZTN6	ANKRD13D;ANKRD13A	0.113615	0.605805
P42226	STAT6	0.0863395	0.605805
Q15427	SF3B4	-0.0674198	0.606842
Q99584	S100A13	0.0692192	0.608292
O94826	TOMM70A	-0.0858543	0.608861
P46939	UTRN	-0.133348	0.608861
Q7Z3B4	NUP54	-0.153125	0.608861
P21796	VDAC1	0.0864829	0.609545
Q9UDR5	AASS	-0.305344	0.609545
Q8N766	EMC1	-0.0577655	0.609769
Q8TAE8	GADD45GIP1	-0.298125	0.609769
Q9UBQ5	EIF3K	0.0331785	0.60991
Q5SW79	CEP170	0.0587169	0.611564
P00491	PNP	-0.0393156	0.611614
P16401	HIST1H1B	-0.0869698	0.614063
Q86UP3	ZFHX4	0.105521	0.614063
P62877	RBX1	-0.0618815	0.614746
P32321	DCTD	0.0697382	0.615359
Q7L5D6	GET4	0.131725	0.615359
P00338	LDHA	0.0422411	0.616845
Q16850	CYP51A1	-0.0638179	0.617024
O43678	NDUFA2	-0.0838268	0.617024
Q13867	BLMH	0.0451983	0.617536
Q9UBT2	UBA2	-0.0378649	0.619148
P30046	DDT;DDTL	-0.0384142	0.619148
O43143	DHX15	-0.0363745	0.619582
P13674	P4HA1	0.11539	0.619582
P06703	S100A6	0.0607491	0.620171
P36507	MAP2K2	-0.0404536	0.620171
Q9Y4R8	TELO2	0.141284	0.620171
P62888	RPL30	-0.0308975	0.6202
Q13158	FADD	0.0511098	0.622054
Q9NX24	NHP2	-0.105215	0.622276
Q12768	KIAA0196	0.2055	0.622276
P23921	RRM1	0.0391711	0.622419
O95155	UBE4B	0.171515	0.62257
Q9H2W6	MRPL46	-0.199871	0.622798
P60520	GABARAPL2	0.086692	0.625135
Q13618	CUL3	0.0651855	0.625985
Q9BTE3	MCMBP	-0.037966	0.627093
Q96EY1	DNAJA3	0.0669684	0.627093
Q99832	CCT7	-0.0390777	0.627651
Q9Y4K0	LOXL2	0.102815	0.628076
Q06587	RING1	-0.236163	0.628318
Q92614	MYO18A	-0.176406	0.628373
P61106	RAB14	0.0623029	0.632984
Q9NQG5	RPRD1B	-0.058419	0.633688
Q9BTM9	URM1	-0.0522723	0.633718
P19388	POLR2E	0.151034	0.633977
P09429	HMGB1;HMGB1P1	-0.0718228	0.634395
Q96A35	MRPL24	-0.0799935	0.635022
O75915	ARL6IP5	0.0720643	0.635188
Q9UK41	VPS28	0.0676421	0.635188
Q9UDW1	UQCR10	-0.118683	0.635188
O14949	UQCRQ	-0.0918728	0.635188
Q9P013	CWC15	-0.134735	0.635188
P08708	RPS17	-0.0340662	0.636809
P62306	SNRPF	-0.0458669	0.636809
P52209	PGD	-0.0342062	0.637068
Q14764	MVP	0.0638991	0.637068
O14979	HNRNPDL	-0.0350159	0.637068
O95400	CD2BP2	-0.209151	0.637068
Q12797	ASPH	0.125055	0.637068
O96013	PAK4	0.371936	0.637068
P08134	RHOC	-0.0734868	0.637068
Q5JPE7	NOMO2;NOMO3	0.0545466	0.637068
Q96QD8	SLC38A2	-0.138438	0.637068
P63151	PPP2R2A	0.0431309	0.637068
Q92530	PSMF1	0.0707855	0.637068
Q9UFN0	NIPSNAP3A	0.0603257	0.637068
P03905	MT-ND4	-0.322103	0.637068
Q9UJX3	ANAPC7	-0.0948173	0.637068
Q9BVL2	NUPL1	-0.127785	0.637068
Q9UI15	TAGLN3	-0.187982	0.637068
P17987	TCP1	-0.0317948	0.637411
P47897	QARS	-0.0355143	0.637411
P21127	CDK11B	0.138775	0.637411
P63167	DYNLL1	0.0390616	0.637411
Q9NP79	VTA1	-0.0410659	0.637411
Q06203	PPAT	-0.159384	0.637411
Q53FA7	TP53I3	0.166538	0.637411
Q6ZVM7	TOM1L2	-0.094234	0.637411
P46782	RPS5	0.0559123	0.638263
Q7Z478	DHX29	0.072675	0.638263
Q96C86	DCPS	0.103133	0.639456
Q15424	SAFB	-0.0662134	0.640112
O00399	DCTN6	-0.066273	0.640112
P08238	HSP90AB1	-0.0454455	0.640447
P06753	TPM3	0.0329982	0.640447
Q14684	RRP1B	0.195087	0.640447
P30520	ADSS	0.0378846	0.640447
Q9UGV2	NDRG3	-0.694188	0.640447
O00161	SNAP23	0.132599	0.640726
Q86UU1	PHLDB1	0.204264	0.640941
O94887	FARP2	-0.128057	0.640941
Q8WZA0	LZIC	-0.514278	0.640941
P84095	RHOG	0.161955	0.640941
Q9Y3B7	MRPL11	-0.143782	0.641081
P62829	RPL23	-0.0310836	0.641171
Q99439	CNN2	0.0599841	0.641171
O43681	ASNA1	-0.0312588	0.641171
Q6DD88	ATL3	0.0679826	0.641171
Q9Y277	VDAC3	0.104678	0.641171
Q8TCJ2	STT3B	0.149438	0.641171
Q9Y263	PLAA	0.0447357	0.641171
Q96C36	PYCR2	0.0881414	0.641171
Q9H845	ACAD9	0.181811	0.641171
P50748	KNTC1	-0.109651	0.641171
Q14974	KPNB1	0.0370344	0.641565
Q9NWB6	ARGLU1	0.143771	0.641565
Q6UB35	MTHFD1L	-0.0980278	0.641565
Q9UJU6	DBNL	0.0375197	0.643038
P52888	THOP1	-0.0352521	0.644112
P60953	CDC42	-0.0690499	0.645053
Q7Z7E8	UBE2Q1	-0.127717	0.645053
P46379	BAG6	-0.0767637	0.645615
P60900	PSMA6	0.0295959	0.646084
Q9H0U4	RAB1B	-0.0490074	0.646084
Q96JM3	CHAMP1	-0.126466	0.646373
P05141	SLC25A5	-0.07863	0.648131
P50395	GDI2	0.0250365	0.648198
P59998	ARPC4	-0.037318	0.648198
Q16629	SRSF7	-0.0594923	0.648697
O75477	ERLIN1	-0.0646953	0.649514
Q9UBQ0	VPS29	0.0384853	0.650269
Q9HCE1	MOV10	-0.117815	0.650269
Q9NRG9	AAAS	-0.049794	0.651642
Q04837	SSBP1	0.0529255	0.651949
Q7Z2W4	ZC3HAV1	0.111617	0.652448
O75607	NPM3	0.0447574	0.653122
P43490	NAMPT	0.0320633	0.653759
O60684	KPNA6	-0.0674888	0.656375
Q9Y6C9	MTCH2	0.12493	0.656375
P60604	UBE2G2	-0.200415	0.65641
P62906	RPL10A	-0.0327848	0.656957
Q9BPX5	ARPC5L	-0.0486511	0.656957
Q16718	NDUFA5	-0.0673422	0.656957
Q5T653	MRPL2	-0.230472	0.656957
Q8WZ82	OVCA2	0.147703	0.656957
Q8N3C0	ASCC3	0.197339	0.656957
P19823	ITIH2	-1.26501	0.656957
Q96I24	FUBP3	-0.0623289	0.657501
Q9NP92	MRPS30	0.0825419	0.657797
[truncated: 973 more rows]

## Sheet: 3
Accession	Gene Name	logFC	adj.P.Val
Q6NSJ5	LRRC8E	10.0924	7.5638e-07
Q9NQ86	TRIM36	9.4766	7.5638e-07
Q9H8K7	PAAT	8.49622	7.98968e-07
Q8IWT6	LRRC8A	10.367	8.45794e-07
Q9NWH9	SLTM	-7.98562	8.45794e-07
P23560	BDNF	8.14459	8.50442e-07
Q9ULW3	ABT1	-8.66168	8.50442e-07
Q68DU8	KCTD16	7.77658	1.22008e-06
P46926	GNPDA1	9.90167	1.24592e-06
Q6STE5	SMARCD3	7.33711	1.63547e-06
Q8NCJ5	SPRYD3	6.87557	1.74311e-06
Q92620	DHX38	7.4642	1.93191e-06
Q6NT76	HMBOX1	6.77064	1.93191e-06
Q6DN14	MCTP1	6.68034	1.93452e-06
Q6ZW76	ANKS3	7.36851	2.49103e-06
P78362	SRPK2	6.65777	2.88719e-06
P01111	NRAS	-7.17881	2.88719e-06
Q14571	ITPR2	6.23495	3.54753e-06
Q32NC0	C18orf21	-7.09165	3.54753e-06
P25054	APC	6.64529	3.77905e-06
Q8TBK6	ZCCHC10	6.60417	3.77905e-06
Q9UNQ0	ABCG2	6.40065	3.77905e-06
P14384	CPM	6.34221	3.77905e-06
Q9NZI7	UBP1	6.31776	3.77905e-06
Q9Y2V0	CDIN1	6.27239	3.77905e-06
P29317	EPHA2	-6.93403	3.77905e-06
Q3B7J2	GFOD2	6.30565	3.78198e-06
Q92698	RAD54L	-6.26452	4.08611e-06
Q68DU8	KCTD16	8.07589	4.20344e-06
Q92922	SMARCC1	7.48493	4.20344e-06
Q5T2N8	ATAD3C	7.11668	4.61802e-06
P02748	C9	6.48521	4.61802e-06
Q8TAA9	VANGL1	5.63332	4.61802e-06
Q9C0H2	TTYH3	5.41047	4.61802e-06
Q96K58	ZNF668	-7.42697	5.18521e-06
Q8TDQ7	GNPDA2	10.0253	5.20749e-06
P62136	PPP1CA	7.57684	5.20749e-06
Q6NW40	RGMB	6.41461	5.20749e-06
Q96RR4	CAMKK2	6.13539	5.20749e-06
Q9H425	C1orf198	5.52131	5.20749e-06
Q96DM3	RMC1	5.38991	5.20749e-06
Q92738	USP6NL	5.13714	5.20749e-06
Q8N7R7	CCNYL1	5.39317	5.44566e-06
Q86WA8	LONP2	5.7332	5.63903e-06
Q6T4R5	NHS	5.55087	5.63903e-06
P61165	TMEM258	6.08912	5.69472e-06
Q71RC2	LARP4	5.87604	5.69472e-06
Q86XP1	DGKH	5.95888	5.70287e-06
Q9BRD0	BUD13	5.41933	5.86878e-06
Q9UJ41	RABGEF1	6.40346	6.03492e-06
P15848	ARSB	5.20644	6.28215e-06
O95466	FMNL1	6.03191	6.60478e-06
P26022	PTX3	5.07667	6.9164e-06
Q9H6A9	PCNX3	5.50584	7.03606e-06
O15534	PER1	5.7852	7.04436e-06
Q14156	EFR3A	5.57948	7.26266e-06
Q00577	PURA	8.87902	8.25085e-06
Q12800	TFCP2	6.23612	8.993e-06
O75506	HSBP1	4.94364	9.25346e-06
P11532	DMD	4.76193	9.3405e-06
Q16763	UBE2S	-5.20841	9.66539e-06
O95528	SLC2A10	7.26571	9.7558e-06
Q15398	DLGAP5	-7.5512	9.7558e-06
O60245	PCDH7	5.78104	1.00841e-05
Q9H6L2	TMEM231	5.71413	1.33687e-05
Q2LD37	BLTP1	4.9888	1.37311e-05
Q86VY9	TMEM200A	5.12005	1.55425e-05
Q9Y3C5	RNF11	5.26159	1.64995e-05
P23468	PTPRD	4.88906	1.77909e-05
Q8NBM4	UBAC2	5.0127	1.85241e-05
Q8N7R7	CCNYL1	5.21483	2.05754e-05
Q96RD7	PANX1	9.83538	2.17621e-05
O75177	SS18L1	5.01686	2.21411e-05
O15265	ATXN7	4.16848	2.41065e-05
Q9UKB1	FBXW11	6.21853	2.58122e-05
Q14643	ITPR1	6.76613	2.77674e-05
Q96JC9	EAF1	4.84593	3.31201e-05
P15144	ANPEP	4.83922	3.36177e-05
Q14571	ITPR2	6.91551	3.39078e-05
C9J069	AJM1	4.98722	3.70417e-05
Q9H0X9	OSBPL5	5.51372	3.74819e-05
Q9BRL6	SRSF8	3.74823	3.80868e-05
Q9BTX1	NDC1	-4.8563	3.80868e-05
Q6ZSR9		8.66581	3.87531e-05
Q8WXW3	PIBF1	5.99189	3.95413e-05
Q8IWT6	LRRC8A	7.19591	4.1361e-05
O60941	DTNB	5.31217	4.1361e-05
O14497	ARID1A	5.08653	4.24638e-05
Q9H093	NUAK2	4.66214	4.49719e-05
Q8TD43	TRPM4	4.97693	4.7668e-05
Q86UD0	SAPCD2	-6.11163	4.80784e-05
Q92925	SMARCD2	6.3453	5.17051e-05
Q69YH5	CDCA2	-4.73379	5.52368e-05
Q96RL1	UIMC1	-8.90135	5.52368e-05
Q5TGY3	AHDC1	5.61541	5.67964e-05
O43182	ARHGAP6	7.69314	5.69829e-05
Q03111	MLLT1	7.66355	5.72824e-05
Q96CS7	PLEKHB2	4.85006	5.72824e-05
Q8NFJ9	BBS1	4.45717	5.72824e-05
Q9Y4X5	ARIH1	4.24077	5.72824e-05
Q6ZNB6	NFXL1	3.61491	5.72824e-05
Q9NRR4	DROSHA	4.85889	5.77149e-05
Q9H8M2	BRD9	4.67827	5.77149e-05
Q9UMX3	BOK	5.00684	6.5838e-05
Q8N4L2	PIP4P2	5.28347	6.9005e-05
Q9UJU6	DBNL	5.29742	7.18208e-05
Q96AY4	TTC28	5.81678	7.64298e-05
Q9NUL5	SHFL	5.94506	8.25381e-05
Q9NVH0	EXD2	4.96897	8.60125e-05
Q15811	ITSN1	4.53512	9.01402e-05
Q8NEM7	SUPT20H	4.5339	9.18156e-05
P50542	PEX5	8.02986	0.000105623
Q8TEQ0	SNX29	7.65618	0.000105623
Q5HYI7	MTX3	4.02682	0.000105623
Q07820	MCL1	4.70835	0.000107881
Q9NZN3	EHD3	4.76018	0.000127196
Q96Q45	TMEM237	5.08128	0.000142432
Q9BXS6	NUSAP1	-4.63245	0.000149672
Q96GM5	SMARCD1	4.58269	0.000155078
Q6NSJ5	LRRC8E	6.21381	0.000170713
Q6STE5	SMARCD3	5.62898	0.000171418
P62753	RPS6	-3.70607	0.000176124
Q2M2I8	AAK1	6.2433	0.000183969
P78332	RBM6	5.75323	0.000183969
Q9UBH6	XPR1	5.30682	0.000187316
Q14687	GSE1	5.31877	0.000202727
O43639	NCK2	4.02875	0.000206642
P78346	RPP30	-3.82166	0.000220727
O00425	IGF2BP3	4.71572	0.000236661
P16104	H2AX	-4.45416	0.000245362
P82914	MRPS15	-3.53849	0.000249423
P46781	RPS9	-3.91543	0.000249423
Q96RR1	TWNK	4.09833	0.000250956
P08238	HSP90AB1	-8.6896	0.00026857
Q9ULQ1	TPCN1	4.3698	0.000277885
Q9UJF2	RASAL2	6.11155	0.000282148
Q5JRA6	MIA3	3.57004	0.000282148
Q9Y6K8	AK5	4.88876	0.000289528
Q00577	PURA	5.13388	0.000309258
Q9Y3A2	UTP11	-4.15146	0.000309258
Q7Z5J4	RAI1	4.2241	0.000356302
Q86X10	RALGAPB	8.22311	0.000376471
Q9NWU2	GID8	4.81723	0.000376471
Q9Y6D5	ARFGEF2	7.13214	0.000379522
Q14571	ITPR2	5.82853	0.000382658
O43663	PRC1	-3.62678	0.00038453
Q9BR76	CORO1B	3.87842	0.000386228
O43290	SART1	3.64468	0.000388509
Q8IYA6	CKAP2L	-3.67131	0.000392036
Q8N0Z3	SPICE1	6.42013	0.000396339
P16401	H1-5	-2.74432	0.000396339
P28288	ABCD3	3.19763	0.000397576
Q92785	DPF2	7.10491	0.000400279
P49796	RGS3	-5.91458	0.000408646
Q8TDW0	LRRC8C	8.96865	0.000417843
P42568	MLLT3	5.75598	0.000423306
Q9Y281	CFL2	3.29531	0.000423306
Q9H4E5	RHOJ	5.40862	0.000425106
Q9UHB6	LIMA1	3.55766	0.000425106
Q6DKI1	RPL7L1	-4.0744	0.000425106
O95707	POP4	-6.92074	0.000425106
Q5JTH9	RRP12	-3.07109	0.000445159
P23246	SFPQ	-8.89044	0.00046336
O00425	IGF2BP3	3.81234	0.000530791
Q9BZF9	UACA	3.35105	0.000538264
Q8IUR7	ARMC8	4.15582	0.000542538
P30520	ADSS2	3.50668	0.000581127
P62280	RPS11	-4.03984	0.000584148
Q9Y2J4	AMOTL2	5.77134	0.000592351
Q8TAT5	NEIL3	-6.02688	0.000600688
Q9H9A5	CNOT10	5.6238	0.000651017
O94972	TRIM37	5.05405	0.000664119
P86790	CCZ1B	4.74997	0.000664119
P0C2W1	FBXO45	5.99653	0.000666824
O75427	LRCH4	5.56194	0.000683148
Q9ULV4	CORO1C	3.03718	0.00068966
Q0ZGT2	NEXN	3.21482	0.000732435
Q9UHK0	NUFIP1	2.63364	0.000732435
Q96KB5	PBK	-5.19724	0.000805667
Q14683	SMC1A	5.17834	0.000821139
Q702N8	XIRP1	7.19966	0.000899141
Q8WYL5	SSH1	3.96401	0.000946247
Q9C0D7	ZC3H12C	2.89725	0.000946247
P62847	RPS24	-2.97587	0.000946247
P12956	XRCC6	4.17161	0.000975334
Q8N8S7	ENAH	4.1436	0.000984098
Q8N163	CCAR2	2.63719	0.00100554
Q8IWY9	CDAN1	6.62331	0.0010322
Q9UJA5	TRMT6	4.57226	0.0010322
Q13277	STX3	3.60865	0.0010322
Q96GD4	AURKB	-4.77428	0.00104154
Q9NUL7	DDX28	-2.64118	0.00106708
Q9H5V8	CDCP1	6.07283	0.00107067
Q96EU6	RRP36	-3.18642	0.00107067
Q9UK41	VPS28	4.24266	0.00107537
P10412	H1-4	-2.74201	0.00109601
P82912	MRPS11	-3.23583	0.00109601
Q9BXF6	RAB11FIP5	3.39908	0.00111029
O94973	AP2A2	4.70211	0.00112404
Q6Q0C0	TRAF7	5.88108	0.00113492
Q9H967	WDR76	-2.78906	0.00113492
Q9Y2R4	DDX52	-2.91996	0.0011385
Q8IX90	SKA3	-4.99972	0.00116232
P13010	XRCC5	4.12025	0.00117443
E9PRG8	C11orf98	-3.10204	0.00117443
P08048	ZFY	-4.1427	0.00117443
P27987	ITPKB	6.12494	0.0012266
P51114	FXR1	3.03549	0.00125941
O14965	AURKA	-2.87653	0.00126562
Q7L9B9	EEPD1	5.25727	0.00127207
Q86W92	PPFIBP1	2.42004	0.00127207
O15162	PLSCR1	2.73516	0.00128881
Q5VWQ8	DAB2IP	7.12348	0.00131946
Q9H2D6	TRIOBP	2.60688	0.00132018
Q15311	RALBP1	5.14699	0.00132088
Q96MN5	TCEANC2	-3.55481	0.00132915
Q96K17	BTF3L4	4.89225	0.0013386
P22087	FBL	-2.36195	0.00133983
Q9HD67	MYO10	3.55078	0.00135864
P53680	AP2S1	4.24913	0.0013596
P11388	TOP2A	3.05194	0.00137057
Q4VC44	FLYWCH1	-2.75559	0.00137057
Q6PGN9	PSRC1	-4.05085	0.00137057
P16403	H1-2	-2.88013	0.00143745
P51809	VAMP7	4.73169	0.00146086
Q5H8A4	PIGG	3.62733	0.00146188
Q9NQW6	ANLN	-3.06891	0.00146665
Q9Y303	AMDHD2	9.76681	0.00148186
Q13283	G3BP1	5.76242	0.00149123
Q9UJM3	ERRFI1	5.49639	0.00149123
P36873	PPP1CC	3.11895	0.00149123
Q8WXX5	DNAJC9	-2.51322	0.00149123
Q6P5R6	RPL22L1	-2.89083	0.00149123
O75394	MRPL33	-3.08661	0.00149123
P46926	GNPDA1	8.3521	0.00149662
Q14493	SLBP	-6.85542	0.00149662
Q9BW19	KIFC1	-3.93441	0.0015595
O94973	AP2A2	4.20916	0.00156212
Q13043	STK4	5.25515	0.00161083
O75083	WDR1	2.661	0.00165223
Q9NY93	DDX56	-2.48836	0.00165223
Q9BPX5	ARPC5L	3.35352	0.00170869
P22670	RFX1	8.20995	0.0017136
P62266	RPS23	-2.67927	0.0017136
P63010	AP2B1	3.6434	0.00172822
Q9BPX3	NCAPG	-3.09807	0.00172822
P62701	RPS4X	-4.18564	0.00172822
O95235	KIF20A	-4.28387	0.00172822
Q9P1Z2	CALCOCO1	6.04541	0.00173266
Q8IWP9	CCDC28A	6.1569	0.0017444
P20962	PTMS	-2.83071	0.00175119
O00541	PES1	-3.48263	0.00175119
P62995	TRA2B	2.49073	0.00176541
Q6UVY6	MOXD1	3.47771	0.001788
P46776	RPL27A	-3.84013	0.001788
Q9UPT8	ZC3H4	5.31842	0.00180692
Q9BQ39	DDX50	-2.62115	0.00181802
O95782	AP2A1	4.07271	0.00183537
P61254	RPL26	-3.31882	0.00183627
Q7L2H7	EIF3M	6.25285	0.00184801
Q92508	PIEZO1	5.25397	0.00184801
Q6PJ61	FBXO46	4.49762	0.00184801
P62081	RPS7	-2.94117	0.00185936
Q8IXH6	TP53INP2	-3.14858	0.00186833
P63010	AP2B1	3.734	0.0018984
Q12834	CDC20	-3.35732	0.0018984
Q53TN4	CYBRD1	2.87983	0.00190532
Q02880	TOP2B	4.256	0.00207161
Q6QEF8	CORO6	6.73029	0.00208202
Q9H765	ASB8	6.18349	0.00208584
Q96HH9	GRAMD2B	3.82135	0.00210853
P31431	SDC4	3.44799	0.00212956
O15145	ARPC3	2.7765	0.00213656
Q14197	MRPL58	-2.66379	0.00213656
Q8TAD7	OCC1	3.80137	0.00213839
Q6IBS0	TWF2	3.05314	0.00213839
Q6WCQ1	MPRIP	2.50402	0.00213839
Q86WX3	RPS19BP1	-4.25448	0.00213839
Q8NE86	MCU	-5.68551	0.00213839
Q58A45	PAN3	7.85298	0.00214169
O00488	ZNF593	-3.35705	0.00218239
Q15004	PCLAF	-3.16654	0.00220173
Q9BVI4	NOC4L	-5.26877	0.0022399
P16989	YBX3	2.2216	0.00224181
P83881	RPL36A	-2.19496	0.00224862
Q9ULW0	TPX2	-2.49106	0.00232533
Q9H9G7	AGO3	5.99984	0.00234791
Q15327	ANKRD1	3.67786	0.00235864
P05452	CLEC3B	4.78685	0.00243608
Q56NI9	ESCO2	-3.29341	0.00244988
Q8NC42	RNF149	3.05009	0.00247332
Q9UKJ5	CHIC2	2.94111	0.00247332
Q5T8I3	EEIG2	-2.198	0.00247332
O14974	PPP1R12A	2.64648	0.00247571
Q92979	EMG1	-2.50172	0.00247571
Q8WUY3	PRUNE2	4.54286	0.00255637
P00750	PLAT	2.13904	0.00259127
Q8TAQ2	SMARCC2	6.86727	0.00261101
O75110	ATP9A	3.65236	0.00261101
Q96JM7	L3MBTL3	-5.58969	0.00261101
P12931	SRC	6.44257	0.00262027
P25205	MCM3	-2.26526	0.00262921
O75030	MITF	5.30963	0.00266133
P0C0S5	H2AZ1	-4.08859	0.00267435
Q8NF50	DOCK8	3.13984	0.00269475
P62879	GNB2	2.6711	0.00269475
Q9P0K7	RAI14	2.33043	0.00269475
P19474	TRIM21	-2.95848	0.00269475
Q9NR09	BIRC6	5.73027	0.00269577
P56182	RRP1	-3.15547	0.0027055
Q15746	MYLK	3.68499	0.00272078
Q5VT25	CDC42BPA	5.37787	0.0027694
Q9BZL4	PPP1R12C	3.3892	0.00285217
Q96HE9	PRR11	-6.25425	0.00292416
Q5VUJ6	LRCH2	5.72115	0.00293195
Q9Y6G9	DYNC1LI1	-2.49535	0.00293976
Q5VUJ6	LRCH2	6.14	0.00297919
Q9NV06	DCAF13	-2.60956	0.00297919
O14757	CHEK1	-3.21944	0.00297919
P62913	RPL11	-2.89729	0.00299204
P49795	RGS19	4.70029	0.00300241
Q13868	EXOSC2	-3.82214	0.00305398
Q16643	DBN1	3.62327	0.00305903
Q9UMY1	NOL7	-3.39977	0.00309329
Q86X52	CHSY1	3.3886	0.00310352
Q9Y5X1	SNX9	3.34336	0.00310352
O60518	RANBP6	5.29948	0.00320353
Q9NVI1	FANCI	-3.80048	0.00320353
Q9NYZ3	GTSE1	-3.89932	0.00320353
P62826	RAN	-2.19754	0.00324796
P61160	ACTR2	2.64757	0.00329865
Q9P031	CCDC59	-3.10715	0.00332292
Q8NB37	GATD1	-3.78059	0.00332292
Q7L7X3	TAOK1	6.62988	0.00337251
Q9UMS6	SYNPO2	5.95195	0.00340324
Q92896	GLG1	2.662	0.0034445
P02751	FN1	2.09594	0.00347442
P35998	PSMC2	-2.38348	0.00355915
Q6P158	DHX57	5.51228	0.00361807
Q16526	CRY1	4.77003	0.00361807
Q8NF86	PRSS33	5.80279	0.00367018
Q9Y6M1	IGF2BP2	3.21435	0.00367018
Q86U06	RBM23	-2.24205	0.00367018
Q9UI10	EIF2B4	2.67132	0.00367258
Q9BTE7	DCUN1D5	-5.9184	0.00367258
Q5TB30	DEPDC1	-5.0035	0.0036802
Q9NX20	MRPL16	-2.61927	0.00369488
Q5C9Z4	NOM1	4.49242	0.00372878
Q9NQS7	INCENP	-6.18679	0.00372941
Q9UN86	G3BP2	2.39747	0.00376456
Q8IXT5	RBM12B	4.911	0.00377182
Q9UM54	MYO6	3.14665	0.0038066
Q9BYG3	NIFK	-1.8451	0.00380669
Q3KQU3	MAP7D1	-2.07567	0.00380669
P18621	RPL17	-2.57925	0.00380669
Q9NR30	DDX21	-2.71558	0.00381278
Q99879	H2BC14	-3.22992	0.00389114
Q96EY4	TMA16	-2.19829	0.00396909
Q14807	KIF22	-3.28248	0.00396909
P18754	RCC1	-2.75863	0.00403677
P46779	RPL28	-2.12339	0.00404511
P51532	SMARCA4	6.52545	0.00404666
P47756	CAPZB	2.1771	0.0040832
P05388	RPLP0	1.87424	0.0040832
Q96AY2	EME1	-2.57665	0.00411393
Q9HCE1	MOV10	2.32268	0.00413138
Q8TCU4	ALMS1	-4.10655	0.00414443
Q92614	MYO18A	3.03161	0.00415736
Q96CX2	KCTD12	7.23072	0.00421451
Q6WCQ1	MPRIP	2.99411	0.00421451
Q9NQ84	GPRC5C	6.56686	0.00421649
Q32MZ4	LRRFIP1	4.70566	0.00423484
Q96LI5	CNOT6L	3.90731	0.00423484
P33992	MCM5	-2.12761	0.00423484
Q9HCP0	CSNK1G1	-2.27147	0.00426351
P60709	ACTB	3.93135	0.00435324
Q9H814	PHAX	4.32824	0.00435961
Q16832	DDR2	6.02621	0.00436166
O00193	SMAP	2.89793	0.0044522
Q8N1T3	MYO1H	7.10918	0.00445733
Q9HCJ0	TNRC6C	4.92426	0.00445733
Q8IW35	CEP97	2.94126	0.00445733
O75592	MYCBP2	2.38445	0.00445733
Q9NRC8	SIRT7	-2.41272	0.00445733
Q96BD8	SKA1	-4.79257	0.00445733
Q96ME7	ZNF512	-4.94843	0.00445733
Q14061	COX17	-6.39952	0.00445733
P35052	GPC1	2.55559	0.00446194
Q9NYL9	TMOD3	2.941	0.00455255
Q6SPF0	SAMD1	-2.90249	0.00457819
P25786	PSMA1	-2.39051	0.00465761
P62829	RPL23	-2.52346	0.00468088
P09622	DLD	2.15741	0.00468095
Q00839	HNRNPU	-1.95267	0.00470574
O94832	MYO1D	5.67023	0.00471886
P07947	YES1	3.27457	0.00471886
Q5SSJ5	HP1BP3	-2.45591	0.00480759
O95551	TDP2	-4.02919	0.00485429
O14495	PLPP3	5.91368	0.00486909
O95208	EPN2	5.65885	0.00486909
Q76I76	SSH2	2.50779	0.00486909
Q99439	CNN2	-2.28865	0.0048966
Q9Y2I8	WDR37	5.73253	0.00492159
P62861	FAU	-3.75143	0.00503781
Q9NZR1	TMOD2	2.64869	0.00505773
P10599	TXN	-2.21603	0.00506998
Q9BUJ2	HNRNPUL1	2.19272	0.00510847
Q8IZQ5	SELENOH	-2.76082	0.00510847
P51164	ATP4B	6.57263	0.00510983
Q07954	LRP1	2.42899	0.00510983
Q13347	EIF3I	1.75309	0.00517774
P62277	RPS13	-3.66278	0.0052041
Q8NF50	DOCK8	6.97195	0.00524768
P16152	CBR1	-2.23662	0.00524768
O43242	PSMD3	-1.83264	0.00526918
Q9H2W6	MRPL46	-4.88882	0.00529293
Q86Y82	STX12	3.99374	0.00537012
P53350	PLK1	-2.17276	0.00537211
P62910	RPL32	-2.25789	0.00537211
O60645	EXOC3	5.70366	0.00537601
Q92600	CNOT9	3.71628	0.00538925
P30414	NKTR	5.78668	0.00542005
Q8N6T7	SIRT6	-4.30268	0.0055243
O95478	NSA2	-4.76125	0.00552929
Q14149	MORC3	6.69305	0.00562372
Q9UHA4	LAMTOR3	2.91198	0.00565023
P18124	RPL7	1.75924	0.005728
P04899	GNAI2	1.95762	0.00576317
Q969G3	SMARCE1	5.27379	0.00576903
Q14444	CAPRIN1	2.00828	0.00580116
Q9UPQ3	AGAP1	3.58274	0.00581287
Q9NUD5	ZCCHC3	5.29881	0.00585419
P68431	H3C1	-6.13121	0.00592588
O15211	RGL2	7.86906	0.00600355
Q14156	EFR3A	2.21967	0.00600355
Q8N1G4	LRRC47	-1.9166	0.00600355
Q9BVJ6	UTP14A	-2.17219	0.00600355
P46013	MKI67	-2.31328	0.00600355
P32969	RPL9	-2.75564	0.00600355
P83881	RPL36A	-3.95998	0.00601469
P08754	GNAI3	2.21641	0.00605141
Q13322	GRB10	-4.68321	0.00605141
A1L390	PLEKHG3	3.79375	0.00608354
Q6PJG2	MIDEAS	5.02224	0.00608985
Q9UNS2	COPS3	4.41676	0.00612944
Q9HAV0	GNB4	2.63721	0.00613993
Q96II8	LRCH3	2.73806	0.00614375
Q9Y3A4	RRP7A	-2.02736	0.00614375
Q9H0C8	ILKAP	-2.90215	0.00614375
A5A3E0	POTEF	2.26172	0.00614937
P41227	NAA10	-1.97225	0.00619963
O95639	CPSF4	6.12413	0.00631355
Q07157	TJP1	2.61228	0.00638514
Q9NZN5	ARHGEF12	4.84426	0.0064117
Q96NY9	MUS81	-1.87897	0.0064117
P37108	2014-08-01	-2.67946	0.00643118
Q8WU20	FRS2	4.3735	0.00645076
Q9H0X4	FAM234A	3.007	0.00645076
Q9UBC2	EPS15L1	3.06499	0.00648943
Q02338	BDH1	6.76766	0.00658515
Q86Y13	DZIP3	6.70418	0.00658515
P19532	TFE3	5.32745	0.0066163
Q9Y6A4	CFAP20	-1.91387	0.0066163
Q14680	MELK	-2.40587	0.00663019
P29992	GNA11	2.03825	0.00663299
Q9UNQ2	DIMT1	-2.02146	0.00663299
Q86Y91	KIF18B	-2.46152	0.00663299
Q53EZ4	CEP55	-4.91668	0.00663299
Q9UKX7	NUP50	5.31116	0.00668659
Q12792	TWF1	8.23836	0.00669373
Q13045	FLII	2.97219	0.00669373
O75530	EED	5.71571	0.00672529
Q9H892	TTC12	7.33347	0.00677332
P47755	CAPZA2	3.04128	0.00677332
Q9Y6V7	DDX49	-2.48469	0.00677812
O60841	EIF5B	3.13334	0.00679348
P67809	YBX1	1.76854	0.00679348
Q5T1M5	FKBP15	6.4643	0.006846
Q53GG5	PDLIM3	3.32642	0.006846
O95239	KIF4A	-2.87734	0.006846
Q86TX2	ACOT1	5.06501	0.0068866
P62140	PPP1CB	3.179	0.0068866
P04899	GNAI2	2.3652	0.0068866
Q6DCA0	AMMECR1L	-1.86881	0.0068866
Q6PK04	CCDC137	-5.73956	0.0068866
Q92665	MRPS31	5.51496	0.0069435
Q9Y3P4	RHBDD3	6.67502	0.00703322
Q96RF0	SNX18	3.15691	0.0071319
Q9NQX4	MYO5C	2.49919	0.00713704
P21283	ATP6V1C1	5.79439	0.00715545
Q16537	PPP2R5E	4.63146	0.00715545
P53355	DAPK1	2.72425	0.00715545
P68366	TUBA4A	-1.70155	0.00715545
Q9Y2R9	MRPS7	-2.85769	0.00715545
P34741	SDC2	8.11106	0.00717662
Q9Y6I3	EPN1	5.99633	0.00717662
P05997	COL5A2	5.65584	0.00717662
O75381	PEX14	4.97354	0.00717662
P16520	GNB3	2.48984	0.00717662
P52907	CAPZA1	2.45588	0.00717662
P11940	PABPC1	2.27215	0.00717662
O14639	ABLIM1	4.80998	0.00721832
Q96EP0	RNF31	3.81557	0.00721832
P62805	H4C1	-2.5486	0.00721832
Q8WY36	BBX	4.39393	0.00724282
Q96II8	LRCH3	6.66394	0.00727874
O14646	CHD1	4.98834	0.00727874
Q96GM8	TOE1	-1.76872	0.00727874
P54756	EPHA5	5.30558	0.00729974
O75781	PALM	5.2893	0.00745899
Q96DX4	RSPRY1	5.22657	0.00745899
Q15043	SLC39A14	2.77531	0.00745899
P61158	ACTR3	2.52251	0.00745899
O94761	RECQL4	-2.40196	0.00745899
P78316	NOP14	-4.78853	0.00745899
Q9UBZ4	APEX2	-5.768	0.00745899
P51531	SMARCA2	5.52106	0.00747353
Q14739	LBR	-1.95712	0.00747353
P54289	CACNA2D1	2.82305	0.0075178
O95425	SVIL	2.0006	0.00765993
Q86V81	ALYREF	-2.08985	0.00765993
Q8ND76	CCNY	2.78571	0.0077572
P49757	NUMB	2.30275	0.00778124
O15235	MRPS12	-3.52147	0.00784557
P61513	RPL37A	-2.11091	0.00789879
P04049	RAF1	5.21561	0.00799713
Q9H9L3	ISG20L2	-6.05638	0.00802164
Q9NV92	NDFIP2	4.2595	0.00815811
Q86UT8	CENATAC	-1.77847	0.00816127
Q14684	RRP1B	-1.86747	0.00820252
A1L170	C1orf226	5.11612	0.0082242
Q96IZ0	PAWR	3.00513	0.00826085
Q9BYD2	MRPL9	-2.12799	0.00826085
Q12923	PTPN13	5.02921	0.00831854
Q9UHR4	BAIAP2L1	5.76601	0.00832956
P62136	PPP1CA	3.32437	0.00832956
Q68CQ4	UTP25	5.86093	0.00842321
Q99622	C12orf57	4.17943	0.00842321
Q14573	ITPR3	2.44788	0.00842321
Q13428	TCOF1	1.90531	0.00842321
Q96EK4	THAP11	-2.2741	0.00842321
Q9Y5J1	UTP18	-2.38768	0.00842321
Q14980	NUMA1	-3.44496	0.00842321
O14579	COPE	-2.22856	0.00850702
Q9BX10	GTPBP2	2.02647	0.00852953
Q96N67	DOCK7	2.36749	0.00856441
Q96SB3	PPP1R9B	2.89291	0.00859633
Q9UBQ5	EIF3K	2.12096	0.00859633
Q9BQE3	TUBA1C	-1.5998	0.00859633
Q9Y6D6	ARFGEF1	5.33696	0.00864442
Q4VC44	FLYWCH1	-2.15157	0.00869364
Q8NFH8	REPS2	8.54534	0.00876478
Q9UGC6	RGS17	6.06883	0.00887749
O95336	PGLS	-1.85768	0.00898434
Q9BV36	MLPH	2.08099	0.00899167
Q8IZ69	TRMT2A	-2.60559	0.00899167
Q96C36	PYCR2	-4.38317	0.00899167
Q7L1W4	LRRC8D	7.67309	0.00900814
P29536	LMOD1	5.59234	0.00900814
P53675	CLTCL1	2.97496	0.00900814
Q9Y4F5	CEP170B	1.88582	0.00900814
P17081	RHOQ	1.80381	0.00900814
Q9Y314	NOSIP	-1.74747	0.00900814
P49674	CSNK1E	-1.77373	0.00900814
Q8NEF9	SRFBP1	-1.89422	0.00900814
Q92626	PXDN	-2.11679	0.00900814
P62899	RPL31	-2.52067	0.00900814
P62750	RPL23A	-3.38262	0.00900814
Q96M27	PRRC1	-4.22876	0.00900814
Q8TEP8	CEP192	5.79413	0.0090287
Q92747	ARPC1A	2.4663	0.0090287
Q2M2I8	AAK1	8.22398	0.00903611
Q9NZQ3	NCKIPSD	5.27819	0.00903611
P63267	ACTG2	2.82777	0.00903611
P23528	CFL1	1.8501	0.00907038
Q9NYQ6	CELSR1	6.12534	0.0090862
Q9Y2L9	LRCH1	4.25245	0.0090862
P06241	FYN	1.97478	0.0090862
Q13310	PABPC4	1.84802	0.0090862
Q8IYL3	C1orf174	-1.65856	0.0090862
P04908	H2AC4	-1.86755	0.0090862
P57088	TMEM33	-2.36905	0.0090862
Q9H9G7	AGO3	5.56723	0.00913359
Q9Y2H5	PLEKHA6	4.95039	0.00915838
Q96Q07	BTBD9	5.12524	0.00916516
P51116	FXR2	4.3582	0.00918869
P31930	UQCRC1	-2.25726	0.0092719
P78524	DENND2B	2.45518	0.00930089
Q9Y3D9	MRPS23	-1.88818	0.00930089
P59998	ARPC4	2.64177	0.00931179
Q9BXN1	ASPN	4.25846	0.00939377
P18084	ITGB5	3.82429	0.00939377
Q96PE2	ARHGEF17	2.76118	0.00939377
Q53HL2	CDCA8	-2.42796	0.00939377
P22061	PCMT1	-2.00946	0.0094979
Q5T280	SPOUT1	-2.03517	0.00965789
Q5H9U9	DDX60L	4.36519	0.00969351
P50750	CDK9	2.05855	0.00969351
P27635	RPL10	-1.65892	0.00969351
Q9UPN4	CEP131	2.15259	0.0098236
Q9Y4I1	MYO5A	1.93537	0.0098236
Q9BTD8	RBM42	-1.79591	0.00984376
Q9NP64	ZCCHC17	5.77864	0.00986615
P05161	ISG15	4.39446	0.00986615
Q14123	PDE1C	-1.75334	0.0100938
Q15811	ITSN1	6.18835	0.0101636
Q9GZS1	POLR1E	-1.77285	0.0101706
P62873	GNB1	2.56838	0.0101817
Q9BX40	LSM14B	-1.88094	0.0101817
O96011	PEX11B	-1.96395	0.0102061
O95168	NDUFB4	-5.60061	0.0102061
Q9UHB7	AFF4	6.27246	0.0102291
P05556	ITGB1	-2.01504	0.0103273
P19086	GNAZ	4.95406	0.0104632
Q9C037	TRIM4	3.11536	0.0104632
Q9H2U2	PPA2	-5.44324	0.0104632
O43823	AKAP8	3.19831	0.0104692
Q86Y79	PTRH1	-2.08957	0.0104692
Q00610	CLTC	2.21061	0.0105294
Q93008	USP9X	2.53186	0.0105732
P49736	MCM2	-4.80006	0.0105732
O14976	GAK	2.52861	0.0106031
P46777	RPL5	1.52255	0.0106597
Q16739	UGCG	2.73983	0.0107564
Q9UFW8	CGGBP1	-1.81081	0.0108234
O94887	FARP2	4.51619	0.0108603
Q13683	ITGA7	3.68221	0.0108603
Q08431	MFGE8	5.4907	0.0109515
P04080	CSTB	-1.8761	0.0111782
O00159	MYO1C	1.77723	0.0111852
Q8IZ07	ANKRD13A	2.2186	0.0112566
O75525	KHDRBS3	6.06244	0.0114674
Q96CM3	RPUSD4	-1.67934	0.0114674
P51531	SMARCA2	4.01839	0.0115041
Q9BRX2	PELO	-1.68024	0.0115641
Q9UNK0	STX8	3.31117	0.0115847
P35659	DEK	-1.6611	0.0115847
P61960	UFM1	-2.00216	0.0115847
O95503	CBX6	-2.34319	0.0117494
O43813	LANCL1	-1.70522	0.0117624
P63173	RPL38	-2.9087	0.0119793
P48730	CSNK1D	-1.92036	0.0120212
Q4KMQ1	TPRN	5.40639	0.0120635
P98082	DAB2	2.34999	0.0120635
O75923	DYSF	1.84781	0.0120635
Q13283	G3BP1	1.79583	0.0120635
Q9UM13	ANAPC10	-1.69435	0.0120635
Q15382	RHEB	-4.42581	0.0120635
P12755	SKI	5.58135	0.012154
Q6P087	RPUSD3	-1.70999	0.0121811
Q96BH1	RNF25	-2.43	0.0122401
P47755	CAPZA2	2.24479	0.0122603
Q4KMP7	TBC1D10B	-1.58383	0.0122603
Q9P258	RCC2	-1.65437	0.0122603
O15213	WDR46	-2.17483	0.0122603
Q01831	XPC	4.92052	0.0123311
Q96SU4	OSBPL9	2.74878	0.0123311
P61158	ACTR3	1.95377	0.0123483
A7KAX9	ARHGAP32	3.61784	0.0124735
P27816	MAP4	-1.87285	0.012578
Q15084	PDIA6	-1.75212	0.0126755
Q9BW60	ELOVL1	-1.54198	0.0127238
P42766	RPL35	-3.24444	0.0127238
Q9BRP8	PYM1	2.88301	0.0127714
Q9NPI7	KRCC1	4.64131	0.0127936
Q8N474	SFRP1	-2.07994	0.0131029
Q00537	CDK17	-3.60297	0.0131029
Q14112	NID2	5.51999	0.0131037
Q9Y287	ITM2B	5.07899	0.0131037
B9A064	IGLL5	-4.79373	0.0132366
Q8NB16	MLKL	-4.02641	0.0132937
Q5JPB2	ZNF831	8.20366	0.0133009
P83731	RPL24	-2.05143	0.0134094
P49458	2009-08-01	-2.26987	0.0134094
Q4J6C6	PREPL	3.10775	0.0134561
Q9UNN5	FAF1	-2.18748	0.0135859
Q13492	PICALM	1.99731	0.013643
O43660	PLRG1	-1.93575	0.0136908
Q9UMS4	PRPF19	-1.75795	0.0137591
P06753	TPM3	1.95696	0.0137893
Q9H1E5	TMX4	3.4464	0.0138269
O60353	FZD6	7.05347	0.0139361
O96019	ACTL6A	5.77715	0.0139361
Q8NFH8	REPS2	7.93122	0.0139769
O95905	ECD	3.73879	0.0139769
Q9NV70	EXOC1	1.98472	0.0139769
P11940	PABPC1	1.93808	0.0139769
Q9H0S4	DDX47	-1.60906	0.0139769
Q6NSJ2	PHLDB3	-9.08584	0.0139769
Q96CN7	ISOC1	5.27523	0.0140253
P11940	PABPC1	1.50128	0.0140253
O96028	NSD2	-1.64219	0.0140253
Q5VTB9	RNF220	-4.09207	0.0140253
O75330	HMMR	-2.13967	0.0140672
P08686	CYP21A2	-6.85577	0.0140884
Q5JWF2	GNAS	1.52185	0.0141829
Q9P2N5	RBM27	-1.52519	0.0141829
O95456	PSMG1	-2.33214	0.0142968
P98175	RBM10	4.74313	0.0144337
P13489	RNH1	-1.72945	0.0144337
Q9P227	ARHGAP23	2.71047	0.0144735
Q9BRJ7	NUDT16L1	-1.40385	0.0145033
P13726	F3	4.26463	0.0145434
P05386	RPLP1	1.41558	0.0145752
Q9Y6E0	STK24	-2.95688	0.0145752
Q9NWQ8	PAG1	5.83489	0.0147377
Q10570	CPSF1	2.43698	0.0147377
P08473	MME	5.47209	0.0147562
O43427	FIBP	3.57701	0.0147913
P17302	GJA1	2.87462	0.0147913
Q03405	PLAUR	2.32479	0.0147913
O15484	CAPN5	1.87377	0.0147913
P24928	POLR2A	-1.45572	0.0147913
Q96RY7	IFT140	4.01076	0.0148214
P11137	MAP2	-1.82805	0.0148574
P02794	FTH1	6.10187	0.0149019
O75431	MTX2	4.95649	0.0149019
O94819	KBTBD11	4.66084	0.0149019
P14618	PKM	-1.88709	0.0149239
P48730	CSNK1D	-1.71952	0.015029
Q9NXF1	TEX10	-3.97198	0.0152638
Q9NZM3	ITSN2	5.4072	0.0152814
Q96D71	REPS1	3.55053	0.0155653
Q6PKG0	LARP1	1.48484	0.0155653
Q8IWC1	MAP7D3	-1.68548	0.0155653
P04183	TK1	-2.06675	0.0155653
P35580	MYH10	2.28372	0.0156282
O00151	PDLIM1	2.24958	0.0156282
Q9NZN8	CNOT2	4.65624	0.0156457
P80723	BASP1	1.79403	0.0157694
Q13077	TRAF1	2.92318	0.0158361
Q8NFD5	ARID1B	6.54582	0.0159762
P85037	FOXK1	-1.86072	0.0160788
Q96ES7	SGF29	4.90617	0.0161169
Q99650	OSMR	3.64979	0.0161169
Q5VZF2	MBNL2	-1.46968	0.016269
O14979	HNRNPDL	2.4639	0.0162922
Q96I34	PPP1R16A	6.10433	0.016295
Q9UPQ0	LIMCH1	2.87974	0.016295
P26373	RPL13	-2.59324	0.016295
Q93073	SECISBP2L	4.1883	0.0163033
O43822	CFAP410	3.82047	0.0163033
Q9UKM7	MAN1B1	4.38844	0.0163266
Q8TF72	SHROOM3	4.07861	0.0163437
O15084	ANKRD28	3.82669	0.0163437
P07951	TPM2	2.41618	0.0163492
P29372	MPG	-1.8065	0.0163582
Q5T8P6	RBM26	-2.11485	0.0163591
Q9C0B7	TANGO6	5.84102	0.0163843
Q9BYC8	MRPL32	-1.70839	0.0163947
P21359	NF1	4.06246	0.0164637
O15226	NKRF	3.67512	0.0164637
Q9NYY8	FASTKD2	3.46482	0.0164637
Q15149	PLEC	1.70898	0.0164637
Q13188	STK3	6.22248	0.0164704
Q9UBU9	NXF1	-1.50938	0.0164704
Q92945	KHSRP	-1.62926	0.0164704
Q96K37	SLC35E1	3.44607	0.0165205
Q14191	WRN	4.65141	0.0166817
Q14677	CLINT1	3.42996	0.0167864
Q02878	RPL6	1.43044	0.0168346
O75448	MED24	3.07253	0.0170961
Q6NUQ4	TMEM214	-1.58442	0.0171455
Q9H9G7	AGO3	6.50441	0.0172463
O43164	PJA2	5.3346	0.0172463
O75052	NOS1AP	5.32857	0.0172463
Q8TAQ2	SMARCC2	4.5219	0.0172463
P23528	CFL1	1.55395	0.0172463
Q9BUE0	MED18	2.82022	0.0172776
P35244	RPA3	2.66629	0.0172814
Q92900	UPF1	1.65139	0.0172814
Q9P2Z0	THAP10	-3.22604	0.0172814
P49757	NUMB	2.23187	0.017395
P61247	RPS3A	-1.77511	0.0174849
Q9H3M7	TXNIP	-1.85644	0.0174849
O95372	LYPLA2	-5.12478	0.0174849
P62873	GNB1	6.06274	0.0176699
Q9NRZ9	HELLS	-4.20622	0.0176699
O00160	MYO1F	3.17606	0.017908
Q99418	CYTH2	4.44388	0.0179122
P14854	COX6B1	3.72281	0.0179122
P40939	HADHA	1.8758	0.0179122
Q92734	TFG	-1.58999	0.0179122
Q96QT4	TRPM7	-1.87428	0.0179122
O43396	TXNL1	-2.25992	0.0179122
Q16875	PFKFB3	3.44389	0.0181024
Q7L2E3	DHX30	2.21679	0.0183798
Q15649	ZNHIT3	4.34679	0.018486
Q14494	NFE2L1	-4.00324	0.018486
Q04917	YWHAH	1.81497	0.0187567
P50443	SLC26A2	4.45992	0.0188136
Q8NC51	SERBP1	1.6847	0.0188688
Q9HB19	PLEKHA2	-1.48444	0.0188688
Q9Y224	RTRAF	1.49259	0.018884
P55290	CDH13	2.18738	0.0188934
O60285	NUAK1	5.32844	0.0189444
O95985	TOP3B	4.10956	0.0189444
P05067	APP	4.71865	0.0190115
P11166	SLC2A1	-1.36991	0.0190115
O95340	PAPSS2	-2.14208	0.0190375
Q9BXB4	OSBPL11	2.39855	0.0190609
Q9H5H4	ZNF768	-1.75341	0.0190609
Q13200	PSMD2	-1.72552	0.0191776
Q9BQG0	MYBBP1A	-1.48491	0.0192276
Q9NXC5	MIOS	3.37404	0.0192398
O75326	SEMA7A	2.30944	0.0192748
Q14254	FLOT2	1.69625	0.0192748
Q12797	ASPH	1.30093	0.0192748
Q12800	TFCP2	4.08026	0.0193292
P68104	EEF1A1	-2.08457	0.0193547
Q9GZU7	CTDSP1	4.28408	0.0193864
Q5T200	ZC3H13	4.25536	0.0193864
Q9NVP1	DDX18	-2.61404	0.0194034
Q7Z3G6	PRICKLE2	5.28641	0.0194747
P49419	ALDH7A1	-1.48446	0.0194747
P49411	TUFM	-1.80539	0.0194747
Q9HB71	CACYBP	-4.61224	0.0194747
P49917	LIG4	6.06266	0.0196988
Q9UGN5	PARP2	-4.77778	0.0197236
Q16363	LAMA4	5.56802	0.0197327
P49770	EIF2B2	5.61913	0.0197397
P63000	RAC1	1.73395	0.0197449
A6NHQ2	FBLL1	-1.53492	0.0197449
Q6B0I6	KDM4D	-3.01514	0.0197449
Q06830	PRDX1	-4.27658	0.0197449
P78345	RPP38	-5.24276	0.0197449
O75170	PPP6R2	2.94235	0.0198185
Q14571	ITPR2	5.88789	0.0198461
Q15717	ELAVL1	1.25274	0.0198461
O94875	SORBS2	3.90944	0.0199896
P13995	MTHFD2	-1.48939	0.0200123
Q99836	MYD88	-4.53861	0.0200616
Q8N5F7	NKAP	5.88801	0.0201173
Q13563	PKD2	4.11769	0.0201692
P60763	RAC3	1.93541	0.0201692
P18085	ARF4	-2.54969	0.0201692
P53675	CLTCL1	6.4909	0.0202331
A5A3E0	POTEF	2.12049	0.0202794
P63261	ACTG1	4.04449	0.0203664
P51153	RAB13	4.23088	0.0205277
O95816	BAG2	1.60727	0.0205334
P78362	SRPK2	4.67849	0.0206461
Q68CQ7	GLT8D1	3.98016	0.0206461
Q9BTT6	LRRC1	3.51961	0.0206461
Q8N8A6	DDX51	3.21816	0.0206461
Q9NYI0	PSD3	5.06891	0.0208312
Q9C0J8	WDR33	5.13706	0.0208608
Q96BJ3	AIDA	3.27827	0.0208974
A5YKK6	CNOT1	3.60725	0.0210481
P07384	CAPN1	-1.46353	0.0210535
P05121	SERPINE1	2.50405	0.021125
Q13574	DGKZ	2.06887	0.021125
Q6DN90	IQSEC1	4.06968	0.0211372
Q9NZM5	NOP53	-5.17418	0.0211372
Q15233	NONO	-1.7326	0.0211591
Q16401	PSMD5	-4.11045	0.0212059
Q7Z2W4	ZC3HAV1	1.64574	0.0212258
Q86TN4	TRPT1	-1.59794	0.0212258
Q9H0U9	TSPYL1	-3.75431	0.0212333
Q9BT67	NDFIP1	4.61368	0.0212369
Q9NZ09	UBAP1	4.12685	0.0212369
Q86XK2	FBXO11	5.54336	0.0212467
Q8WWC4	MAIP1	3.60765	0.0212467
Q7L7X3	TAOK1	6.12478	0.0213648
O75955	FLOT1	1.93945	0.0213648
Q96PU4	UHRF2	-1.99855	0.0213648
Q9Y3E7	CHMP3	3.82587	0.0213696
Q9NQX4	MYO5C	2.11275	0.0213783
Q86U38	NOP9	-1.45991	0.0216123
Q9BZF1	OSBPL8	5.09711	0.0216773
Q9UN70	PCDHGC3	4.6241	0.0216773
Q96KP1	EXOC2	4.13415	0.0216773
Q9NZM1	MYOF	1.36796	0.0217139
Q9H3K6	BOLA2	-1.63391	0.021824
Q9Y620	RAD54B	-5.13111	0.021824
Q4G148	GXYLT1	2.30086	0.0219312
O43181	NDUFS4	4.30173	0.0219672
P17936	IGFBP3	-1.77985	0.0221215
O43504	LAMTOR5	2.25295	0.0222302
Q8TDM6	DLG5	1.85432	0.0222302
Q9Y6K5	OAS3	-1.69929	0.0223179
Q9P2P5	HECW2	3.84622	0.0224359
Q6P6C2	ALKBH5	-1.52815	0.0225578
Q8WWK9	CKAP2	-4.28456	0.0225578
P04075	ALDOA	-1.48733	0.0226135
P35869	AHR	3.88676	0.022669
Q0JRZ9	FCHO2	2.4164	0.0228035
Q8WXG6	MADD	2.40231	0.0228035
P49184	DNASE1L1	4.24948	0.0228177
Q9Y4B5	MTCL1	1.37064	0.022859
P06241	FYN	3.12076	0.0228772
Q8WUY9	DEPDC1B	-3.52089	0.0229278
Q9NP74	PALMD	4.43816	0.0229522
Q9C0B5	ZDHHC5	4.04371	0.0229648
Q6PJI9	WDR59	3.81664	0.0229648
P04899	GNAI2	1.51028	0.0229648
Q8NBT0	POC1A	-4.979	0.0229648
P63220	RPS21	1.58413	0.0230558
O14936	CASK	3.99378	0.0231794
Q6ZNA4	RNF111	3.49973	0.0231794
Q8TCT0	CERK	-2.55662	0.0231794
Q9H079	KATNBL1	-2.77011	0.0231794
P35611	ADD1	4.64847	0.0232785
Q15417	CNN3	-1.22343	0.0232785
O14949	UQCRQ	-4.88603	0.0232785
Q9H4P4	RNF41	5.3567	0.0233989
P00488	F13A1	4.1344	0.0233989
Q659C4	LARP1B	5.22189	0.0234979
Q9UQ03	CORO2B	2.58246	0.0235174
Q9BY77	POLDIP3	-1.7865	0.0235174
Q15025	TNIP1	4.28907	0.0235689
Q9H5Q4	TFB2M	-2.56548	0.0235689
Q92890	UFD1	4.86521	0.0235881
Q96CW1	AP2M1	3.01557	0.0236775
P78368	CSNK1G2	-1.959	0.0236796
P49815	TSC2	1.2704	0.0239807
Q9H0E2	TOLLIP	2.22589	0.02406
O43808	SLC25A17	-1.92794	0.02406
Q12816	TRO	-6.44154	0.02406
P01112	HRAS	4.93023	0.0241252
O95822	MLYCD	3.55299	0.0241355
Q6YHK3	CD109	1.98731	0.0241355
O00264	PGRMC1	-6.31902	0.0244376
Q9H9G7	AGO3	5.7581	0.0245533
P08253	MMP2	2.80952	0.0245533
Q96IJ6	GMPPA	-1.86077	0.0245533
Q13796	SHROOM2	4.66219	0.0245563
P07951	TPM2	1.68349	0.0245563
Q99741	CDC6	-3.31171	0.0245563
Q9P2K8	EIF2AK4	5.71909	0.0245728
O15027	SEC16A	2.38941	0.0245804
Q8N3E9	PLCD3	-1.50126	0.0246112
O00160	MYO1F	1.73094	0.0246153
Q9BXS4	TMEM59	3.94801	0.0247208
Q9P2E7	PCDH10	3.95103	0.0248529
Q96QB1	DLC1	-6.64064	0.0248529
Q14624	ITIH4	-6.41441	0.0248584
Q9UJV9	DDX41	2.19123	0.024875
Q9Y487	ATP6V0A2	5.62745	0.0248776
Q9NWK9	ZNHIT6	-2.23643	0.0248776
Q15014	MORF4L2	-5.10168	0.0248776
O76021	RSL1D1	-1.67757	0.0248942
Q9NWM3	CUEDC1	2.50939	0.0249238
P36578	RPL4	1.27284	0.0249238
P32119	PRDX2	-1.90019	0.0249238
A8K0Z3	WASHC1	4.40909	0.0250121
Q12789	GTF3C1	3.8422	0.0250213
Q6UWP7	LCLAT1	-5.24481	0.025069
P18031	PTPN1	-3.96607	0.0251945
O96006	ZBED1	5.0494	0.0252502
Q9BRA2	TXNDC17	-2.20086	0.0252502
P62854	RPS26	-3.71694	0.0253154
O75529	TAF5L	4.05136	0.0253682
Q13426	XRCC4	5.88927	0.0254152
Q9BSJ6	PIMREG	-6.46257	0.0254724
Q9NSY1	BMP2K	2.11765	0.0254778
P61006	RAB8A	1.92795	0.0254778
Q8IVL1	NAV2	1.77773	0.0254838
Q14CB8	ARHGAP19	-2.87499	0.0254838
Q96QR8	PURB	5.13312	0.025522
Q96BA8	CREB3L1	2.15621	0.025522
P08238	HSP90AB1	-1.44149	0.025522
Q9P0J6	MRPL36	-1.49594	0.0255269
Q8N3V7	SYNPO	2.37345	0.0255333
Q13242	SRSF9	1.58721	0.0255333
Q53GL0	PLEKHO1	-1.63769	0.0256099
Q9ULC3	RAB23	3.40163	0.0258063
Q9Y388	RBMX2	-4.28874	0.0258227
Q92540	SMG7	5.20245	0.0258374
O43707	ACTN4	2.57905	0.0258374
O95786	RIGI	9.99072	0.0258639
Q6NZ67	MZT2B	3.95625	0.0259136
Q96IZ0	PAWR	1.92315	0.0259136
Q9HD42	CHMP1A	-1.21379	0.0259136
Q13439	GOLGA4	3.29831	0.025914
P19429	TNNI3	-1.41687	0.025914
Q9H1K1	ISCU	-4.89608	0.0259164
P35711	SOX5	-4.67884	0.025929
Q9Y6I9	TEX264	-4.70898	0.025955
O43763	TLX2	-4.88	0.0260315
Q641Q2	WASHC2A	3.54637	0.0260711
Q02218	OGDH	1.57261	0.0261094
Q9NR50	EIF2B3	5.18304	0.0261302
Q96S99	PLEKHF1	-3.95701	0.0261433
Q86U42	PABPN1	-5.38614	0.0262037
P25398	RPS12	1.28114	0.0264499
Q9NXC2	GFOD1	5.39138	0.0265085
Q14331	FRG1	-1.73154	0.0265085
O00754	MAN2B1	-2.39065	0.0265085
Q00765	REEP5	-4.25135	0.0265085
Q13751	LAMB3	-3.45908	0.0265117
Q6P6B1	ERICH5	-1.60322	0.0265367
P78347	GTF2I	2.07784	0.0266106
Q2QGD7	ZXDC	-4.31425	0.0266106
Q8IY63	AMOTL1	4.83454	0.0266429
P21589	NT5E	1.82721	0.0266429
Q5TEC6	H3-7	-3.59711	0.0266429
A5A3E0	POTEF	6.52414	0.0266617
Q07912	TNK2	4.81167	0.0266933
O95081	AGFG2	4.07111	0.0266933
Q9UID3	VPS51	3.32695	0.0266933
Q5VSL9	STRIP1	-4.45675	0.0266933
Q7L804	RAB11FIP2	4.96974	0.0268238
O00712	NFIB	-1.91431	0.0268521
Q8TEH3	DENND1A	3.57366	0.0269343
Q01167	FOXK2	-1.34652	0.0269457
Q86TU7	SETD3	-1.61794	0.0269457
P05976	MYL1	2.15673	0.0271001
Q504Q3	PAN2	6.35697	0.0271942
Q7L7X3	TAOK1	6.00904	0.0271942
P49748	ACADVL	-1.44807	0.0273287
Q0VDF9	HSPA14	-4.27374	0.0273287
Q2PPJ7	RALGAPA2	5.59054	0.0273498
Q9UPQ9	TNRC6B	2.48502	0.0274252
Q9NY35	CLDND1	5.28565	0.0277394
Q9Y3I0	RTCB	1.35844	0.0277932
P62244	RPS15A	-1.54913	0.0277932
P15927	RPA2	4.41078	0.0279362
Q9HAC8	UBTD1	1.98936	0.0279362
P22626	HNRNPA2B1	-1.3756	0.0279362
Q8IX21	SLF2	-3.70716	0.0279362
Q9BTE3	MCMBP	-3.88001	0.0279362
Q9BSR8	YIPF4	-4.2112	0.0279362
P13796	LCP1	5.47077	0.0279416
Q96MU7	YTHDC1	4.84881	0.0279416
O95985	TOP3B	4.55047	0.0279416
Q9P2K3	RCOR3	3.35266	0.0279416
O60437	PPL	2.47159	0.0279416
Q9P2Q2	FRMD4A	1.64682	0.0279416
Q15532	SS18	4.67089	0.0280012
Q96K30	RITA1	-2.63685	0.0280357
Q9P021	CRIPT	-5.96296	0.0280783
Q96CM8	ACSF2	5.57209	0.0280789
P62070	RRAS2	4.53953	0.0280789
O43768	ENSA	4.53171	0.0280789
Q96PN7	TRERF1	4.51974	0.0280789
Q27J81	INF2	1.94803	0.0280789
Q9UI43	MRM2	-2.59303	0.0280789
Q14674	ESPL1	-3.44849	0.0280789
Q96S19	METTL26	-4.0825	0.0280789
O75369	FLNB	4.76294	0.0281453
Q13042	CDC16	3.40011	0.0281453
P63167	DYNLL1	2.09995	0.0281453
O15014	ZNF609	4.88463	0.0281845
Q9NWU5	MRPL22	-1.97987	0.0281845
Q8IWE4	DCUN1D3	4.22157	0.028282
Q15654	TRIP6	1.78874	0.028282
Q15758	SLC1A5	-1.6616	0.0282939
Q9H9G7	AGO3	5.21462	0.0283195
P06753	TPM3	2.30182	0.0283201
O14763	TNFRSF10B	4.87719	0.0284154
O00194	RAB27B	4.08853	0.0284154
Q92545	TMEM131	3.69458	0.0284154
P53621	COPA	-1.85558	0.0284154
Q8IYS2	KIAA2013	3.83085	0.0284657
P19404	NDUFV2	-1.61643	0.0285708
O14640	DVL1	4.05153	0.0285763
P16989	YBX3	1.76399	0.0285763
Q9BYN8	MRPS26	3.99793	0.0285827
Q9BWT7	CARD10	2.5457	0.0285827
P07437	TUBB	-1.2818	0.0285827
Q6FI81	CIAPIN1	-4.74117	0.0286503
O60551	NMT2	3.89932	0.0287922
Q16394	EXT1	3.83056	0.028803
Q9Y5S2	CDC42BPB	4.81036	0.028847
Q69YQ0	SPECC1L	1.91888	0.028847
Q9GZP4	PITHD1	-1.39516	0.028847
P60709	ACTB	6.51901	0.0289907
Q9UNL2	SSR3	4.06442	0.0289907
O95785	WIZ	3.95701	0.0289907
Q12965	MYO1E	1.61308	0.0289907
Q14204	DYNC1H1	-1.77203	0.0289907
P33240	CSTF2	-3.21212	0.0289907
Q9UQ84	EXO1	-3.52054	0.0289907
Q16831	UPP1	-3.7597	0.0289907
O15381	NVL	3.09518	0.0290872
Q15008	PSMD6	-1.6269	0.0290903
Q7Z7F7	MRPL55	-4.37865	0.0290903
Q8IUF8	RIOX2	-1.54291	0.0291533
P42771	CDKN2A	-3.04647	0.0291706
P40123	CAP2	-2.06503	0.0292078
Q7L7X3	TAOK1	4.41807	0.0292738
O43837	IDH3B	-1.50247	0.0292738
O75150	RNF40	-3.23864	0.0292738
Q15583	TGIF1	-3.65434	0.0292738
Q16777	H2AC20	-4.14621	0.0292738
Q96DH6	MSI2	3.92844	0.0292827
O95400	CD2BP2	3.72449	0.0292827
P14543	NID1	3.708	0.0292827
Q8IVL5	P3H2	3.17956	0.0292827
Q9UNE7	STUB1	1.5866	0.0292827
Q96AQ1	CCDC74A	-3.86789	0.0292827
P51116	FXR2	5.44714	0.029399
Q8N5I2	ARRDC1	-1.48984	0.029399
P27658	COL8A1	-1.86375	0.029399
P82979	SARNP	-4.26028	0.029399
O75817	POP7	4.27804	0.0294215
P62195	PSMC5	-1.42749	0.0294215
Q9NSK0	KLC4	4.07018	0.0294314
P00374	DHFR	-3.7609	0.0294314
Q12846	STX4	4.05192	0.0296768
Q9UNZ5	C19orf53	-2.17376	0.0298019
Q9P2R7	SUCLA2	-4.56265	0.0298019
P13796	LCP1	1.45382	0.0298745
Q96R06	SPAG5	-7.73914	0.0298979
P36383	GJC1	5.49741	0.0299047
P42566	EPS15	2.98915	0.0299047
P14373	TRIM27	5.03926	0.0299409
O95563	MPC2	-4.11064	0.0299409
Q9NRZ7	AGPAT3	-4.96113	0.0299409
Q9NYC9	DNAH9	3.50503	0.0300298
O95881	TXNDC12	-2.05228	0.0300298
Q9NVU7	SDAD1	-3.02136	0.0300298
Q9H2H8	PPIL3	4.20869	0.0301785
Q15007	WTAP	4.79623	0.0302268
P36873	PPP1CC	5.4099	0.030313
Q8IZV5	RDH10	4.36612	0.030313
Q9H4H8	FAM83D	-3.41112	0.030313
Q96DT7	ZBTB10	3.30112	0.0303879
Q15181	PPA1	-2.44378	0.0303879
Q05639	EEF1A2	-1.90724	0.0305033
P53990	IST1	4.00873	0.030604
Q9ULJ8	PPP1R9A	4.98348	0.0306286
O75494	SRSF10	2.64762	0.0306286
P09496	CLTA	2.02309	0.0306286
Q9Y5V3	MAGED1	4.74386	0.0306849
P28289	TMOD1	3.98752	0.0306849
Q9BR39	JPH2	3.45118	0.0306849
Q9HCE5	METTL14	3.17471	0.0306849
Q86U90	YRDC	-1.24839	0.0306849
Q03113	GNA12	-1.2894	0.0306849
P63096	GNAI1	4.4073	0.0306881
P10809	HSPD1	1.3054	0.0306881
P35240	NF2	-5.19229	0.0306881
Q9UJX5	ANAPC4	6.29201	0.0307478
P11233	RALA	1.63592	0.0307478
P48637	GSS	-3.99037	0.0307478
P04908	H2AC4	-4.35766	0.0307478
P78312	FAM193A	3.41568	0.0307647
Q12802	AKAP13	3.22181	0.0307647
Q06210	GFPT1	-1.2151	0.0307647
P51398	DAP3	-1.54043	0.0307647
P35318	ADM	-3.98228	0.0307647
Q969S3	ZNF622	3.3555	0.0307953
Q9BXP2	SLC12A9	3.35414	0.0307953
Q9BYI3	HYCC1	3.245	0.0307953
O95429	BAG4	3.19664	0.0307953
Q9H4B6	SAV1	3.18876	0.0307953
Q10567	AP1B1	1.6013	0.0307953
Q9Y576	ASB1	-1.84345	0.0307953
O43237	DYNC1LI2	-1.87451	0.0307953
Q8N9I9	DTX3	-2.33418	0.0307953
Q15678	PTPN14	3.51045	0.0308382
Q5T5C0	STXBP5	3.28655	0.0308382
P17844	DDX5	-1.40182	0.0308382
A8K855	EFCAB7	3.32138	0.0309135
P25705	ATP5F1A	-1.68015	0.0309135
Q5VUJ6	LRCH2	6.08612	0.0309989
Q8IYU8	MICU2	-1.34003	0.0310071
O94827	PLEKHG5	3.30811	0.0310381
B2RTY4	MYO9A	4.38283	0.0310586
Q9UIV1	CNOT7	3.44603	0.0310586
O43324	EEF1E1	-3.88618	0.0310586
P52292	KPNA2	-1.49694	0.0310642
Q9UQ26	RIMS2	3.01778	0.0311444
Q9BZZ5	API5	-4.29994	0.0311444
Q9BY76	ANGPTL4	3.25822	0.0311551
P11586	MTHFD1	-1.3292	0.0311926
P38117	ETFB	-1.38313	0.0311926
Q08211	DHX9	1.94103	0.0312667
P05976	MYL1	3.96362	0.0313458
P49207	RPL34	-1.54926	0.0313458
Q92839	HAS1	-6.06443	0.0313458
Q6IMN6	CAPRIN2	3.66668	0.031409
O14818	PSMA7	-1.13002	0.0314659
P41219	PRPH	3.39575	0.031613
Q2TAK8	PWWP3A	-3.69194	0.0316852
O14646	CHD1	4.4648	0.0317796
O00308	WWP2	4.31948	0.0317796
P21281	ATP6V1B2	1.42612	0.0317796
Q9P1U1	ACTR3B	4.12955	0.0318495
P30566	ADSL	-2.82316	0.0318495
Q5JTC6	AMER1	3.48968	0.0318659
Q8NB46	ANKRD52	3.80377	0.0318668
O60869	EDF1	3.52215	0.0318974
O75044	SRGAP2	4.11144	0.0319268
Q9NQ88	TIGAR	3.38968	0.0319268
Q8TER0	SNED1	2.90314	0.0319268
Q9H3U1	UNC45A	1.57218	0.0319268
Q7Z7K6	CENPV	-2.35844	0.0319268
Q5VZL5	ZMYM4	3.80797	0.0320797
Q99542	MMP19	2.95873	0.0320797
P98160	HSPG2	4.54659	0.0321122
Q9NWT8	AURKAIP1	-2.95947	0.0321238
P33527	ABCC1	4.19969	0.0321914
Q8IWX8	CHERP	4.93893	0.0323031
P10114	RAP2A	1.33865	0.0323197
Q8TEQ6	GEMIN5	4.20783	0.0323237
Q96QZ7	MAGI1	4.04583	0.0323237
P49746	THBS3	3.58569	0.0323237
Q3L8U1	CHD9	3.38818	0.0323237
Q6ZWB6	KCTD8	2.71305	0.0323237
Q9UIG0	BAZ1B	-3.11395	0.0323237
P23588	EIF4B	4.08524	0.0324166
O43639	NCK2	-3.16975	0.032453
P02452	COL1A1	2.90664	0.0325086
Q8NE00	TMEM104	-1.8988	0.0325086
Q9Y2Q5	LAMTOR2	4.99593	0.0325293
Q12906	ILF3	1.71581	0.0325379
Q86V48	LUZP1	1.55905	0.0325379
Q9UKT4	FBXO5	-4.80944	0.0325888
O75145	PPFIA3	3.04214	0.0326771
Q96QD9	FYTTD1	-1.51033	0.0327209
Q96RN5	MED15	4.72997	0.0328975
P57060	RWDD2B	-1.71157	0.0329221
P28827	PTPRM	4.03026	0.0331646
Q16270	IGFBP7	-1.87655	0.033423
Q15113	PCOLCE	4.1041	0.0334996
Q2PPJ7	RALGAPA2	2.98387	0.0335638
Q76I76	SSH2	5.10435	0.0337421
P35610	SOAT1	-1.4003	0.033803
Q9BQ61	TRIR	-1.29173	0.0338654
P13639	EEF2	-4.57699	0.0339387
Q96TA1	NIBAN2	-1.33637	0.0340589
Q06787	FMR1	4.31729	0.0342264
Q9Y6R0	NUMBL	1.33816	0.0342264
Q6ZU35	CRACD	2.84648	0.0342448
Q96L50	LRR1	-3.07793	0.0342688
P08237	PFKM	-5.99191	0.0343446
Q8WTV1	THAP3	-1.55623	0.0345835
Q13884	SNTB1	4.34561	0.0346756
Q7Z6E9	RBBP6	3.76196	0.0346756
Q6P9F7	LRRC8B	3.16634	0.0346756
Q01813	PFKP	-1.13181	0.0347189
Q15459	SF3A1	1.935	0.034735
Q9BRU9	UTP23	-4.48594	0.0348339
O94915	FRYL	4.41344	0.0348476
P46020	PHKA1	2.69066	0.0348873
Q14160	SCRIB	1.64725	0.0348873
P07437	TUBB	-1.16095	0.0348873
P46063	RECQL	-1.48538	0.0349922
Q13888	GTF2H2	1.75012	0.0350525
Q9NUQ9	CYRIB	4.04466	0.0351947
P11274	BCR	4.24737	0.0352411
Q9UNH5	CDC14A	-3.92407	0.0352411
P63244	RACK1	1.21384	0.0356217
Q86YG4	NT5DC4	4.95643	0.0356637
Q9BUH6	PAXX	4.5422	0.0356637
Q12906	ILF3	1.51164	0.0356637
O15143	ARPC1B	6.30671	0.035722
Q3LXA3	TKFC	4.90995	0.035722
Q12824	SMARCB1	4.16047	0.035722
Q9H7E9	C8orf33	3.22677	0.035722
Q8N1F8	STK11IP	3.15748	0.0357648
Q08397	LOXL1	3.62521	0.0357983
P29992	GNA11	1.20362	0.0361486
Q13627	DYRK1A	1.67978	0.0362462
Q14185	DOCK1	3.14226	0.0363636
Q9NZT1	CALML5	-5.24243	0.0364035
P48060	GLIPR1	4.25357	0.0364113
Q8IWS0	PHF6	-2.38032	0.0365137
Q96FQ6	S100A16	-1.13977	0.0365521
Q6NZI2	CAVIN1	1.15749	0.0366289
Q99661	KIF2C	-2.4621	0.0369705
P82921	MRPS21	-1.58432	0.0370779
Q9Y399	MRPS2	-5.19125	0.0370779
Q9UKK9	NUDT5	-3.15627	0.0370877
O60885	BRD4	-3.73951	0.0371382
O75695	RP2	3.88732	0.0372325
Q6VY07	PACS1	3.54595	0.0372736
P04216	THY1	2.16106	0.0372736
P50452	SERPINB8	-1.14506	0.0372736
P60604	UBE2G2	-3.00423	0.0372736
Q8WUD1	RAB2B	2.33366	0.0373775
Q9HB90	RRAGC	3.79938	0.0374273
Q5TAX3	TUT4	-5.33904	0.0376137
Q8WV41	SNX33	1.64582	0.0377061
Q8IYB7	DIS3L2	2.57126	0.0378127
P09234	SNRPC	4.62774	0.037862
Q96B97	SH3KBP1	3.97751	0.0380179
O95793	STAU1	1.46947	0.038106
P52948	NUP98	3.85468	0.0381089
P35579	MYH9	1.80335	0.0381089
Q8N257	H2BC26	-5.29624	0.0381089
P39060	COL18A1	4.17985	0.0381991
P51114	FXR1	1.51041	0.0381991
Q9Y4D1	DAAM1	2.99237	0.0382897
Q8IWW6	ARHGAP12	2.47254	0.0383071
P60059	SEC61G	1.62293	0.0383779
Q460N5	PARP14	3.26872	0.0386313
Q8TB52	FBXO30	4.29819	0.0386608
Q92784	DPF3	3.31928	0.0386608
P48643	CCT5	-1.12851	0.0386658
Q9BR77	CCDC77	3.41342	0.038753
Q9BXJ4	C1QTNF3	3.97675	0.0387652
Q9H7D7	WDR26	3.53106	0.0387652
Q92615	LARP4B	1.83093	0.0387652
Q9UKV8	AGO2	4.56894	0.0389652
P08708	RPS17	-1.27118	0.0389652
P36873	PPP1CC	4.37731	0.0390011
Q9GZM8	NDEL1	3.8219	0.0390011
P31150	GDI1	-1.34876	0.0393178
O00478	BTN3A3	3.2209	0.039458
P50914	RPL14	1.12803	0.039458
Q8N6G6	ADAMTSL1	-1.10666	0.039458
Q13263	TRIM28	-1.36035	0.0395714
Q9Y608	LRRFIP2	1.97682	0.0397711
P28289	TMOD1	-5.23256	0.0398931
P61313	RPL15	1.04862	0.040097
Q8NHV4	NEDD1	1.25015	0.0401986
Q9Y2I7	PIKFYVE	-4.20183	0.0403597
P12081	HARS1	-1.60649	0.0404406
Q8NB90	AFG2A	2.97855	0.0406405
Q9UGY1	NOL12	-3.76796	0.0406405
P62166	NCS1	3.48694	0.0407245
Q9H0B6	KLC2	3.50738	0.0407456
Q9HBR0	SLC38A10	-3.51966	0.0407456
Q8N9B5	JMY	5.10837	0.0407729
Q14596	NBR1	4.44813	0.0407729
P78406	RAE1	4.18352	0.0407729
Q6ZSS3	ZNF621	3.8173	0.0407729
Q96HP0	DOCK6	3.77545	0.0407729
Q9HCI7	MSL2	3.01672	0.0407729
O15144	ARPC2	1.63055	0.0407729
P53985	SLC16A1	1.11953	0.0407729
O75319	DUSP11	-1.55709	0.0407729
Q8TDR2	STK35	-1.66644	0.0407729
P57721	PCBP3	-4.33716	0.0407729
Q9HAN9	NMNAT1	4.77119	0.0408059
P19623	SRM	-1.33839	0.0408059
P55084	HADHB	2.51233	0.0408247
Q9NYB0	TERF2IP	2.95684	0.0409576
Q9UGP8	SEC63	3.45596	0.0409602
P08865	RPSA	1.36131	0.0411192
Q92576	PHF3	-2.67843	0.0411841
Q8N960	CEP120	5.48048	0.0412099
Q9UK58	CCNL1	2.5135	0.0412099
Q9H246	C1orf21	4.61679	0.0413416
Q9UEY8	ADD3	5.03616	0.0414255
O43150	ASAP2	2.75977	0.0414317
P05141	SLC25A5	-1.75812	0.0418113
P60866	RPS20	-1.50664	0.041846
Q01970	PLCB3	-1.60352	0.041846
O43852	CALU	-1.12114	0.0418486
Q8N0Y2	ZNF444	3.56354	0.0419667
Q9UL18	AGO1	4.65045	0.0420864
P55212	CASP6	3.84325	0.0420864
Q14152	EIF3A	1.74403	0.0420864
P36957	DLST	1.633	0.0420864
Q03113	GNA12	-1.16047	0.0420864
Q9NSI2	SLX9	-1.7544	0.0422084
P02511	CRYAB	4.26054	0.042275
Q15262	PTPRK	3.7504	0.042353
Q9P291	ARMCX1	-1.60677	0.0424786
P55769	SNU13	-2.20135	0.0424786
Q8IX15	HOMEZ	6.26417	0.0424796
O60336	MAPKBP1	3.54976	0.0425392
P06753	TPM3	3.351	0.0425392
O95071	UBR5	1.85961	0.0425392
Q14517	FAT1	4.19975	0.0426667
P19367	HK1	-1.31832	0.0427224
Q9Y2B0	CNPY2	4.2003	0.0428455
O15525	MAFG	-5.77574	0.0428455
O75569	PRKRA	3.93369	0.0429345
Q9UL33	TRAPPC2L	3.04812	0.0429345
Q8NE71	ABCF1	-1.13511	0.0429889
Q12986	NFX1	-1.24012	0.0430356
Q9UJ70	NAGK	-1.01271	0.0430495
P15531	NME1	-1.13015	0.0430495
P21953	BCKDHB	5.61546	0.0432502
Q9H6X2	ANTXR1	4.1736	0.0432502
Q9ULT8	HECTD1	1.61296	0.0432502
Q14160	SCRIB	1.47597	0.0432502
Q9HAU0	PLEKHA5	1.08314	0.0433715
O75348	ATP6V1G1	1.91467	0.0434874
P54132	BLM	-3.97766	0.0434874
O43293	DAPK3	1.15091	0.0434887
P52824	DGKQ	2.02136	0.0435816
Q9BZM5	ULBP2	3.58591	0.043589
Q9UKJ3	GPATCH8	3.44957	0.0436819
Q13613	MTMR1	4.40537	0.0437372
Q5VT25	CDC42BPA	3.77324	0.0437372
Q9BW91	NUDT9	-2.32607	0.0437408
B5ME19	EIF3CL	1.34411	0.0440158
Q03001	DST	1.2949	0.0440732
P00338	LDHA	-1.30857	0.0440732
P06753	TPM3	5.60256	0.0441719
O75439	PMPCB	-3.34015	0.0442784
Q99436	PSMB7	-3.3832	0.0442784
A1XBS5	CIBAR1	3.83748	0.0444462
Q8NDV7	TNRC6A	5.84063	0.0451095
P19387	POLR2C	3.99335	0.0451095
P49006	MARCKSL1	1.6676	0.0451095
Q9Y508	RNF114	3.20488	0.0452579
Q99758	ABCA3	2.5937	0.0452579
P84103	SRSF3	2.10546	0.0452579
Q5JRX3	PITRM1	-1.59231	0.0452579
Q07352	ZFP36L1	4.35474	0.0452656
Q8NEY8	PPHLN1	2.69689	0.0452656
Q8TDJ6	DMXL2	2.46237	0.0452656
Q9NUP9	LIN7C	1.16196	0.0452656
P23396	RPS3	-1.41529	0.0452656
Q06830	PRDX1	-1.74598	0.0452656
Q9H4B7	TUBB1	4.08489	0.0452869
P50990	CCT8	-1.28432	0.0453892
P16520	GNB3	5.75827	0.0454145
Q8WXE9	STON2	3.4629	0.0454145
O43399	TPD52L2	-1.49392	0.0454145
Q92522	H1-10	-1.19723	0.045478
A0A3B3IS91	POLGARF	-1.45802	0.0456135
O00299	CLIC1	-1.33591	0.0457079
P17676	CEBPB	1.56384	0.0457823
Q969Q0	RPL36AL	-6.85524	0.0457876
P53794	SLC5A3	2.8713	0.0458714
Q9NVW2	RLIM	4.54227	0.0459965
O75175	CNOT3	3.82459	0.0459965
Q9Y4G8	RAPGEF2	3.28534	0.0459965
P46939	UTRN	3.00351	0.0459965
P62879	GNB2	1.76003	0.0459965
Q8WWI1	LMO7	1.68062	0.0459965
P05386	RPLP1	4.03741	0.0460652
Q13185	CBX3	-1.33312	0.0460652
Q13503	MED21	2.52028	0.046093
P28482	MAPK1	-2.22843	0.0462302
Q68DK7	MSL1	3.20373	0.0463038
P09497	CLTB	2.64302	0.0463951
Q9H0H5	RACGAP1	-1.36161	0.0465616
Q9UKS6	PACSIN3	1.7909	0.0465751
P27348	YWHAQ	1.18989	0.0466392
O00154	ACOT7	-2.31154	0.0466712
Q9BQC6	MRPL57	-4.50985	0.0467061
Q13614	MTMR2	4.1853	0.0468522
P67936	TPM4	1.95417	0.0469588
Q00796	SORD	3.66223	0.0469619
Q8N556	AFAP1	1.9007	0.0469619
Q2NL82	TSR1	-3.37819	0.0469619
P51153	RAB13	-2.10571	0.0472132
O60573	EIF4E2	2.98332	0.0472525
P24666	ACP1	-3.61668	0.0472655
P12829	MYL4	5.63518	0.0473863
Q9P2E9	RRBP1	1.13338	0.0473921
O60237	PPP1R12B	4.87418	0.0474643
Q9P016	THYN1	-1.23771	0.047498
Q9HC38	GLOD4	-2.7311	0.0475392
Q14651	PLS1	3.47562	0.0476933
P28702	RXRB	-2.75956	0.0476933
P62873	GNB1	1.85568	0.0477088
Q9BVG8	KIFC3	2.67053	0.048009
Q8N653	LZTR1	3.99578	0.0482606
Q8NBS9	TXNDC5	-1.27938	0.0482606
Q8WVM0	TFB1M	-1.44152	0.0483898
Q5SZL2	CEP85L	2.47403	0.0484304
O75438	NDUFB1	2.60605	0.048668
P48735	IDH2	-1.0088	0.0487248
Q96K62	ZBTB45	-1.55828	0.0488956
O75911	DHRS3	2.26882	0.0492278
P21912	SDHB	-1.32825	0.0492278
Q16594	TAF9	2.63007	0.0492373
P27448	MARK3	-1.21433	0.0492373
Q9H329	EPB41L4B	-1.55346	0.0492373
Q9C0F1	CEP44	4.66562	0.0494549
P07339	CTSD	-1.16568	0.0494549
Q17RY0	CPEB4	1.28856	0.04955
Q96SB4	SRPK1	4.17873	0.0495909
Q08AE8	SPIRE1	5.05514	0.049592
O75934	BCAS2	-1.43786	0.0499947
P38646	HSPA9	-1.4097	0.0501912
Q6P1L8	MRPL14	-1.53346	0.0501912
O00560	SDCBP	4.19448	0.0502011
P11047	LAMC1	2.26193	0.0502231
Q8TCU6	PREX1	6.03054	0.0503081
Q9H4A3	WNK1	4.36475	0.0503081
Q9NZI8	IGF2BP1	3.75925	0.0503849
P07951	TPM2	1.82406	0.0503849
Q9Y520	PRRC2C	1.10925	0.0503849
P60842	EIF4A1	-1.23612	0.0504755
O15031	PLXNB2	3.60838	0.0505251
Q13356	PPIL2	-1.43077	0.0505251
Q9BQ87	TBL1Y	-5.09067	0.0505333
Q9BYK8	HELZ2	4.81248	0.0506088
P22695	UQCRC2	-1.7972	0.0506088
O94813	SLIT2	-2.75719	0.0506165
O95466	FMNL1	2.93023	0.0506337
P46778	RPL21	-1.03892	0.0506337
Q76M96	CCDC80	1.46542	0.0507762
Q5T2N8	ATAD3C	3.96499	0.0508077
O15020	SPTBN2	2.49236	0.0508077
Q4G0S7	CCDC152	-4.54553	0.0508077
Q96F44	TRIM11	4.98603	0.0509629
Q13144	EIF2B5	4.72404	0.0509629
Q8N6H7	ARFGAP2	-3.10429	0.0512355
O14497	ARID1A	3.42339	0.0512829
Q9NUL3	STAU2	3.98001	0.0513593
P13798	APEH	-1.25055	0.0515151
P50148	GNAQ	4.6319	0.0515623
Q7Z406	MYH14	2.50654	0.0516634
Q9Y324	FCF1	-3.63084	0.0516634
P32780	GTF2H1	3.72126	0.0517603
P15880	RPS2	-1.40414	0.0517603
Q3T8J9	GON4L	-2.42696	0.0517603
Q9BYC5	FUT8	-4.30828	0.0517603
P63267	ACTG2	4.95498	0.051767
O00487	PSMD14	-1.15762	0.0518066
Q9BWL3	C1orf43	3.9629	0.0520008
O94966	USP19	3.31336	0.0520717
Q96AV8	E2F7	3.50795	0.0521714
Q5T8D3	ACBD5	3.23964	0.0521714
P53618	COPB1	-1.2717	0.0521714
Q13162	PRDX4	1.18071	0.0522536
Q92636	NSMAF	2.99955	0.0523224
Q9NVP2	ASF1B	-3.08632	0.0523901
P10646	TFPI	-1.03132	0.052521
P55040	GEM	-1.20044	0.0525821
Q9UQN3	CHMP2B	4.26233	0.0526484
P41223	BUD31	-1.11505	0.0527333
Q15365	PCBP1	-0.96095	0.0527981
Q9NRX1	PNO1	-1.82895	0.0527981
Q9Y5K5	UCHL5	-3.47038	0.0528543
A1A4S6	ARHGAP10	3.60128	0.052931
Q92828	CORO2A	4.24153	0.0530482
P62854	RPS26	-2.48069	0.0530735
P23470	PTPRG	3.49929	0.0534918
P62191	PSMC1	-1.26599	0.0534918
P13797	PLS3	1.09716	0.0536815
Q6IAA8	LAMTOR1	1.33207	0.0536919
Q9NP72	RAB18	-1.31275	0.0536919
P08574	CYC1	-1.40614	0.0536919
Q9Y3R5	DOP1B	1.80355	0.0537865
P40763	STAT3	-2.82592	0.0538082
Q9H013	ADAM19	-1.77455	0.0539405
O00468	AGRN	1.27301	0.0539419
P62241	RPS8	-0.91942	0.0539419
Q96GQ7	DDX27	-1.34284	0.0539419
P11277	SPTB	4.49146	0.0540732
Q96AQ6	PBXIP1	3.21216	0.0540864
Q9Y4C2	TCAF1	3.65617	0.054192
Q6PD74	AAGAB	2.51277	0.0542263
P05412	JUN	-4.05712	0.0542263
O94923	GLCE	3.93909	0.0542811
Q9Y512	SAMM50	2.55989	0.0543178
Q9UEU0	VTI1B	4.50401	0.0543771
P63241	EIF5A	-1.38602	0.0543771
Q9HA38	ZMAT3	2.70474	0.0543887
P04004	VTN	2.32202	0.0544029
Q13029	PRDM2	6.27535	0.0544112
P04899	GNAI2	4.08929	0.0544112
Q9UBI6	GNG12	1.36895	0.0544589
O00244	ATOX1	-1.18959	0.0545588
P17081	RHOQ	2.56316	0.0546119
Q9Y2W1	THRAP3	2.09217	0.0547587
Q07021	C1QBP	1.19626	0.0550111
P52594	AGFG1	4.15646	0.0550942
Q16560	SNRNP35	2.18705	0.0551232
Q8IXS6		1.78617	0.0551232
Q8TA86	RP9	4.09153	0.0551396
Q86TJ2	TADA2B	3.55829	0.0551923
P55735	SEC13	1.47092	0.0552829
Q96EK7	FAM120B	-1.31757	0.0552829
P0CG38	POTEI	6.08326	0.0553499
Q96GY0	ZC2HC1A	-1.0853	0.0553499
Q9BWC9	CCDC106	-1.88346	0.0554179
P60709	ACTB	1.86918	0.0555206
Q9H6R4	NOL6	-3.16415	0.0556183
Q8N0T1	RBIS	-2.16636	0.0557962
Q8N122	RPTOR	3.86028	0.0558253
P14621	ACYP2	-1.61322	0.0559224
P61962	DCAF7	2.12882	0.0561369
Q14738	PPP2R5D	-1.27111	0.0563827
O14874	BCKDK	4.97986	0.0564075
Q6PGP7	SKIC3	1.4938	0.0564409
Q9Y4X4	KLF12	-1.22769	0.0564409
P60709	ACTB	2.73305	0.0568385
Q32P28	P3H1	1.64103	0.0568487
O00194	RAB27B	3.39177	0.0568771
P06493	CDK1	-3.16945	0.0569529
P52943	CRIP2	4.70686	0.0570006
P07355	ANXA2	-0.937804	0.057287
Q96S55	WRNIP1	3.03305	0.0572899
P17655	CAPN2	-1.51541	0.0573858
Q6YN16	HSDL2	-1.58928	0.0575029
Q9H7L9	SUDS3	-3.92679	0.0575029
P30041	PRDX6	-1.0245	0.0576857
P07948	LYN	3.79943	0.0577254
Q16594	TAF9	3.15558	0.0577254
O95470	SGPL1	-1.27614	0.0577254
P78549	NTHL1	-1.1942	0.057857
Q9BZG1	RAB34	-2.04501	0.0579615
Q15911	ZFHX3	1.91361	0.0581011
Q14184	DOC2B	5.24747	0.0581145
Q8WYQ5	DGCR8	3.89001	0.0581145
Q71F23	CENPU	-2.4586	0.0581687
Q16698	DECR1	2.14078	0.0581992
O00291	HIP1	3.88272	0.058373
Q9BZR9	TRIM8	3.16858	0.058373
Q9NZ56	FMN2	4.03725	0.058542
Q9BT78	COPS4	2.43148	0.0585781
Q9Y625	GPC6	4.53826	0.0586166
Q92905	COPS5	3.38584	0.0586166
Q86W92	PPFIBP1	1.56763	0.0586372
Q6NUK4	REEP3	-2.36361	0.0587124
O00139	KIF2A	-1.22197	0.0587229
Q9Y4E8	USP15	1.25256	0.0589726
Q92908	GATA6	3.99204	0.0595232
P28340	POLD1	-5.30405	0.0597011
Q9UL15	BAG5	3.32067	0.0598751
Q13501	SQSTM1	1.0852	0.059941
Q9ULX6	AKAP8L	3.32436	0.0600072
P31350	RRM2	-3.1642	0.0602913
Q6NZY4	ZCCHC8	3.23478	0.0603693
Q8IVL0	NAV3	-5.00462	0.0603693
Q9BXB4	OSBPL11	2.03078	0.0606126
O75665	OFD1	1.62127	0.0606126
P08134	RHOC	-1.01	0.0606126
Q13625	TP53BP2	3.62145	0.0606153
Q8NFJ5	GPRC5A	5.73297	0.0608762
O15355	PPM1G	3.35443	0.0609076
Q6DCA0	AMMECR1L	-1.35399	0.0611861
O75976	CPD	4.0556	0.0616879
P67870	CSNK2B	4.35611	0.0617335
O60343	TBC1D4	3.25093	0.0617335
Q96C00	ZBTB9	-1.20636	0.0620222
Q71RC2	LARP4	3.7144	0.0623028
Q13547	HDAC1	4.2221	0.0624235
Q69YN4	VIRMA	3.85493	0.0624235
Q9NSC5	HOMER3	3.74838	0.0624235
Q9UJ83	HACL1	3.5751	0.0624235
Q8NF37	LPCAT1	3.07023	0.0624235
Q9Y4A5	TRRAP	2.86771	0.0624235
O95831	AIFM1	1.62268	0.0624235
Q13490	BIRC2	-1.23541	0.0624235
O75382	TRIM3	-1.43017	0.0624235
Q9Y5B9	SUPT16H	-1.44349	0.0624235
P17844	DDX5	-1.46222	0.0624235
P55010	EIF5	1.09192	0.0625913
P11310	ACADM	-1.24099	0.0628074
P61088	UBE2N	-1.37579	0.0628074
Q96NE9	FRMD6	1.24194	0.0628847
P19784	CSNK2A2	5.17407	0.0631675
Q10713	PMPCA	-3.68607	0.0631865
Q9H6H4	REEP4	-2.38842	0.0634653
Q9HAU4	SMURF2	-1.11678	0.0634835
Q96A19	CCDC102A	5.30904	0.0644085
Q9HCD5	NCOA5	3.95807	0.0645286
Q9NQ29	LUC7L	-0.981317	0.0645822
Q8N264	ARHGAP24	3.65713	0.0649814
Q9NRX2	MRPL17	-3.05773	0.0649814
Q96JP5	ZFP91	-3.30414	0.0649814
Q9H792	PEAK1	3.73534	0.0654566
P00749	PLAU	3.7341	0.0654566
Q9Y6M7	SLC4A7	3.00633	0.0654566
Q9BYJ4	TRIM34	-1.5335	0.0654566
Q5VUB5	FAM171A1	4.07337	0.0656996
P04632	CAPNS1	-1.30046	0.0657069
O15397	IPO8	3.21575	0.0657461
Q9BQ67	GRWD1	0.962935	0.0658498
O94929	ABLIM3	2.24257	0.065977
Q5T3F8	TMEM63B	2.7661	0.0663057
Q8IY67	RAVER1	3.14899	0.066407
Q9UQ35	SRRM2	1.29099	0.0665553
Q6IQ23	PLEKHA7	2.38034	0.0665873
O00139	KIF2A	-1.67587	0.0666533
P43686	PSMC4	-1.08237	0.0666947
Q5EB52	MEST	-1.5145	0.0667167
Q01968	OCRL	3.95609	0.0667944
P0CG38	POTEI	5.7197	0.0669691
P53801	PTTG1IP	3.87102	0.0671242
Q8WUM0	NUP133	1.89235	0.0671247
Q9NX70	MED29	2.09714	0.0671733
Q9BU76	MMTAG2	3.29918	0.0674389
Q9GZM8	NDEL1	3.70184	0.0675113
P51668	UBE2D1	4.38703	0.0677535
P00492	HPRT1	-1.04022	0.0677535
P56559	ARL4C	3.35819	0.0679775
P60709	ACTB	1.58925	0.0679775
O43426	SYNJ1	4.52239	0.0680277
Q9UGJ1	TUBGCP4	3.40264	0.0681531
Q12872	SFSWAP	2.64889	0.0681531
Q9P0M9	MRPL27	-4.28649	0.0681531
Q5VT06	CEP350	3.37707	0.0681888
Q15014	MORF4L2	-3.4862	0.0681888
Q9BPX6	MICU1	-1.24827	0.0686641
P60228	EIF3E	2.04011	0.0687236
P11233	RALA	0.919402	0.0687236
P12268	IMPDH2	-4.30919	0.0687236
P52209	PGD	-1.08345	0.0688204
Q96EA4	SPDL1	-4.56068	0.0688204
Q5T440	IBA57	-1.10899	0.0689439
Q15040	JOSD1	-2.24428	0.0691232
O15021	MAST4	3.0949	0.0692185
P36894	BMPR1A	2.9888	0.0694585
Q9NXH8	TOR4A	-1.98836	0.0695023
O15530	PDPK1	2.51987	0.0695027
Q2M1P5	KIF7	3.20744	0.0695929
O00148	DDX39A	-1.16477	0.0698993
Q9UDY4	DNAJB4	2.87226	0.0699245
Q9NYK5	MRPL39	-2.76211	0.0699665
P16070	CD44	0.930326	0.0700941
Q9UHB9	1968-08-01	-0.896122	0.0701096
Q9BWG6	SCNM1	-3.75444	0.070283
Q5JSZ5	PRRC2B	1.46851	0.0702977
P98170	XIAP	-2.73511	0.070409
P06241	FYN	4.6222	0.0704664
Q01518	CAP1	-1.51228	0.0707197
Q07955	SRSF1	1.23332	0.0707778
A6NKD9	CCDC85C	3.14823	0.0709168
Q86XZ4	SPATS2	1.36052	0.0709256
Q96JM3	CHAMP1	-1.12618	0.0710124
P35241	RDX	-3.154	0.0710124
Q13423	NNT	-1.33775	0.0711431
P82664	MRPS10	2.51521	0.0711864
Q155Q3	DIXDC1	4.157	0.0713145
O43184	ADAM12	-4.73593	0.0713145
Q8TED9	AFAP1L1	3.67446	0.0715301
Q8NI77	KIF18A	-3.08973	0.0716127
Q8TD55	PLEKHO2	3.70703	0.0716362
P68366	TUBA4A	-1.167	0.0716362
P46821	MAP1B	-1.02976	0.0717508
Q13573	SNW1	-1.0602	0.072028
P40227	CCT6A	-1.11231	0.072028
Q86Y39	NDUFA11	2.99417	0.0722968
P62424	RPL7A	0.907832	0.072299
O95243	MBD4	-1.98151	0.072299
Q9Y2S7	POLDIP2	-3.26044	0.072299
Q7Z4F1	LRP10	1.54482	0.0723826
P10301	RRAS	1.40484	0.0725301
P62820	RAB1A	-1.04512	0.0726593
O43896	KIF1C	1.55399	0.0729577
Q9BXB5	OSBPL10	1.48584	0.0729577
Q96P11	NSUN5	-1.22014	0.0729589
Q99442	SEC62	4.28176	0.0729855
P16278	GLB1	3.18361	0.0729855
Q8NDV7	TNRC6A	2.00472	0.0729871
Q9NP97	DYNLRB1	-1.46383	0.0729871
O00443	PIK3C2A	1.88698	0.0733717
P18850	ATF6	1.46309	0.0733717
O75165	DNAJC13	1.05452	0.0736417
Q13740	ALCAM	-1.70789	0.0736424
Q9Y3D3	MRPS16	-1.95885	0.0738071
Q9Y5J9	TIMM8B	2.91678	0.0740238
Q8NC69	KCTD6	3.33809	0.0743702
Q8IWZ3	ANKHD1	2.54964	0.0744087
O15143	ARPC1B	1.586	0.0744087
Q6ZVM7	TOM1L2	1.46417	0.074546
P27708	CAD	-3.40699	0.0747098
Q9NUM4	TMEM106B	3.9177	0.0747275
Q96S59	RANBP9	2.8651	0.0748996
Q66K89	E4F1	3.60361	0.0751132
Q8IY21	DDX60	2.6951	0.0751153
P55036	PSMD4	-1.47065	0.0752054
P36543	ATP6V1E1	3.94293	0.0753503
P07437	TUBB	-0.850255	0.0753503
O60565	GREM1	1.11867	0.0754536
O14880	MGST3	2.72208	0.0755336
P48681	NES	3.69961	0.0755686
Q9Y3L5	RAP2C	3.14149	0.0755686
P49005	POLD2	-2.51543	0.0757813
O15259	NPHP1	4.18684	0.0760683
Q9UKN8	GTF3C4	2.7215	0.0764603
Q13425	SNTB2	1.03437	0.076472
P48651	PTDSS1	3.51644	0.0764942
Q03252	LMNB2	-1.16323	0.0773387
O00214	LGALS8	2.8787	0.0776413
P51610	HCFC1	-0.999131	0.077811
Q9BT17	MTG1	-1.42702	0.077811
Q9ULH0	KIDINS220	4.0126	0.0778115
Q16555	DPYSL2	-0.991749	0.0782251
P25789	PSMA4	-1.67673	0.0782267
Q9H0I2	ENKD1	-1.30095	0.0782579
O15182	CETN3	3.32388	0.0782801
P84103	SRSF3	0.902286	0.0782801
Q7L014	DDX46	-1.19238	0.0783079
Q9Y597	KCTD3	2.56816	0.0784776
Q86X95	CIR1	3.75965	0.0786245
P61421	ATP6V0D1	1.81046	0.0786245
P42704	LRPPRC	1.43982	0.0786245
Q53G59	KLHL12	1.32729	0.0786245
P00533	EGFR	0.984774	0.0786245
Q96FW1	OTUB1	-1.25282	0.0786245
P35580	MYH10	1.41451	0.0786519
Q9Y3Y2	CHTOP	-3.60715	0.0786519
P11234	RALB	1.9301	0.078729
P50454	SERPINH1	-0.876746	0.078729
Q14642	INPP5A	3.15438	0.0787692
Q9UKV8	AGO2	3.98606	0.0789222
Q96ST8	CEP89	4.21725	0.0789912
Q9NYF8	BCLAF1	2.12256	0.0790033
Q9P035	HACD3	1.98942	0.0790033
Q10469	MGAT2	-2.80892	0.0790033
P07858	CTSB	-0.92369	0.0791345
O00303	EIF3F	1.15777	0.0793437
Q9H857	NT5DC2	-1.01886	0.0793437
Q86W34	AMZ2	-1.31091	0.0793802
Q9H8G2	CAAP1	3.08525	0.0794015
Q6GYQ0	RALGAPA1	5.22985	0.0795209
O95714	HERC2	3.59232	0.0795209
Q96BP2	CHCHD1	-1.82409	0.0795209
O15511	ARPC5	1.1894	0.0797644
Q9UPP1	PHF8	2.91203	0.0798396
Q96IF1	AJUBA	2.88951	0.0800248
Q9ULH1	ASAP1	2.58029	0.0801021
O43809	NUDT21	0.901763	0.0801021
Q96LW7	CARD19	3.18119	0.0801189
O60551	NMT2	2.78521	0.0801189
Q96FS4	SIPA1	0.840196	0.0801189
P50395	GDI2	-1.27981	0.0801189
P01861	IGHG4	-1.46128	0.0801189
P68133	ACTA1	4.73851	0.0802492
P13639	EEF2	-1.01462	0.0802492
O60341	KDM1A	2.70087	0.0802587
Q9BY89	KIAA1671	2.66363	0.0802853
Q96GV9	MACIR	-1.37777	0.0804378
P61077	UBE2D3	-1.17511	0.0805181
P23469	PTPRE	2.94936	0.0805193
Q07020	RPL18	0.840333	0.0805262
Q13772	NCOA4	3.65065	0.0805376
O60313	OPA1	1.63884	0.0805376
P08237	PFKM	-1.0205	0.0806575
P35579	MYH9	1.26798	0.0809546
P62891	RPL39	-6.38195	0.0810382
Q9HC78	ZBTB20	1.58048	0.0815226
P11142	HSPA8	-1.07933	0.0815926
P07900	HSP90AA1	-1.08973	0.0816381
Q70CQ4	USP31	3.05653	0.0818116
P62888	RPL30	-0.925535	0.0818455
Q96Q05	TRAPPC9	2.99206	0.0818911
E9PAV3	NACA	3.67774	0.0820649
P40222	TXLNA	3.57426	0.0820649
O60315	ZEB2	2.88435	0.0820649
Q9C0H6	KLHL4	2.19202	0.0820649
Q6NYC8	PPP1R18	2.04927	0.0820649
P30048	PRDX3	-0.919402	0.0820649
Q14008	CKAP5	-0.942549	0.0820649
O15021	MAST4	1.7667	0.0821016
P62263	RPS14	-1.21804	0.0821016
O00232	PSMD12	-0.852544	0.0821454
P83111	LACTB	3.98813	0.0821776
P27694	RPA1	1.74488	0.0826554
Q02750	MAP2K1	-1.45462	0.0826573
P29597	TYK2	-1.34469	0.0830712
O95059	RPP14	-4.44771	0.0831347
O14920	IKBKB	2.75898	0.0831743
P52294	KPNA1	3.95198	0.0832222
Q9Y580	RBM7	2.22879	0.0832667
P04156	PRNP	3.77449	0.0834155
Q9NXR1	NDE1	3.02276	0.0834155
P61019	RAB2A	-1.16772	0.0834155
P04792	HSPB1	-0.974796	0.0837157
Q7LGA3	HS2ST1	3.12508	0.0837704
O94925	GLS	-3.20341	0.0838703
Q9H3P7	ACBD3	2.3226	0.0839008
Q9UKK3	PARP4	1.0342	0.0839586
Q8N8Y2	ATP6V0D2	4.40484	0.0840242
O75131	CPNE3	-0.885638	0.084502
Q96D53	COQ8B	2.42618	0.0849572
O00746	NME4	2.66451	0.085182
P28799	GRN	-1.02546	0.0853782
Q9UKF6	CPSF3	2.72126	0.0855296
Q6ZRV2	FAM83H	4.6574	0.0855379
Q9ULE0	WWC3	2.98859	0.0855379
P07437	TUBB	-0.873834	0.0855379
Q13445	TMED1	2.63453	0.0855482
Q8WX92	NELFB	2.96057	0.0855615
P46060	RANGAP1	-1.02321	0.0858918
P43490	NAMPT	-3.20068	0.0858918
Q9NX05	FAM120C	3.01232	0.0860911
Q9NSV4	DIAPH3	-1.74773	0.0860911
Q9Y4F9	RIPOR2	6.76919	0.0862091
Q00341	HDLBP	1.36663	0.0865525
P45880	VDAC2	-0.889806	0.0867227
Q9H8X2	IPPK	-1.16304	0.0867607
Q9P121	NTM	4.61614	0.0869574
Q969M3	YIPF5	1.5987	0.0869574
Q7KZF4	SND1	1.44914	0.0869574
Q9NRG9	AAAS	-3.25072	0.0871157
P35030	PRSS3	-1.73646	0.0874143
P08670	VIM	5.80733	0.087574
Q7L099	RUFY3	2.73819	0.0877393
Q9BT88	SYT11	-1.08107	0.087765
Q9GZZ8	LACRT	-3.18375	0.0878017
Q14558	PRPSAP1	-2.70725	0.0881887
Q8WYP5	AHCTF1	-3.23899	0.0883782
Q92541	RTF1	3.6239	0.0885076
Q7Z478	DHX29	1.51222	0.0885076
Q07866	KLC1	1.25511	0.0886474
Q99459	CDC5L	-1.36945	0.0886601
P51858	HDGF	-1.39876	0.088921
Q9HC62	SENP2	-1.16828	0.0889355
O15357	INPPL1	-1.34687	0.0892142
P62306	SNRPF	2.89892	0.0892751
Q14690	PDCD11	-2.62168	0.089646
Q15365	PCBP1	-4.22046	0.0902006
Q9H5U6	ZCCHC4	-0.918877	0.0902137
Q96S15	WDR24	3.17849	0.0903214
P53634	CTSC	-1.27436	0.0903214
P34932	HSPA4	1.16136	0.0903779
Q9UQC2	GAB2	-2.49057	0.0903779
P17480	UBTF	1.14418	0.0903795
Q13595	TRA2A	3.65653	0.0904186
Q86VM9	ZC3H18	3.29167	0.0904186
P55072	VCP	0.91591	0.0904186
Q92499	DDX1	0.813122	0.0904186
P26196	DDX6	-0.950827	0.0904186
Q9BT40	INPP5K	2.46285	0.0906782
Q9NYP3	DONSON	-3.27043	0.0907868
Q96A65	EXOC4	3.25352	0.0910824
Q5T8P6	RBM26	-0.941056	0.0911746
O95819	MAP4K4	2.83131	0.0913178
P06753	TPM3	1.97959	0.0913178
Q9NWN3	FBXO34	3.83689	0.0914071
Q13118	KLF10	-1.06075	0.0919801
Q9BRZ2	TRIM56	2.88041	0.0922047
Q9H4M7	PLEKHA4	-1.49633	0.0922859
P29558	RBMS1	3.86712	0.0923356
Q8IYB3	SRRM1	1.18448	0.0923356
O43795	MYO1B	1.05201	0.092406
Q08629	SPOCK1	3.54057	0.0927092
Q7L576	CYFIP1	1.18239	0.0928557
Q6SJ93	FAM111B	-2.85493	0.0928557
P14324	FDPS	-3.02804	0.0928557
Q9BWJ5	SF3B5	2.93922	0.0932106
P41091	EIF2S3	1.40899	0.0932106
O94903	PLPBP	2.45353	0.0932792
Q6IAN0	DHRS7B	2.73357	0.0932807
O75131	CPNE3	-1.26445	0.0936152
P82673	MRPS35	2.75298	0.0938515
P62258	YWHAE	1.39904	0.0944062
P28331	NDUFS1	-0.97115	0.0945116
Q13286	CLN3	2.34025	0.0946121
Q6PI47	KCTD18	-1.03788	0.0947585
Q9UJP4	KLHL21	3.34329	0.0948503
Q96TC7	RMDN3	-1.94335	0.0949542
O43464	HTRA2	3.4509	0.0952577
P48556	PSMD8	-1.13207	0.0952577
Q96FJ2	DYNLL2	2.98527	0.0953158
A2RRP1	NBAS	2.90707	0.0955437
Q14D04	VEPH1	2.18778	0.095761
Q9Y4B6	DCAF1	2.93991	0.0958058
Q15417	CNN3	-0.855231	0.0958058
Q8WUN7	UBTD2	3.38915	0.0958702
Q9P2J5	LARS1	-0.949931	0.0964854
P55196	AFDN	1.38709	0.0970124
Q63ZY3	KANK2	1.0903	0.0970124
Q92572	AP3S1	-1.35133	0.0970124
O60502	OGA	-0.878034	0.0972216
P31939	ATIC	-1.13521	0.0972216
Q9UGP5	POLL	-2.06378	0.097231
Q02224	CENPE	-2.1372	0.0976763
P31946	YWHAB	3.0262	0.0979986
P23246	SFPQ	-0.859653	0.0980267
Q9NX01	TXNL4B	-1.06204	0.0980267
P21579	SYT1	3.04678	0.098237
Q9Y4F3	MARF1	2.7007	0.0982987
O14975	SLC27A2	4.3747	0.0983051
Q5VU43	PDE4DIP	2.56593	0.0983051
Q5T5U3	ARHGAP21	1.58409	0.0983051
Q14566	MCM6	-1.3821	0.0983376
Q13362	PPP2R5C	-3.41869	0.0983376
Q7L7V1	DHX32	2.59062	0.0985332
Q9BVP2	GNL3	-0.806289	0.0995839
Q8TBX8	PIP4K2C	2.90608	0.0995904
O43739	CYTH3	3.80063	0.0996181
Q9UDX3	SEC14L4	4.84422	0.0998176
Q02952	AKAP12	0.861693	0.0999583
Q8TBC3	SHKBP1	-3.06665	0.0999583
O75146	HIP1R	4.12052	0.0999776
Q8IY95	TMEM192	3.23778	0.0999776
Q9Y561	LRP12	3.65147	0.100548
Q96AA3	RFT1	-2.76333	0.100548
Q3MHD2	LSM12	0.96598	0.100666
P30837	ALDH1B1	-1.04608	0.100666
P51798	CLCN7	2.84956	0.100859
O15020	SPTBN2	4.03982	0.100932
Q6PCB7	SLC27A1	2.75025	0.100932
Q9Y3M8	STARD13	-1.25569	0.100984
P09211	GSTP1	-1.61766	0.101219
O75161	NPHP4	2.84449	0.101401
Q86UR5	RIMS1	2.38386	0.101442
P40227	CCT6A	-3.73379	0.101685
O15372	EIF3H	3.12933	0.101719
O94851	MICAL2	2.8029	0.101719
Q96KR1	ZFR	2.78632	0.101816
O14939	PLD2	2.32536	0.101816
Q02978	SLC25A11	1.06129	0.101816
Q9GZZ1	NAA50	-3.06473	0.101816
Q8NEU8	APPL2	3.03003	0.102239
O14929	HAT1	-3.33253	0.102363
Q13257	MAD2L1	-2.87377	0.102434
Q96EB1	ELP4	3.5129	0.102499
Q6P2E9	EDC4	1.05367	0.102499
Q14344	GNA13	0.837368	0.102499
Q8IUR6	CREBRF	-1.23292	0.102551
Q9NQ50	MRPL40	-1.41692	0.10277
O60504	SORBS3	4.03932	0.103076
P17405	SMPD1	2.48042	0.103176
P06576	ATP5F1B	-0.964385	0.103176
Q86UF4	CCDC190	-4.23604	0.103176
P60891	PRPS1	-0.869079	0.103416
P47895	ALDH1A3	-1.12787	0.103689
P07942	LAMB1	1.00692	0.10371
[truncated: 4,973 more rows]

## Sheet: 4
Accession	Gene Name	logFC	P.Val
P02452	COL1A1	4.00127	1.08285e-10
P07996	THBS1	3.00815	2.63503e-10
O60938	KERA	4.61495	5.96845e-09
P07996;P49746	THBS1;THBS3	4.30714	1.84919e-08
P02649	APOE	3.35695	2.12627e-08
P02751	FN1	4.22905	2.83768e-08
Q9BSJ6	PIMREG	-2.58922	5.73084e-08
P01008	SERPINC1	3.54609	9.6564e-08
P12259	F5	2.91136	1.27458e-07
P01344	IGF2	4.36627	1.49191e-07
O94761	RECQL4	-2.55867	1.65175e-07
Q15063	POSTN	2.45504	1.66366e-07
Q8N3E9	PLCD3	-2.17674	2.2586e-07
P50454	SERPINH1	2.17096	2.77108e-07
Q14764	MVP	2.19605	3.04545e-07
P24821	TNC	2.75774	3.73965e-07
P35318	ADM	-3.27029	4.14414e-07
Q53H76	PLA1A	3.32836	4.14698e-07
Q9BXJ4	C1QTNF3	5.9474	5.60903e-07
P18065	IGFBP2	5.33605	5.66837e-07
Q9UKK3	PARP4	1.69704	7.31489e-07
Q99715	COL12A1	2.10915	8.27944e-07
P08123	COL1A2	2.74945	1.17604e-06
P23142	FBLN1	2.46714	1.29344e-06
P21980	TGM2	2.50106	1.63999e-06
P35555	FBN1	1.45292	2.13332e-06
Q9Y240	CLEC11A	-2.37952	2.42434e-06
Q9UBC1	NFKBIL1	-2.16028	3.00519e-06
P08253	MMP2	1.97452	4.78986e-06
P17301	ITGA2	1.41845	4.82181e-06
P02749	APOH	3.91145	5.02959e-06
P69905	HBA1; HBA2	1.83047	5.62104e-06
Q9C0F1	CEP44	1.63731	1.03016e-05
P36955	SERPINF1	6.29656	1.26381e-05
P05452	CLEC3B	1.72952	1.48514e-05
Q96D15	RCN3	2.97449	1.49927e-05
O43474	KLF4	-1.08846	1.67903e-05
P00734	F2	1.92078	2.9325e-05
Q96EU6	RRP36	-1.51431	3.17323e-05
P01834	IGKC	2.74014	3.81974e-05
Q15582	TGFBI	0.955737	3.90408e-05
Q7Z628	NET1	-1.48188	4.56096e-05
P05121	SERPINE1	2.40507	5.07068e-05
Q9P206	KIAA1522	-1.02723	5.54759e-05
A0A3B3IS91	POLGARF	-1.72477	6.18124e-05
Q9P015	MRPL15	-1.16922	7.86303e-05
Q14767	LTBP2	1.24964	0.000106245
P13611	VCAN	1.47092	0.000112078
O60885;P25440	BRD4;BRD2	-1.41401	0.000122854
Q8WUY9	DEPDC1B	-1.14513	0.000123535
Q9NRC8	SIRT7	-1.34081	0.000128122
P17931	LGALS3	0.915319	0.000130957
Q04837	SSBP1	1.43472	0.000132836
O00622	CCN1	1.04019	0.000144776
Q9H1J7	WNT5B	1.29101	0.000156697
Q06828	FMOD	2.33716	0.000157203
Q04756	HGFAC	1.37491	0.000188992
P29279	CCN2	1.48748	0.000198083
P07093	SERPINE2	1.10468	0.000201558
Q14515	SPARCL1	-3.60223	0.000230742
Q9Y2R9	MRPS7	-0.733497	0.000270085
Q9NY93	DDX56	-1.01698	0.000274228
P09382	LGALS1	1.13608	0.000293642
Q9NV06	DCAF13	-1.09923	0.00029415
P04004	VTN	1.9373	0.000305249
Q92743	HTRA1	1.13303	0.000315891
Q96CC6	RHBDF1	-1.39047	0.000323504
Q96I27	ZNF625	-1.05233	0.000333343
Q9NRA1	PDGFC	1.31597	0.000366002
O15021;O60307	MAST4;MAST3	-0.928534	0.000402971
Q14123	PDE1C	-0.734238	0.000407289
O00214	LGALS8	2.52208	0.00043926
Q9UMY1	NOL7	-1.58442	0.000470864
Q9NWU5	MRPL22	-0.731542	0.000508357
P15311;P26038;P35241	EZR;MSN;RDX	0.8207	0.000559743
P12111	COL6A3	0.968014	0.000569074
Q9UJP4	KLHL21	-0.984605	0.000581403
Q9BYD2	MRPL9	-0.990172	0.000584989
Q9NZN3	EHD3	1.24962	0.000609726
Q76M96	CCDC80	1.32364	0.000697238
Q9Y426	C2CD2	-1.49092	0.000721124
Q32P28	P3H1	0.91163	0.000726288
P14780	MMP9	1.98877	0.000796731
P57682;Q9Y4X4	KLF3;KLF12	-1.05119	0.000828285
P05156	CFI	2.33566	0.00100124
O75116;Q13464	ROCK2;ROCK1	0.72901	0.00107767
O75095	MEGF6	1.85973	0.00109748
Q7Z628;Q9NR81	NET1;ARHGEF3	-2.85821	0.00112399
Q8N0Y2	ZNF444	-1.1513	0.0011632
P42766	RPL35	-0.870583	0.00118336
Q9Y5H6;Q9Y5I1;Q9Y5I2	PCDHA8;PCDHA11;PCDHA10	1.49204	0.00121153
Q8IXK0	PHC2	-0.740396	0.00128082
Q9H223;Q9H4M9;Q9NZN3	EHD4;EHD1;EHD3	0.668383	0.0013257
P61812	TGFB2	0.762567	0.00133849
O43854	EDIL3	0.986989	0.00133852
Q14766	LTBP1	1.94045	0.00139201
O43432;Q04637	EIF4G3;EIF4G1	0.743144	0.00144315
Q9P0T4	ZNF581	-1.02193	0.0015805
P20774	OGN	2.11588	0.00159029
Q9H0I2	ENKD1	-0.891989	0.00166597
Q96PU5	NEDD4L	0.576192	0.00170181
Q9H8V3	ECT2	-0.698881	0.00177233
Q8IX21	SLF2	-0.811347	0.00177417
Q92624	APPBP2	0.755569	0.00178649
P27694	RPA1	0.815536	0.00181336
Q96AJ9	VTI1A	1.18333	0.00185418
O75319	DUSP11	-0.775526	0.00185761
P49842	STK19	-1.49686	0.0019123
Q8N9Q2	SREK1IP1	-1.33188	0.00207221
Q9UHI8	ADAMTS1	0.837649	0.00208332
O00159;O43795;P35579;P35580;P35749;Q13402;Q6PIF6;Q7Z406;Q9NQX4;Q9UKX3;Q9Y4I1	MYO1C;MYO1B;MYH9;MYH10;MYH11;MYO7A;MYO7B;MYH14;MYO5C;MYH13;MYO5A	-0.974756	0.00218046
Q70CQ4	USP31	-0.855398	0.00225183
P15311	EZR	0.615855	0.00227789
P15927	RPA2	0.976883	0.00231607
P39748	FEN1	0.758633	0.00234047
P29558	RBMS1	-0.905943	0.00240552
Q9H967	WDR76	0.598895	0.00241182
P62913	RPL11	-0.611051	0.00245078
Q86UQ0	ZNF589	-1.54848	0.00245944
P11766	ADH5	0.955241	0.00251348
Q86V81	ALYREF	-0.829167	0.00256652
Q96NY9	MUS81	-1.06221	0.00267461
Q6IAN0	DHRS7B	1.00639	0.00267486
Q96CN7	ISOC1	2.3681	0.00272144
P15169	CPN1	1.20679	0.00277946
Q96K30	RITA1	-0.782223	0.00284628
Q9Y576	ASB1	-0.823515	0.00293075
P46940;Q13576;Q86VI3	IQGAP1;IQGAP2;IQGAP3	2.89554	0.00296177
P35244	RPA3	1.02086	0.00307708
O75718	CRTAP	0.580209	0.00318448
Q8IWC1	MAP7D3	-0.730745	0.0031999
Q9BT88	SYT11	-0.650588	0.00321679
Q96C36	PYCR2	0.583696	0.00325603
Q53GL0	PLEKHO1	-0.695179	0.00332929
Q96AY2	EME1	-0.906216	0.00339562
Q9BW61	DDA1	-2.66277	0.00361523
P32322	PYCR1	0.714191	0.0037514
P22087	FBL	-0.855735	0.00384716
P25445	FAS	1.44797	0.00387344
Q96J02	ITCH	0.656453	0.003903
P26038	MSN	0.763339	0.00392756
Q86UT8	CENATAC	-0.957381	0.004098
Q9P227	ARHGAP23	-0.937153	0.00413091
P48307	TFPI2	-1.04538	0.00413144
Q9BT09	CNPY3	0.868856	0.00416017
Q9P2Z0	THAP10	-1.16736	0.00429644
P22692	IGFBP4	1.26255	0.00438556
Q00537	CDK17	-0.779215	0.00438764
Q9NVA2	SEPTIN11	0.621202	0.00448335
Q9UJY4	GGA2	0.76106	0.00456719
Q9UK45	LSM7	1.07167	0.0045921
Q8WWL7	CCNB3	3.69404	0.00463661
Q5C9Z4	NOM1	-0.734014	0.00467167
P48634;Q5JSZ5;Q9Y520	PRRC2A;PRRC2B;PRRC2C	-0.639687	0.00510647
O00257	CBX4	-0.614556	0.00519304
P00488	F13A1	1.26421	0.00520483
P55040	GEM	-0.914848	0.00524723
Q9Y3A4	RRP7A	-0.856859	0.00529927
Q9Y421	FAM32A	-0.499998	0.00543832
P62888	RPL30	-0.578657	0.00546009
Q13642	FHL1	0.925741	0.00562659
O15021	MAST4	-0.636392	0.00577208
Q8IVF7	FMNL3	-0.574955	0.00597166
Q9H6W3	RIOX1	-0.664931	0.00616892
P32322;Q96C36	PYCR1;PYCR2	0.756944	0.00634263
Q96MN5	TCEANC2	-0.76803	0.00641856
P00338;P07195	LDHA;LDHB	0.692963	0.00669679
Q9H223;Q9NZN4	EHD4;EHD2	0.727534	0.006808
Q96NT0	CCDC115	2.29398	0.00684894
O00562	PITPNM1	-0.812611	0.00685251
Q5VV52	ZNF691	-1.17344	0.00687203
Q68D10	SPTY2D1	-0.648289	0.00698588
Q16363	LAMA4	1.55748	0.00699535
Q8WTV1	THAP3	-1.21029	0.00708726
O60783	MRPS14	-1.52819	0.00721556
O15484	CAPN5	0.852375	0.00731393
Q86YJ7	ANKRD13B	-1.17759	0.00740438
Q96RL1	UIMC1	-0.499989	0.00760346
Q9ULJ3	ZBTB21	-0.820113	0.00764767
Q9BWD1	ACAT2	1.05864	0.00767295
Q3B820	FAM161A	-2.25233	0.00779876
Q14191	WRN	0.571171	0.00782345
Q9UKX2;Q9UKX3;Q9Y623	MYH2;MYH13;MYH4	2.76398	0.00788982
Q9UHD8	SEPTIN9	0.507067	0.00801487
Q96NA8	TSNARE1	-0.777142	0.0081905
Q5JTH9	RRP12	-0.581751	0.00824302
P20962	PTMS	-1.10502	0.00830737
O14733	MAP2K7	1.06119	0.00833667
O00488	ZNF593	-0.631962	0.00836242
Q96MW5	COG8	0.888076	0.00838833
O15145	ARPC3	-0.681708	0.00844615
Q9H1J1	UPF3A	-1.02233	0.00847198
O14523	C2CD2L	-1.45789	0.00855765
P46934	NEDD4	2.8735	0.00865463
Q9BVJ6	UTP14A	-1.14906	0.00867267
Q9Y5W9	SNX11	-1.45311	0.00873007
Q9H4M9;Q9NZN3	EHD1;EHD3	0.557579	0.00886496
Q9UL03	INTS6	-0.808708	0.00894573
Q8IXH7	NELFCD	0.658922	0.00901107
P27448;Q7KZI7	MARK3;MARK2	-0.598383	0.00912673
Q7Z5H3	ARHGAP22	-0.727686	0.00912808
P56182	RRP1	-0.74514	0.00919122
Q5SY16	NOL9	-0.780334	0.00923573
Q0VGE8;Q6ZN06;Q96IR2	ZNF816;ZNF813;ZNF845	1.46926	0.00929692
Q9ULW3	ABT1	-1.02868	0.00936445
P04075;P09972	ALDOA;ALDOC	0.719789	0.0094656
O15511;Q9BPX5	ARPC5;ARPC5L	-0.883091	0.00952539
P26368	U2AF2	-0.491528	0.00957732
Q8N6G6	ADAMTSL1	0.623672	0.00991337
Q9HC62	SENP2	-0.618748	0.00992733
Q96GV9	MACIR	-0.686749	0.00998616
Q9NVD7	PARVA	0.398389	0.009987
Q14CB8	ARHGAP19	-0.537287	0.0100831
P13489	RNH1	0.413087	0.0100868
Q86WX3	RPS19BP1	-0.721917	0.0101074
Q7Z739;Q9BYJ9;Q9Y5A9	YTHDF3;YTHDF1;YTHDF2	0.498514	0.0103412
Q7LGC8	CHST3	-1.51641	0.010362
Q9UK59	DBR1	1.23834	0.010465
Q5TB30;Q8WUY9	DEPDC1;DEPDC1B	-1.31572	0.0106827
Q16670	ZSCAN26	-0.759133	0.010688
P29558;Q15434;Q6XE24	RBMS1;RBMS2;RBMS3	-1.18025	0.0107058
P09651;P22626	HNRNPA1;HNRNPA2B1	1.3277	0.0107551
E9PRG8	C11orf98	-0.507484	0.0109405
O00255	MEN1	-1.71844	0.0109731
Q6PD62	CTR9	-1.08436	0.011228
P61160	ACTR2	-0.731282	0.0112956
O00425;Q9NZI8;Q9Y6M1	IGF2BP3;IGF2BP1;IGF2BP2	1.31843	0.0113085
Q13464	ROCK1	0.553265	0.0113204
Q9BU76	MMTAG2	-0.506656	0.0113313
Q5TB30	DEPDC1	-0.573292	0.011616
O15144	ARPC2	-0.641254	0.0116281
P15311;P35241	EZR;RDX	0.736456	0.0119038
Q96AC1	FERMT2	0.509674	0.0120371
P08572	COL4A2	0.953071	0.0120405
Q96JP5	ZFP91	-0.909652	0.0120475
Q6PL24	TMED8	0.999541	0.0120683
Q9NVX0	HAUS2	1.19034	0.0121087
P19823	ITIH2	-0.858351	0.0122067
P68366;Q9BQE3;Q9H853	TUBA4A;TUBA1C;TUBA4B	0.620707	0.0122379
Q14141;Q92599;Q9NVA2	SEPTIN6;SEPTIN8;SEPTIN11	0.701372	0.0123624
Q8IYW5	RNF168	-0.618851	0.0124855
P29597	TYK2	-0.707843	0.0126714
O43824	GTPBP6	-0.523654	0.0128009
P61326;Q96A72	MAGOH;MAGOHB	-1.05503	0.0128168
Q99973	TEP1	1.2494	0.0128789
Q9BS40	LXN	1.02091	0.0129469
P11277	SPTB	0.631835	0.0130387
P27695	APEX1	0.571534	0.0132192
Q96HE9	PRR11	-0.629769	0.0133748
O00479	HMGN4	-1.06029	0.0133803
P27448	MARK3	-0.616057	0.0135859
P31146	CORO1A	1.20357	0.0136821
Q5T8I3	EEIG2	-0.833893	0.0138132
Q86U06	RBM23	-0.848277	0.0138691
Q6SPF0	SAMD1	-0.554746	0.0139156
P11802	CDK4	0.573619	0.0139172
Q9P031	CCDC59	-0.664781	0.0139781
P46783	RPS10	-0.626737	0.0141699
P40123;Q01518	CAP2;CAP1	0.583696	0.0141913
P26651;Q07352	ZFP36;ZFP36L1	-1.83491	0.0143783
Q9HAV0	GNB4	0.654873	0.0144922
Q9BQF6	SENP7	-1.17251	0.0145459
Q9UQR1	ZNF148	-0.912041	0.0146952
P38935	IGHMBP2	0.996187	0.0147626
Q7Z3K3	POGZ	-0.386347	0.0149597
Q86UX7	FERMT3	2.36736	0.0152539
Q9HD33	MRPL47	-0.437133	0.0153209
P62310	LSM3	1.22571	0.0154079
O95716;P20337;P51153;P61006;Q92930	RAB3D;RAB3B;RAB13;RAB8A;RAB8B	0.468187	0.0154526
P05067	APP	-0.695954	0.015512
P27448;Q9P0L2	MARK3;MARK1	-0.621245	0.0155786
P13639;Q15029	EEF2;EFTUD2	0.486685	0.0157142
Q9H4M7	PLEKHA4	-0.577141	0.0158761
Q5T6S3	PHF19	-1.26444	0.0158917
Q9NS15	LTBP3	0.978083	0.0162518
Q7Z6J6	FRMD5	-0.874427	0.0162876
Q9NWT8	AURKAIP1	-0.720371	0.0163718
P55040;P55042	GEM;RRAD	-0.622065	0.0163728
Q6ZN30	BNC2	-1.4224	0.0164957
P19174	PLCG1	0.586099	0.0165302
P62917	RPL8	-0.542245	0.0167496
Q96GD4	AURKB	-0.537429	0.0168374
P61158	ACTR3	-0.609228	0.0168451
P13807	GYS1	-0.803379	0.0170351
Q8N554	ZNF276	-0.955818	0.0170607
Q9BPX5	ARPC5L	-0.619224	0.0170977
Q9NWQ4	GPATCH2L	-0.576479	0.0171098
P19367;Q2TB90	HK1;HKDC1	-0.935033	0.0171248
Q9BYG3	NIFK	-0.589857	0.0172205
Q9NQP4	PFDN4	0.701487	0.0172631
O95302	FKBP9	0.554737	0.0173289
Q08050	FOXM1	-0.764011	0.0174894
Q8IY63	AMOTL1	-0.753206	0.0174991
O76039;Q15139;Q9BZL6	CDKL5;PRKD1;PRKD2	-0.515534	0.0175586
O14960	LECT2	2.41138	0.0176596
Q9NZM5	NOP53	-0.829932	0.0176914
P29083	GTF2E1	0.50176	0.0178622
Q8TAT5	NEIL3	0.577383	0.0178818
Q9BVJ7	DUSP23	0.583343	0.0180975
P58397	ADAMTS12	0.498551	0.0181221
Q8NFH3	NUP43	-0.633398	0.0181503
Q86XJ1	GAS2L3	-0.624334	0.01835
P59998	ARPC4	-0.83643	0.0184288
Q9BYJ4	TRIM34	-0.522564	0.0184816
P49711	CTCF	-0.964096	0.0185055
Q8N0Z8	PUSL1	-0.674944	0.0186709
Q86VN1	VPS36	0.741426	0.0187315
O15143	ARPC1B	-0.694646	0.0187953
Q8N5I4	DHRSX	-0.609895	0.018982
Q9H4B7	TUBB1	-2.87979	0.0192475
Q13643	FHL3	0.73903	0.0194547
P24311	COX7B	-1.63115	0.0195651
Q96ST2	IWS1	-0.761447	0.0195721
Q9NUL7	DDX28	-0.506219	0.0196329
Q9P2B7	CFAP97	-0.655085	0.0198523
Q53H96	PYCR3	0.705662	0.0199796
Q96CU9	FOXRED1	-0.979357	0.0200104
P13994	YJU2B	-0.755453	0.0201409
O95084	PRSS23	0.466048	0.0202322
P03905	MT-ND4	1.15466	0.0203474
P57088	TMEM33	0.412888	0.0204839
P27448;Q7KZI7;Q9P0L2	MARK3;MARK2;MARK1	-0.520098	0.0204878
P79522	PRR3	-1.23214	0.0208532
Q15349	RPS6KA2	-0.556725	0.0209912
O43294	TGFB1I1	0.447086	0.0212806
Q92747	ARPC1A	-0.699469	0.0213666
Q15434	RBMS2	-0.622821	0.0215836
Q9BYC8	MRPL32	-0.659546	0.0218379
P62701	RPS4X	-0.521281	0.0220663
Q6P0N0	MIS18BP1	-0.655803	0.0222934
P20645	M6PR	0.831508	0.0224583
Q8TBP6	SLC25A40	0.811664	0.0224595
Q86SQ9	DHDDS	1.39877	0.0224612
P01111;P01116	NRAS;KRAS	0.489632	0.0226939
Q9H4A3	WNK1	0.501195	0.0227339
Q8NAP3	ZBTB38	-0.689786	0.0227777
P62891;Q59GN2	RPL39;RPL39P5	-1.0597	0.0228176
Q9NVN8	GNL3L	-0.482169	0.0231516
Q6P0Q8	MAST2	-0.610558	0.0233951
Q8TDR2	STK35	-0.457342	0.0234621
Q8IXM2	BAP18	0.463241	0.0236132
Q7Z6I8	C5orf24	-0.726171	0.023641
Q9Y5Z4	HEBP2	0.992955	0.023748
Q9BW91	NUDT9	-0.788302	0.0239287
P31751	AKT2	1.76589	0.0240822
Q9HB58	SP110	-0.545476	0.0241659
Q9BV68	RNF126	-0.677086	0.0241844
P14316	IRF2	0.732931	0.0242415
Q9UPY5	SLC7A11	0.897106	0.0244094
P25788	PSMA3	-0.428154	0.0245026
Q9H8P0	SRD5A3	-1.08357	0.024655
P08648	ITGA5	0.422629	0.0246728
Q5J8M3	EMC4	0.830044	0.0248881
O15511	ARPC5	-0.891153	0.0249589
Q15019	SEPTIN2	0.508395	0.025296
Q7Z2W9	MRPL21	0.725977	0.025297
Q01518	CAP1	0.382966	0.0253064
Q9NRX2	MRPL17	-0.408335	0.0253883
Q8NGX9	OR6P1	-2.21382	0.0254238
Q86X83	COMMD2	-0.53673	0.0254927
Q8TCU4	ALMS1	2.18299	0.0255333
P37235	HPCAL1	0.543512	0.0255508
Q96SL8	FIZ1	-0.627718	0.0258831
Q08431	MFGE8	1.03155	0.0259326
A8CG34;Q96HA1	POM121C;POM121	-0.580476	0.0260166
P06756	ITGAV	0.46462	0.0260767
O95478	NSA2	-0.469827	0.0262078
O43638	FOXS1	-0.970861	0.0264065
Q9BY77	POLDIP3	-1.07047	0.0267674
Q494U1	PLEKHN1	-0.532206	0.0269434
Q8N8Y5	ZFP41	-0.76528	0.0269642
P32243	OTX2	-0.984965	0.0270314
Q6EMB2	TTLL5	-0.566564	0.0270393
Q14331	FRG1	-0.532435	0.0273702
Q92796	DLG3	-0.597687	0.0273981
P98073	TMPRSS15	0.847376	0.0274056
Q13547	HDAC1	0.763558	0.0275971
Q8NDD1	C1orf131	-1.19622	0.0278365
Q86VQ0	LCA5	-1.3378	0.0278759
P46063	RECQL	0.314376	0.0280178
O00425;Q9NZI8	IGF2BP3;IGF2BP1	1.84741	0.0281662
P48634	PRRC2A	-0.714973	0.0285382
P60953;P63000;P84095	CDC42;RAC1;RHOG	0.58832	0.0289348
Q68DU8;Q96CX2	KCTD16;KCTD12	1.64524	0.0291068
Q8TE02	ELP5	0.662673	0.0291348
Q8N5K1	CISD2	0.414848	0.0292054
Q13887	KLF5	-0.451392	0.0293054
Q9UNZ5	C19orf53	-0.570486	0.029389
Q9NQS1	AVEN	0.677601	0.0297169
Q969S3	ZNF622	-0.560112	0.029843
P02765	AHSG	0.516866	0.0299389
Q9H582	ZNF644	-0.694728	0.0302114
Q9GZS3	SKIC8	-0.492019	0.0302232
O95613	PCNT	0.512898	0.0303133
P84090	ERH	-0.621097	0.0303879
P31942;P31943;P55795	HNRNPH3;HNRNPH1;HNRNPH2	1.92615	0.0304397
Q9NWR8	MCUB	-1.22077	0.0304427
A6NHQ2	FBLL1	-0.745071	0.0305062
Q9Y5J7	TIMM9	-0.56711	0.0306314
Q9HBI5	CEP15	-1.45696	0.0306359
Q6ICC9	RTL6	-0.660199	0.0309922
P63000	RAC1	0.544683	0.0312293
Q15075	EEA1	0.404704	0.0312804
P49796	RGS3	-0.697786	0.0313093
O15265	ATXN7	-0.572762	0.0315009
P48059	LIMS1	0.449261	0.0315441
Q15390	MTFR1	0.788851	0.0316869
Q9H2K8	TAOK3	2.38902	0.0318551
Q13049	TRIM32	0.38067	0.0318762
Q14247	CTTN	-0.680467	0.0321151
Q9NVS2	MRPS18A	-0.517896	0.0323355
Q9HBM0	VEZT	1.10335	0.0325196
A8MTY0;O75437;Q8NE65	ZNF724;ZNF254;ZNF738	0.774368	0.032531
P51149	RAB7A	0.39991	0.0326179
Q9H992	MARCHF7	-0.84445	0.0326622
P48426;P78356	PIP4K2A;PIP4K2B	1.25739	0.0327711
P14174	MIF	0.674194	0.0330729
Q01804	OTUD4	0.31623	0.0333542
Q2M2I8;Q9NSY1	AAK1;BMP2K	0.853451	0.0335372
Q7Z5G4	GOLGA7	-0.583568	0.033954
Q8TF68	ZNF384	-0.614131	0.0340707
Q92609	TBC1D5	0.380276	0.0341418
Q13308	PTK7	0.436343	0.034345
Q03519	TAP2	0.532404	0.0344138
P35030	PRSS3	-0.665268	0.0344329
O75934	BCAS2	-0.504554	0.0348235
Q9H3J6	MTRFR	-0.801811	0.0350657
P15621;P58317;Q32M78;Q3KP31;Q6ZMS4;Q96I27	ZNF44;ZNF121;ZNF699;ZNF791;ZNF852;ZNF625	-0.577039	0.0352528
Q8TCC3	MRPL30	-0.395269	0.0352547
O00401	WASL	0.512336	0.0352715
Q15018	ABRAXAS2	0.533896	0.0352991
O14618	CCS	0.661806	0.0353506
Q96BR9	ZBTB8A	-0.647928	0.0354954
Q6AWC2	WWC2	-0.604681	0.0356105
Q8WUY8	NAT14	-0.746515	0.0356298
P35670	ATP7B	-3.3949	0.0356948
Q9NX01	TXNL4B	-1.13525	0.0360972
P23284	PPIB	0.44435	0.0361028
Q969V6	MRTFA	1.00722	0.0364215
Q96C55	ZNF524	-0.75807	0.0364769
P56377	AP1S2	0.526614	0.0365384
Q9Y2V2	CARHSP1	0.642831	0.0365939
Q9NWW7	C2orf42	-0.584149	0.0367301
Q15650	TRIP4	0.341946	0.03679
Q7Z434	MAVS	-0.465347	0.0369733
P09455	RBP1	1.42876	0.0370135
Q96C92	ENTR1	-1.00012	0.0370689
P25686	DNAJB2	0.998033	0.0371482
P05177	CYP1A2	-1.06566	0.0373362
B0I1T2	MYO1G	2.56605	0.0373471
P24666	ACP1	0.442215	0.0373855
P08579	SNRPB2	-0.414878	0.0375429
Q96RT8	TUBGCP5	2.40465	0.0378448
Q15424	SAFB	-0.54438	0.0380502
Q99983	OMD	-1.1248	0.0383813
P47813	EIF1AX	0.517402	0.0384514
Q9BVG8	KIFC3	-1.02024	0.0385924
Q9P0V9	SEPTIN10	0.608198	0.0386432
Q9BZQ8	NIBAN1	-0.689448	0.0387733
Q00577;Q96QR8	PURA;PURB	-1.54361	0.0394391
O00410	IPO5	0.373595	0.0395729
Q13683	ITGA7	0.40128	0.0398684
Q14966	ZNF638	-0.513939	0.0400296
Q6P1J9	CDC73	-0.449868	0.0401366
Q9NS91	RAD18	-0.38857	0.0402808
Q06587;Q99496	RING1;RNF2	-0.608397	0.0403725
Q9NWZ3	IRAK4	-0.407206	0.0404971
P61224	RAP1B	0.478083	0.0405059
Q8N4C8	MINK1	1.62036	0.0408191
O75937	DNAJC8	0.483564	0.0408778
O15347	HMGB3	0.613476	0.0409928
Q7L5Y9	MAEA	-0.536192	0.0409986
P11908	PRPS2	-1.1551	0.041047
A5D8V6	VPS37C	-0.808898	0.041087
Q7L590	MCM10	-0.97681	0.0411043
Q6PK04	CCDC137	-0.55381	0.0411307
O00471;Q14980	EXOC5;NUMA1	1.9836	0.0413711
Q99590	SCAF11	-0.482443	0.0414672
P60709	ACTB	-0.918115	0.0415918
Q6NUM9	RETSAT	0.368182	0.0417813
P26639	TARS1	0.549426	0.041961
Q16720	ATP2B3	2.26828	0.0420013
P34932;Q92598	HSPA4;HSPH1	0.520665	0.0420348
Q9HAW4	CLSPN	0.969083	0.0421869
P46934;Q96PU5	NEDD4;NEDD4L	0.77545	0.0421923
Q6IQ22	RAB12	0.43249	0.0422187
Q96BP2	CHCHD1	-0.616133	0.042318
P61964	WDR5	-0.353651	0.0424552
Q04323	UBXN1	-0.485926	0.0434129
Q8WWH5	TRUB1	0.40169	0.0435377
Q14141;Q9NVA2	SEPTIN6;SEPTIN11	0.771048	0.0436022
Q9Y5J1	UTP18	-0.452334	0.0436196
P07737	PFN1	0.458849	0.0436952
O60493;Q9UMY4	SNX3;SNX12	0.966828	0.0437533
O14657	TOR1B	0.572639	0.0437861
P42025	ACTR1B	0.718016	0.0437976
P51148	RAB5C	0.353727	0.0439359
Q5T3J3	LRIF1	0.569516	0.0440588
O60231	DHX16	0.771537	0.0442525
P51786	ZNF157	-1.49736	0.0443028
O14901	KLF11	-0.761575	0.0443697
Q14244	MAP7	-0.691474	0.0445441
Q00577	PURA	-0.616381	0.0446773
Q9Y2L1	DIS3	0.327862	0.044914
Q9UQ84	EXO1	-0.476325	0.0450013
Q6P5Z2	PKN3	-0.61887	0.0450265
Q96RP9	GFM1	-0.521523	0.0450752
Q13617	CUL2	0.303765	0.045538
O75175	CNOT3	0.471013	0.0456366
Q00536;Q00537	CDK16;CDK17	-0.437948	0.0456416
P29992;P50148	GNA11;GNAQ	0.390129	0.0460688
Q9NP50	SINHCAF	-0.494299	0.0461527
Q9UQ90	SPG7	1.17382	0.0464136
Q9Y4X4	KLF12	-0.666575	0.0464898
O75688	PPM1B	0.563338	0.0465022
Q8WWK9	CKAP2	-0.405075	0.0467599
P61587	RND3	0.852146	0.0468013
Q9NVX2	NLE1	-0.64238	0.0470857
Q9UEE9	CFDP1	-0.509505	0.0471673
Q16342	PDCD2	-0.60342	0.0471941
Q6P158;Q9H2U1	DHX57;DHX36	0.756832	0.0472216
Q15386	UBE3C	0.465374	0.0475203
Q9Y251	HPSE	-0.563806	0.0476712
P31150;P50395	GDI1;GDI2	0.464267	0.0479249
Q99943	AGPAT1	0.622027	0.0480499
P19367	HK1	-0.418077	0.0480665
P61020	RAB5B	0.485071	0.0480912
O95243	MBD4	-0.617172	0.0481067
P31483	TIA1	0.50951	0.0482269
P98160	HSPG2	0.616567	0.0483948
O43583	DENR	0.671647	0.0484928
P21926	CD9	0.49283	0.0487885
P21399	ACO1	0.421062	0.0488953
P35372;P41143;P41145	OPRM1;OPRD1;OPRK1	1.57005	0.0489482
O15460	P4HA2	0.390033	0.0495527
Q9UGV2	NDRG3	0.443212	0.050033
P16402	H1-3	-1.11488	0.0500386
Q9NZT2	OGFR	0.718229	0.0501447
Q9Y3B8	REXO2	0.457666	0.0501499
Q9Y6D0	SELENOK	0.702838	0.0504017
Q02952	AKAP12	0.378832	0.0504672
Q9NQR1	KMT5A	-0.829287	0.0508293
O00468	AGRN	0.400069	0.0509627
Q9BXS6	NUSAP1	-0.5542	0.0511372
Q16181	SEPTIN7	0.413658	0.0514877
Q5QJE6	DNTTIP2	-1.07172	0.0514993
P18847	ATF3	-0.818365	0.0515575
Q86W34	AMZ2	1.21675	0.0515809
P25685	DNAJB1	0.403704	0.0516808
Q13418	ILK	0.321839	0.051803
P11182	DBT	-0.695527	0.0520962
Q14344	GNA13	0.408595	0.0521937
P14324	FDPS	0.661927	0.0523967
Q5T1V6	DDX59	-1.2015	0.0524373
O75486	SUPT3H	-0.46362	0.0530315
Q9UGY1	NOL12	-0.650481	0.0531401
P08621	SNRNP70	0.477828	0.0535047
O00161	SNAP23	-0.36871	0.0535548
Q86VS8	HOOK3	0.313194	0.0536013
Q8IX01	SUGP2	-0.413826	0.0537159
Q5T280	SPOUT1	-0.647645	0.0537827
Q5T5P2	KIAA1217	-0.6534	0.0541181
P54687	BCAT1	-0.575838	0.0541861
Q2M1P5	KIF7	0.78946	0.0542693
Q8IWZ3	ANKHD1	0.462795	0.0543247
Q6IQ23	PLEKHA7	-0.646104	0.0547099
P06132	UROD	0.86963	0.0549722
Q9Y2V7	COG6	0.853893	0.0551573
Q13526	PIN1	-1.16832	0.0553303
Q9Y4K0	LOXL2	0.342256	0.0554663
P0DOY2;P0DOY3	IGLC2;IGLC3	0.882399	0.0555069
O43896	KIF1C	-0.563076	0.0557283
P30419	NMT1	0.583865	0.0558089
Q16763	UBE2S	0.380384	0.0559365
Q9C0K3;Q9P1U1	ACTR3C;ACTR3B	-1.15452	0.0563989
Q9Y478	PRKAB1	0.568744	0.0564214
P62826	RAN	0.285847	0.0566543
Q7Z309	PABIR2	-1.32552	0.0567751
P21810	BGN	1.03645	0.0570581
P00390	GSR	0.303668	0.05711
Q86XF7	ZNF575	-0.699499	0.0571831
Q9NV88	INTS9	0.750873	0.0572768
Q3LXA3	TKFC	0.469719	0.0573179
Q16740	CLPP	-0.345631	0.0575509
O60506	SYNCRIP	0.385312	0.0577057
Q96K62	ZBTB45	-3.6913	0.0577169
Q9UK41	VPS28	0.586453	0.0578458
P04083	ANXA1	0.404246	0.0579688
Q5T5U3	ARHGAP21	-0.751472	0.0580481
Q9NR33	POLE4	0.471747	0.0581415
Q96IF1	AJUBA	-0.479859	0.0582868
O43809	NUDT21	0.37237	0.0582907
P07942	LAMB1	0.336237	0.0583129
P49746	THBS3	0.531108	0.0588089
Q03164	KMT2A	-0.58393	0.0588485
Q969V3	NCLN	0.304404	0.0588954
Q96B23	ARK2N	-0.916202	0.0590006
O15525	MAFG	-0.524317	0.0590084
O14681	EI24	0.600943	0.0591893
Q99570	PIK3R4	0.395499	0.0591981
Q14157	UBAP2L	0.280614	0.0593586
Q8N0Z3	SPICE1	-0.416959	0.0594589
P01859;P01860;P01861	IGHG2;IGHG3;IGHG4	-1.45356	0.0596628
Q8NEZ2	VPS37A	0.601712	0.0597635
Q6P1N0	CC2D1A	0.285584	0.0598165
P31943;P52597	HNRNPH1;HNRNPF	0.377412	0.060066
P35443;P49747	THBS4;COMP	0.910415	0.0605186
Q02809	PLOD1	0.393563	0.060802
Q86WA6	BPHL	-1.34859	0.0608718
O60306	AQR	-0.360038	0.0610612
Q9H078	CLPB	0.470972	0.0610778
Q6P3X3	TTC27	-0.525539	0.0611894
Q9H7N4	SCAF1	-0.952533	0.0615678
Q8N3F8	MICALL1	0.457588	0.0616005
P41091	EIF2S3	0.313002	0.061678
P81605	DCD	-0.667919	0.0617248
Q9NZ09	UBAP1	0.505862	0.0619033
Q13451	FKBP5	0.487228	0.0620393
Q01105	SET	-0.858117	0.0620989
O00541	PES1	-0.39335	0.0625573
P33981	TTK	-0.430722	0.0626049
Q96LL9	DNAJC30	1.44065	0.0630497
P19367;P52789;Q2TB90	HK1;HK2;HKDC1	0.691706	0.0631339
O43896;O60333	KIF1C;KIF1B	-0.453479	0.0632563
P35580;P35749;Q7Z406	MYH10;MYH11;MYH14	1.038	0.0632789
Q14651	PLS1	-1.22424	0.0634268
Q9HCE0	EPG5	0.446356	0.0635553
P41212	ETV6	0.656092	0.063713
Q8N5N7	MRPL50	-0.481784	0.0637373
Q7L4I2	RSRC2	0.512961	0.0637647
P08134;P61586	RHOC;RHOA	0.531115	0.063876
P39687;Q92688	ANP32A;ANP32B	-0.992131	0.0639787
O00472	ELL2	0.835581	0.0641854
Q86VV8	RTTN	1.37755	0.0642528
O75915	ARL6IP5	-0.497083	0.0642956
Q5JTJ3	COA6	1.28396	0.0644173
Q8IVL1	NAV2	-0.418757	0.0652297
Q9Y295	DRG1	0.300708	0.0653546
O60333	KIF1B	-0.447813	0.065377
Q9P0J6	MRPL36	-0.373301	0.0655953
Q8N584	TTC39C	0.534134	0.0656658
O94919	ENDOD1	0.367384	0.0657449
Q4VC44	FLYWCH1	-0.479329	0.0657563
P26038;P35241	MSN;RDX	0.829628	0.0658061
Q9H3M7	TXNIP	-0.474896	0.0661053
O95343	SIX3	-0.355059	0.0667051
O94964;Q9Y4B5	SOGA1;MTCL1	-0.639526	0.0671537
P20742	PZP	1.21259	0.0671901
Q6ZUT6	CCDC9B	-0.34467	0.0673047
Q96HR8	NAF1	-0.938818	0.0674294
Q9NPD3	EXOSC4	-0.42611	0.0676291
Q96HA1	POM121	-0.585127	0.0676509
Q8IWY8	ZSCAN29	-0.812474	0.0676747
Q9Y3Q8	TSC22D4	0.449518	0.0682644
Q6PH81	C16orf87	-0.738224	0.0683462
Q9H079	KATNBL1	-1.51644	0.0689855
O75564	JRK	-0.809193	0.0690166
Q9ULX6	AKAP8L	-0.311266	0.0690342
Q8WUQ7	CACTIN	0.685419	0.0695293
P26358	DNMT1	0.356868	0.0697212
P61758	VBP1	0.503161	0.069755
P02679	FGG	0.929556	0.069991
Q07912	TNK2	-1.33314	0.0702159
Q16401	PSMD5	0.332745	0.0704112
P09001	MRPL3	-0.586582	0.0704237
Q9NS00	C1GALT1	0.390814	0.0708306
P29323	EPHB2	1.28928	0.0709357
Q9Y4C2	TCAF1	0.279398	0.0715149
Q96CM3	RPUSD4	-0.421124	0.071517
Q14118	DAG1	0.873304	0.0716165
Q76I76	SSH2	-0.718552	0.0716903
Q8TE76	MORC4	-0.577662	0.0718575
Q9UL26	RAB22A	-0.636474	0.0722811
P28702	RXRB	-0.334201	0.0724729
Q9Y3M8	STARD13	-0.336895	0.0731553
P01857;P01860	IGHG1;IGHG3	1.36077	0.0735601
Q99759	MAP3K3	-0.978109	0.0737062
Q9BQC6	MRPL57	-0.619619	0.0740205
P46459	NSF	0.267095	0.0741715
O43709	BUD23	-0.462738	0.0742244
Q2TB90	HKDC1	-0.460378	0.0744547
P11161;P18146	EGR2;EGR1	0.957902	0.0745167
O60610	DIAPH1	0.305305	0.0747251
Q68BL7	OLFML2A	1.19131	0.0747692
O95292	VAPB	0.28419	0.0749765
Q9UPN7	PPP6R1	0.436144	0.0750233
P49848	TAF6	-0.861603	0.0750983
O60925	PFDN1	-0.365943	0.0754335
Q16594;Q9HBM6	TAF9;TAF9B	-0.361292	0.0755444
Q92791	P3H4	0.705286	0.0756328
Q07866;Q9H0B6;Q9NSK0	KLC1;KLC2;KLC4	0.378517	0.0757846
O00391	QSOX1	0.311531	0.0758416
P21860	ERBB3	1.38149	0.0759348
Q9BUH8	BEGAIN	-0.901981	0.0760678
P78362	SRPK2	1.42025	0.0761156
Q9NQT5	EXOSC3	-0.403296	0.0762657
Q7L2R6;Q8NB50	ZNF765;ZFP62	1.87333	0.0762933
Q9NVC6	MED17	0.697798	0.0763983
Q9NQZ2	UTP3	-1.26493	0.0764021
P58335;Q9H6X2	ANTXR2;ANTXR1	-0.992662	0.0765893
P17858;Q01813	PFKL;PFKP	-0.346882	0.0769429
P07437;P68371;Q13509	TUBB;TUBB4B;TUBB3	-0.975036	0.077013
Q7Z3T8	ZFYVE16	0.434315	0.0770693
O95777	LSM8	-0.5939	0.0773132
Q16825	PTPN21	-0.294215	0.0774668
Q5T8P6;Q9P2N5	RBM26;RBM27	-0.726451	0.0776725
P78316	NOP14	-1.0357	0.077871
P32969	RPL9; RPL9P7; RPL9P8; RPL9P9	-0.308716	0.0780261
Q8WVX9	FAR1	0.528822	0.0780487
Q7L2K0	TEDC2	-0.428229	0.0782746
Q96GQ5	RUSF1	0.765077	0.0782782
Q9BRD0	BUD13	0.587356	0.0783007
P09234	SNRPC	0.590509	0.078391
Q9Y2X9	ZNF281	-0.37069	0.0789352
Q9UGJ1	TUBGCP4	0.537714	0.0791544
Q9NZQ3	NCKIPSD	-0.613485	0.0793345
P35580;Q13439	MYH10;GOLGA4	0.64942	0.0794057
Q9Y6K9	IKBKG	-0.377764	0.0794901
Q9H6R4	NOL6	-0.625676	0.0798337
P23786	CPT2	0.683897	0.0799313
Q969J3	BORCS5	0.394691	0.0800163
Q5T5U3;Q9P227	ARHGAP21;ARHGAP23	-2.46302	0.0800727
Q9Y597	KCTD3	0.559917	0.0801036
P0DPH7;P0DPH8;Q6PEY2;Q71U36	TUBA3C;TUBA3D;TUBA3E;TUBA1A	1.11318	0.0803073
Q9Y324	FCF1	-0.389023	0.0805869
Q99961	SH3GL1	0.334816	0.0807855
Q9HCE7	SMURF1	-0.524632	0.0808074
Q9UIU6	SIX4	-0.806917	0.0808174
P49641	MAN2A2	-1.63954	0.0808771
Q96EB1	ELP4	0.720606	0.0809608
P46976	GYG1	-0.383306	0.0810751
Q9NXH8	TOR4A	-0.335723	0.081613
Q8N5I2	ARRDC1	-0.527977	0.0816637
Q6NTE8	MRNIP	-0.74754	0.0817552
Q15124	PGM5	0.834173	0.0819174
Q8N0T1	RBIS	-0.525121	0.0824351
Q9UBS4	DNAJB11	0.267613	0.0827048
Q16514	TAF12	-0.338614	0.0829655
Q96M96	FGD4	-0.575255	0.0831034
Q9UDY4	DNAJB4	0.358908	0.0831071
Q8TC05	MDM1	-1.07153	0.0832127
P01871	IGHM	1.15908	0.0834045
Q9Y2H6	FNDC3A	0.30518	0.0836309
O14777	NDC80	0.413203	0.0837873
P62244	RPS15A	0.439195	0.0838287
Q8IZU2	WDR17	2.54348	0.0839634
A2RUR9	CCDC144A	-1.25301	0.0839769
Q13445	TMED1	0.484773	0.0845714
Q96FZ2	HMCES	0.534521	0.0846095
Q53GA4	PHLDA2	0.486292	0.0846756
Q8NCH0	CHST14	-0.444516	0.084857
Q9UEG4	ZNF629	-0.353767	0.0848614
P02787	TF	-0.730477	0.0849126
Q4U2R6	MRPL51	-0.367611	0.0849361
P09651;P51991	HNRNPA1;HNRNPA3	0.631273	0.0849541
P13674	P4HA1	0.432361	0.0851292
Q16594	TAF9	-0.456102	0.0858845
Q9H6X2	ANTXR1	-0.661203	0.0858974
Q7L9L4;Q9H8S9	MOB1B;MOB1A	0.439486	0.0859752
O43361;Q3KP31;Q7L2R6;Q9H5H4;Q9UEG4	ZNF749;ZNF791;ZNF765;ZNF768;ZNF629	-1.84318	0.0859991
Q9BUJ2	HNRNPUL1	-0.473861	0.0860197
Q8TAE8	GADD45GIP1	-0.906402	0.0860851
P78539	SRPX	0.860572	0.0861312
Q8NEM2	SHCBP1	-0.444831	0.0863203
Q96K76	USP47	0.357252	0.0865391
Q5VWQ0	RSBN1	0.65541	0.0866047
P06493;P11802;P24941;P50750;Q00534;Q00535;Q00536;Q00537;Q14004;Q9NYV4	CDK1;CDK4;CDK2;CDK9;CDK6;CDK5;CDK16;CDK17;CDK13;CDK12	-4.29817	0.086654
O94964	SOGA1	-0.52206	0.0868525
Q8IWA0	WDR75	-0.604577	0.0869622
Q8WUU5	GATAD1	-0.575046	0.0871607
P46108	CRK	0.684121	0.0872055
Q5VW36	FOCAD	0.562771	0.0874425
P15374	UCHL3	-0.590753	0.0874895
Q8IZP0;Q9NYB9	ABI1;ABI2	1.68118	0.0875618
Q99501	GAS2L1	-0.559837	0.0876026
Q13630	GFUS	0.909295	0.0877148
Q9GZM8;Q9NXR1	NDEL1;NDE1	-0.446539	0.0877604
Q9H792	PEAK1	-0.892085	0.0885909
P28347	TEAD1	0.472966	0.0886053
Q9UPT9	USP22	-0.621089	0.0887242
Q9Y490;Q9Y4G6	TLN1;TLN2	0.314983	0.0888856
P35611	ADD1	0.316103	0.0891424
Q8TDD1	DDX54	-0.576523	0.0892892
Q8N3D4	EHBP1L1	0.542919	0.0893078
O75352	MPDU1	0.557825	0.0893895
Q9BWN1	PRR14	-0.570381	0.0894302
Q9NSD4	ZNF275	-1.02523	0.0896634
P52789	HK2	-0.301111	0.089742
P55209;Q99733	NAP1L1;NAP1L4	-0.445511	0.0897738
P55290	CDH13	0.774939	0.0900559
Q8TAD7	OCC1	-1.69669	0.0902563
O75063	FAM20B	0.237063	0.0909687
Q6VN20	RANBP10	-1.16915	0.0910732
P58335	ANTXR2	-0.42633	0.091095
P15586	GNS	0.495364	0.0912858
Q96S79	RASL10B	2.79976	0.0913035
P31483;Q01085	TIA1;TIAL1	0.444833	0.0914345
Q8WUF5	PPP1R13L	0.269488	0.0916474
O15062	ZBTB5	-0.54917	0.0917464
P61513	RPL37A	-0.383459	0.0918414
Q8WVY7	UBLCP1	0.4947	0.0920265
Q2TAK8	PWWP3A	-0.436088	0.092064
Q6ZMU1	C3P1	-0.844932	0.0922128
Q8TAG9;Q9Y2D4	EXOC6;EXOC6B	0.492618	0.0923
P10398	ARAF	0.517351	0.0923431
O94887	FARP2	0.611706	0.0923745
Q8TB61	SLC35B2	0.327563	0.0925392
Q13901	C1D	0.400275	0.0927101
Q9H013	ADAM19	0.491653	0.0928483
P67775	PPP2CA	-0.399346	0.0928683
Q7KZI7	MARK2	-0.385197	0.0929821
Q8NBN7	RDH13	-0.40208	0.0931087
Q8IYT4	KATNAL2	2.10365	0.0935138
Q58FF7	HSP90AB3P	3.18185	0.0935445
Q9BXN1	ASPN	-1.42979	0.093922
Q6P4E1	GOLM2	-0.898854	0.0942176
Q9H7N4;Q9P1Y6	SCAF1;PHRF1	1.52338	0.0943798
P08670	VIM	0.586601	0.0944278
O43189	PHF1	-0.45583	0.0946134
Q9NPA0	EMC7	0.336133	0.0946145
Q9Y697	NFS1	0.45535	0.0946694
O15182	CETN3	-0.351584	0.0949466
Q9NVU7	SDAD1	-0.504759	0.0952808
P61077;P62837	UBE2D3;UBE2D2	0.40005	0.0954655
Q93100	PHKB	0.491974	0.0955134
Q14112	NID2	2.22941	0.0958218
O15021;Q6P0Q8	MAST4;MAST2	-0.622386	0.0959008
Q9BWF3	RBM4	0.366065	0.0960205
P05091;P30837;P47895	ALDH2;ALDH1B1;ALDH1A3	1.07379	0.0961173
Q6DCA0	AMMECR1L	-0.437715	0.0962125
Q13619	CUL4A	0.400347	0.0963273
P01023	A2M	0.409526	0.0966027
P23527	H2BC17	-1.01711	0.0968405
P35052	GPC1	0.754169	0.0970343
Q8NAF0	ZNF579	-0.733362	0.0973596
Q96HA7	TONSL	0.531212	0.0973618
P57721;Q15365;Q15366	PCBP3;PCBP1;PCBP2	0.250723	0.097595
Q9ULE3	DENND2A	-0.50479	0.0977605
Q8NFQ8	TOR1AIP2	0.316949	0.0979649
Q92783	STAM	0.301844	0.0979661
Q6ZRS2	SRCAP	-0.986739	0.0980479
Q8WUD6	CHPT1	-0.599557	0.0980729
P43354	NR4A2	-1.34068	0.0985903
P55036	PSMD4	0.269073	0.098889
O43395	PRPF3	-0.254511	0.0995208
O75323	NIPSNAP2	0.359625	0.0996282
Q92688	ANP32B	-0.946991	0.0998894
O75665	OFD1	0.425251	0.0999371
Q8WXI9	GATAD2B	0.321811	0.10001
Q8N474	SFRP1	0.520465	0.100143
P49759	CLK1	-0.408253	0.100226
Q9BWS9	CHID1	-0.448876	0.10024
Q7L099	RUFY3	0.511521	0.100273
Q8WUY1	THEM6	-0.318522	0.100298
Q8WXR4	MYO3B	0.637851	0.100387
Q9Y343	SNX24	0.525528	0.100582
Q12962	TAF10	-0.34737	0.100665
Q8N2G6	ZCCHC24	1.1821	0.101137
P30085	CMPK1	0.395312	0.101369
Q9NWV8	BABAM1	0.423934	0.101482
Q9UM00	TMCO1	0.331279	0.10174
Q9BS26	ERP44	0.529733	0.101758
P35813	PPM1A	0.482791	0.101888
Q5VZK9	CARMIL1	1.04376	0.101923
Q6DN90	IQSEC1	0.426202	0.102271
Q9Y3A3	MOB4	0.632219	0.102519
Q15772	SPEG	-0.684561	0.102665
Q96QE3	ATAD5	-0.47111	0.103006
P55084	HADHB	0.306717	0.103013
P18074	ERCC2	0.499817	0.103029
P16333	NCK1	0.538932	0.103084
O95229	ZWINT	0.414669	0.103117
Q9BQ89	FAM110A	-0.793707	0.103382
P00374;Q86XF0	DHFR;DHFR2	0.362447	0.103556
Q4VC44;Q96CP2	FLYWCH1;FLYWCH2	-1.49202	0.103643
G9CGD6	CNK3/IPCEF1	0.893814	0.103664
Q5T160	RARS2	-0.380827	0.103904
Q4G0S4	CYP27C1	-0.483122	0.104156
Q8WWN8	ARAP3	0.29826	0.104193
Q06413	MEF2C	-0.819158	0.104223
Q93073	SECISBP2L	-0.295029	0.104228
Q96HJ3	CCDC34	-0.772542	0.104308
P78549	NTHL1	-0.44512	0.104375
P51153;P59190;P61006;P61026;P62820;Q92930;Q9H0U4	RAB13;RAB15;RAB8A;RAB10;RAB1A;RAB8B;RAB1B	0.335496	0.104546
O60299	LZTS3	-0.911288	0.104607
Q6PCB5	RSBN1L	0.861244	0.104685
Q9H4P4	RNF41	-0.550626	0.105205
P54920	NAPA	0.256708	0.105516
Q15404	RSU1	0.32802	0.105569
Q02241	KIF23	-0.52571	0.105572
O75044	SRGAP2	-0.408034	0.10564
Q9NYB9	ABI2	-1.1461	0.10568
P0C7P0	CISD3	-0.509649	0.10587
Q9NXG6	P4HTM	0.857657	0.105964
Q9H4A6	GOLPH3	0.962719	0.106129
Q14119	VEZF1	-0.481673	0.106169
Q9ULX9	MAFF	-0.398282	0.106245
Q86YZ3	HRNR	-1.27872	0.106273
O14924	RGS12	-0.516993	0.106494
Q15678;Q16825	PTPN14;PTPN21	-0.515345	0.106952
Q14241	ELOA	-0.309472	0.107357
Q9BWC9	CCDC106	-0.659984	0.107527
P04350;P07437;P68371;Q13509;Q13885	TUBB4A;TUBB;TUBB4B;TUBB3;TUBB2A	0.886776	0.107598
Q9H3H3	C11orf68	-1.32794	0.107626
Q8IWR0;Q9UGR2	ZC3H7A;ZC3H7B	0.654535	0.108009
Q8WWY3	PRPF31	-0.296012	0.108029
Q9BXB4;Q9BXB5	OSBPL11;OSBPL10	-0.461326	0.108248
P23246;Q15233	SFPQ;NONO	0.456601	0.108282
Q7Z5K2	WAPL	0.317861	0.108372
O43739;Q99418	CYTH3;CYTH2	-0.331771	0.108726
P78527	PRKDC	0.4013	0.108746
Q9UIA9	XPO7	0.262274	0.108952
Q9HAU4;Q9HCE7	SMURF2;SMURF1	0.453397	0.109019
Q7Z4G4	TRMT11	-0.925224	0.109084
O60343;Q86TI0	TBC1D4;TBC1D1	-0.901583	0.109166
Q13829	TNFAIP1	-0.945529	0.109417
Q96JM7	L3MBTL3	-0.451046	0.109452
Q9H9L3	ISG20L2	0.404308	0.109553
Q8WYA6	CTNNBL1	-0.638814	0.109788
P51991	HNRNPA3	-0.384023	0.109883
Q9Y676	MRPS18B	-0.405853	0.109991
Q9H0H5	RACGAP1	-0.592803	0.110003
P07237	P4HB	0.296915	0.110174
Q9NX14	NDUFB11	0.961492	0.110491
Q99426	TBCB	0.451325	0.11061
Q13573	SNW1	-0.261033	0.110666
O94855	SEC24D	0.225153	0.110801
Q9BUL8	PDCD10	0.303906	0.110877
P01116	KRAS	0.556907	0.111016
P14921	ETS1	0.378178	0.111298
O15305	PMM2	0.382588	0.111424
Q9BZI7	UPF3B	-0.337842	0.111538
P47755;P52907	CAPZA2;CAPZA1	-0.479444	0.111556
P07199	CENPB	-0.611285	0.11161
P49959	MRE11	0.302136	0.112212
P52209	PGD	0.302738	0.112237
P29966;P49006	MARCKS;MARCKSL1	1.60968	0.112406
P84101	SERF2	-1.11975	0.112468
Q92990	GLMN	0.380652	0.112525
P17066	HSPA6	-1.64816	0.112538
Q9BQ48	MRPL34	-0.810015	0.112656
P45974;Q92995	USP5;USP13	0.436857	0.112798
P17676	CEBPB	-0.447876	0.112879
P62875	POLR2L	-0.42373	0.113422
Q9UNW9	NOVA2	0.794909	0.113452
Q86TN4	TRPT1	-0.302999	0.113698
Q9UBP6	METTL1	0.815166	0.113824
Q96JG6	VPS50	0.698493	0.113939
O14562	UBFD1	1.10536	0.114098
P62820	RAB1A	0.241391	0.114137
Q9BTX1	NDC1	-0.28136	0.114229
Q13033;Q9NRL3	STRN3;STRN4	1.05502	0.114295
Q5SYE7	NHSL1	0.685888	0.114739
P31946	YWHAB	0.31199	0.114782
Q969H8	MYDGF	0.769874	0.114847
O95684	CEP43	0.579966	0.114946
Q03113;Q14344	GNA12;GNA13	-0.242229	0.115086
Q5T9L3	WLS	0.535388	0.115417
Q9BQ04;Q9BWF3	RBM4B;RBM4	0.286251	0.115546
P61586	RHOA	0.313238	0.115583
O00139;Q99661	KIF2A;KIF2C	0.495911	0.115856
Q5H8A4	PIGG	0.553363	0.115915
P19447	ERCC3	0.261745	0.115915
Q8N4C6;Q9P2E9	NIN;RRBP1	0.478537	0.115989
Q5T0F9	CC2D1B	0.294436	0.116069
P35237;P50452	SERPINB6;SERPINB8	0.656274	0.116429
Q8IY81	FTSJ3	-0.460422	0.116456
Q6P4F7	ARHGAP11A	-0.633742	0.116569
Q9Y2Z0	SUGT1	0.25166	0.116627
Q9UKT4	FBXO5	-0.591857	0.116633
O00712	NFIB	-0.399331	0.116907
Q9BST9	RTKN	-0.674687	0.117153
Q9H4G0	EPB41L1	0.987704	0.117348
Q9Y639	NPTN	-0.29771	0.117372
P28340	POLD1	0.306931	0.117427
P63261	ACTG1	-0.559512	0.117479
Q96ST3	SIN3A	-0.301244	0.117512
Q7L775	EPM2AIP1	1.04096	0.117581
P52306	RAP1GDS1	0.295932	0.117637
Q9ULC4	MCTS1	0.32411	0.117736
P12755	SKI	-0.606988	0.118035
P56559	ARL4C	0.265455	0.118081
Q6ZP01	RBM44	0.666605	0.118109
Q02040	AKAP17A	-0.452926	0.118207
Q53EL6	PDCD4	-0.743725	0.118278
Q14956	GPNMB	-0.619056	0.118405
Q14161;Q9Y2X7	GIT2;GIT1	0.637949	0.118477
Q92542	NCSTN	0.388655	0.118726
P06753;P67936	TPM3;TPM4	0.698409	0.119179
P00558	PGK1	0.614268	0.119225
Q86XK2	FBXO11	-0.367929	0.119278
Q9Y4B5	MTCL1	-0.382762	0.119379
P82914	MRPS15	-0.282448	0.119405
Q15024	EXOSC7	-0.420023	0.119646
Q92544	TM9SF4	0.334999	0.119819
Q5TAX3	TUT4	0.295398	0.120453
Q5TAQ9	DCAF8	-0.532722	0.120559
Q6UW78	UQCC3	-0.799853	0.120572
O43374	RASA4	-0.391666	0.120714
P33991	MCM4	-0.264158	0.120869
Q96SB3;Q9ULJ8	PPP1R9B;PPP1R9A	-1.10071	0.121259
Q9NNX1	TUFT1	-0.480511	0.121344
P49593	PPM1F	-0.423516	0.121489
Q9NV31	IMP3	-1.01406	0.121536
Q9UHD1	CHORDC1	0.343252	0.12157
Q9Y2H2	INPP5F	-1.13481	0.121636
Q14563	SEMA3A	0.26002	0.121701
A6NCE7;Q9GZQ8;Q9H492	MAP1LC3B2;MAP1LC3B;MAP1LC3A	-0.655743	0.122067
P23677	ITPKA	-0.584247	0.122165
Q86U28	ISCA2	-0.371574	0.122361
P43243	MATR3	-0.288998	0.122429
Q6P1Q9	METTL2B	0.556012	0.122829
Q9H093	NUAK2	0.637444	0.123022
P62879	GNB2	0.294081	0.123053
O43390;O60506	HNRNPR;SYNCRIP	0.366439	0.123062
P55209	NAP1L1	-0.370256	0.123063
O15120	AGPAT2	-0.732801	0.1239
Q15678	PTPN14	-0.406961	0.123969
Q96N64	PWWP2A	-0.39966	0.123999
Q70EL1	USP54	-0.565052	0.124122
O14787;Q92973	TNPO2;TNPO1	0.299988	0.124248
Q15043	SLC39A14	0.565588	0.124336
O95071	UBR5	-0.32882	0.124373
P28838	LAP3	-0.481947	0.12438
Q03111	MLLT1	1.33251	0.124647
Q9Y6J9	TAF6L	-0.288778	0.124914
Q9BVP2	GNL3	-0.311125	0.12507
Q08170;Q13243;Q13247	SRSF4;SRSF5;SRSF6	0.848858	0.125247
P49642	PRIM1	0.408877	0.125528
O43813	LANCL1	0.32689	0.12558
O14646;O14647	CHD1;CHD2	-1.00594	0.125591
P42166	TMPO	-0.429614	0.126485
O96008	TOMM40	-0.334316	0.126686
O75691	UTP20	-0.263458	0.126925
Q5JRA6	MIA3	0.294652	0.127102
Q9NWH9	SLTM	-0.514107	0.127572
Q9UDW1	UQCR10	-0.617591	0.127687
Q9NY12	GAR1	-0.563762	0.127741
Q5BKZ1	ZNF326	-0.29175	0.128203
P18146	EGR1	0.59803	0.128346
O94776;Q13330;Q9BTC8	MTA2;MTA1;MTA3	0.926869	0.128628
P33240;Q9H0L4	CSTF2;CSTF2T	0.411224	0.128657
Q13618	CUL3	0.213051	0.128688
Q9BWM7;Q9H9B4	SFXN3;SFXN1	0.447117	0.129966
P23743	DGKA	0.290073	0.130021
Q15843	NEDD8	0.488632	0.130067
Q9NWK9	ZNHIT6	-0.373707	0.130247
Q8WUI4	HDAC7	-0.32903	0.130257
Q13362;Q14738	PPP2R5C;PPP2R5D	0.363259	0.130315
P07333;P08922;P31152;Q16659	CSF1R;ROS1;MAPK4;MAPK6	-0.376508	0.130383
P32189	GK	-0.422444	0.130537
Q9Y2Z2	MTO1	0.768194	0.130718
Q86YP4;Q8WXI9	GATAD2A;GATAD2B	-0.481723	0.130984
P52630	STAT2	0.332478	0.131131
Q9Y6Q9	NCOA3	-0.433912	0.131549
Q9H7H0	METTL17	-0.271113	0.131609
P51812	RPS6KA3	0.247267	0.131632
O75131	CPNE3	0.29212	0.131826
Q8N3P4	VPS8	0.586786	0.132014
Q13823	GNL2	-0.439874	0.132176
O15015	ZNF646	-1.1273	0.13227
Q7Z7K6	CENPV	-0.419378	0.132326
Q96KG9	SCYL1	0.212358	0.132398
P35270	SPR	-0.931097	0.132634
Q10713	PMPCA	-0.318335	0.132697
Q13564	NAE1	-0.631597	0.132701
Q99418	CYTH2	-0.441603	0.132836
Q9UNP9	PPIE	-0.742449	0.132977
P63172	DYNLT1	0.58375	0.133094
Q15149;Q9UPN3	PLEC;MACF1	0.628206	0.133097
P57721;Q15366	PCBP3;PCBP2	0.283797	0.133182
Q9UKK6	NXT1	-0.333017	0.133344
A0A075B6S5;A0A0C4DH67;A0A0C4DH69	IGKV1-27;IGKV1-8;IGKV1-9	0.405723	0.133505
Q9NS69	TOMM22	-0.302752	0.133937
O76094	SRP72	0.261092	0.134157
O00194	RAB27B	0.450012	0.13416
Q9UBQ5	EIF3K	-0.507992	0.134277
Q96B97	SH3KBP1	0.82877	0.134302
Q6MZP7	LIN54	0.418082	0.134592
O60573	EIF4E2	0.4163	0.134697
O75147	OBSL1	-0.257559	0.134708
P40939	HADHA	0.213158	0.134855
P08651	NFIC	-0.42437	0.134866
P78417	GSTO1	0.463191	0.134884
Q9UKX3	MYH13	-1.62395	0.136035
Q9NRP2	CMC2	0.315692	0.136076
Q92692	NECTIN2	0.405108	0.136108
Q13155	AIMP2	0.313904	0.136141
Q9Y490	TLN1	0.27591	0.136145
Q9BRR8	GPATCH1	-0.701094	0.136372
Q9Y2B0	CNPY2	0.658767	0.13643
Q6RFH5	WDR74	-0.276963	0.136546
P48060	GLIPR1	-0.603098	0.136752
P00441	SOD1	0.913496	0.136898
Q8TAD8	SNIP1	-0.517721	0.137206
Q8NI77	KIF18A	-0.342892	0.137222
Q96G21	IMP4	-0.836989	0.137375
Q9UK33	ZNF580	-0.430989	0.1376
Q9UMZ2	SYNRG	-0.874576	0.137609
O14497;Q8NFD5	ARID1A;ARID1B	-1.05927	0.137617
Q9UJA3	MCM8	-0.540937	0.137804
Q8N7H5	PAF1	-0.643969	0.137977
P16220	CREB1	0.316456	0.138055
Q8N9N8	EIF1AD	-0.898971	0.138162
O60669	SLC16A7	0.715989	0.138292
Q9P2Q2	FRMD4A	-0.2843	0.138526
P42677;Q71UM5	RPS27;RPS27L	0.44412	0.138533
Q69YN4	VIRMA	0.858358	0.138622
P62910	RPL32	-0.430484	0.139223
Q2QGD7	ZXDC	-0.431445	0.139257
P62873;P62879;Q9HAV0	GNB1;GNB2;GNB4	0.301857	0.139574
Q9UPT8	ZC3H4	0.652762	0.13975
Q96PN7	TRERF1	-0.398469	0.139856
P56537	EIF6	-0.331863	0.139858
Q96BM9;Q9NVJ2	ARL8A;ARL8B	0.370918	0.140074
P08519	LPA	-0.636506	0.14011
O14972	VPS26C	0.526527	0.140302
P42574	CASP3	0.320727	0.14041
Q15836	VAMP3	-0.426812	0.140425
Q15326	ZMYND11	-0.459245	0.140525
A6NKD9	CCDC85C	0.466104	0.140639
O43166	SIPA1L1	-0.729965	0.140697
Q9HC21	SLC25A19	0.430216	0.140724
P60900	PSMA6	-0.228253	0.140794
Q4ADV7	RIC1	-0.620053	0.140881
P13693	TPT1	0.31512	0.140954
Q5JPI9	EEF1AKMT2	-0.656534	0.140998
Q9NRN7	AASDHPPT	0.41662	0.141061
P46019	PHKA2	-0.668154	0.141369
P61927	RPL37	-0.419728	0.141527
Q02086	SP2	-0.366702	0.141691
P78536	ADAM17	-0.36814	0.141692
P18206	VCL	0.270187	0.141961
Q5T1B0	AXDND1	0.386793	0.142064
Q8WVD3	RNF138	-1.19409	0.142091
Q9Y473	ZNF175	0.561167	0.142211
Q9HCP0	CSNK1G1	-0.414025	0.142258
Q06323	PSME1	0.215693	0.142311
P04899;P08754;P63096;Q5JWF2	GNAI2;GNAI3;GNAI1;GNAS	0.366816	0.142397
Q5ZPR3	CD276	-0.655306	0.142531
P16403	H1-2	-0.308998	0.142727
P10619	CTSA	0.400762	0.142945
P11388	TOP2A	-0.334179	0.143159
Q9BUH6	PAXX	0.873481	0.143594
Q9H1Y0	ATG5	-0.381505	0.143807
P05556	ITGB1	0.239606	0.143868
Q92599	SEPTIN8	0.319725	0.143992
Q9BVI4	NOC4L	-0.771083	0.144083
P54132	BLM	0.406488	0.144229
Q86U42	PABPN1	-0.336161	0.144306
Q96AQ8	MCUR1	0.569956	0.144625
Q96AG4	LRRC59	0.232031	0.14489
Q96L34	MARK4	-0.398966	0.144921
Q86TJ2	TADA2B	-0.326569	0.145682
Q96RQ3	MCCC1	-0.631542	0.145889
Q9UBF8	PI4KB	0.711053	0.145983
Q9Y3A2	UTP11	-0.283061	0.146301
Q9NVH0	EXD2	-0.393953	0.146303
Q9Y3Y2	CHTOP	-0.743066	0.146399
P62829	RPL23	0.311749	0.146615
Q8WY91	THAP4	-0.359529	0.146621
Q5VZF2;Q9NR56	MBNL2;MBNL1	0.275351	0.146937
P07900;P08238	HSP90AA1;HSP90AB1	0.37231	0.146997
P47712	PLA2G4A	0.312335	0.147021
Q9Y2U8	LEMD3	-0.274605	0.147297
P11717	IGF2R	0.23405	0.147361
Q8IYB7	DIS3L2	-0.655434	0.14777
Q15058	KIF14	-0.289812	0.147805
Q8N0V3	RBFA	-1.14728	0.147817
P01833	PIGR	0.412114	0.148018
P42695	NCAPD3	0.252764	0.148066
A4D1P6	WDR91	0.737148	0.148127
P52907	CAPZA1	-0.308631	0.148144
P42330;Q04828	AKR1C3;AKR1C1	-0.556441	0.148243
Q86Y91	KIF18B	-0.298087	0.14861
Q86UW7;Q9ULU8	CADPS2;CADPS	-0.671606	0.148764
Q14789;Q9NZW5	GOLGB1;PALS2	1.68337	0.148773
O60906	SMPD2	-0.763107	0.148916
Q9BY12	SCAPER	-0.431201	0.149273
P60484	PTEN	0.46492	0.149286
P31151	S100A7	-0.987284	0.149417
Q16762	TST	-1.33017	0.149602
P0CG12	DERPC	0.533716	0.149647
Q9H1A3	METTL9	0.544485	0.149872
O00193	SMAP	1.00826	0.150034
P78537	BLOC1S1	-0.353351	0.150238
Q8TEA8	DTD1	0.78076	0.150323
P06730	EIF4E	0.224582	0.150357
Q9Y496	KIF3A	0.464281	0.150694
Q15942	ZYX	0.297102	0.150932
P24534	EEF1B2	0.328165	0.151126
O43572	AKAP10	0.397708	0.151209
O15013	ARHGEF10	0.331823	0.151286
P49815	TSC2	0.345171	0.151349
Q96DR8	MUCL1	0.348579	0.151434
Q9H0V9	LMAN2L	0.892175	0.151472
Q96GX5	MASTL	-0.449415	0.151874
Q99941	ATF6B	-0.409499	0.151984
Q4KMQ1	TPRN	-0.59715	0.15209
Q9NRW7	VPS45	-0.352344	0.152137
P42224	STAT1	0.255203	0.152137
Q15208	STK38	1.09462	0.152186
Q8IV50	LYSMD2	0.681177	0.152187
Q9BV73	CEP250	0.23698	0.15234
Q6STE5;Q92925;Q96GM5	SMARCD3;SMARCD2;SMARCD1	-0.681601	0.152508
Q9BVL4	SELENOO	-0.906296	0.152662
O43678	NDUFA2	0.297216	0.153116
P50851;Q8NFP9	LRBA;NBEA	-0.405912	0.153203
Q9NR45	NANS	0.29734	0.153359
Q8TCY9	URGCP	-0.323929	0.153467
O00566	MPHOSPH10	-1.00413	0.153581
Q6UXN9	WDR82	0.393214	0.153936
Q9NX20	MRPL16	-0.514072	0.15402
Q9UG56	PISD	-0.246171	0.154085
Q7Z478	DHX29	0.467223	0.154191
O60547	GMDS	-0.38504	0.154402
P20339	RAB5A	0.265349	0.154412
Q9ULR0	ISY1	-0.475711	0.154482
Q9BVV7	TIMM21	0.292785	0.154791
P57764	GSDMD	0.488307	0.154974
P56378	ATP5MJ	0.406308	0.155253
Q96DF8	ESS2	-0.547849	0.155305
Q9HC07	TMEM165	-0.390138	0.155354
Q8IVF7;Q96PY5	FMNL3;FMNL2	-0.276326	0.15545
Q8N3C7	CLIP4	-0.338235	0.155652
Q9BVS4	RIOK2	-0.309156	0.156051
Q9UH99	SUN2	-0.361963	0.156258
Q9Y605	MRFAP1	-0.540094	0.156343
Q14571;Q14573	ITPR2;ITPR3	-0.766183	0.156366
P01857	IGHG1	0.766015	0.1565
Q9BPZ7	MAPKAP1	-0.286481	0.156576
Q8IV32	CCDC71	-0.475076	0.156743
Q9H2U1	DHX36	0.282701	0.156914
P50570	DNM2	0.264564	0.157147
P61803	DAD1	0.410968	0.157381
Q04760	GLO1	0.714167	0.157428
O15427	SLC16A3	0.338581	0.15775
Q9NP61	ARFGAP3	0.238389	0.157764
P40123	CAP2	0.270915	0.157804
P18621	RPL17	-0.334984	0.157894
Q8NAV2	C8orf58	0.437051	0.158297
Q13043	STK4	-0.273128	0.158528
Q9P291	ARMCX1	0.354707	0.158639
Q8NEW0	SLC30A7	0.51472	0.158795
Q9NTW7	ZFP64	-0.556716	0.158903
O60256;Q14558	PRPSAP2;PRPSAP1	-0.379271	0.158917
Q9H4B6	SAV1	-0.950475	0.158988
Q5JVF3	PCID2	0.327416	0.159092
P00846	MT-ATP6	-0.324106	0.159177
Q9Y657	SPIN1	0.73525	0.159206
P68104;Q05639	EEF1A1;EEF1A2	0.287616	0.159704
Q9H490	PIGU	-0.776803	0.159726
Q8TDB6	DTX3L	-0.370505	0.15973
P31153	MAT2A	-0.261974	0.159746
Q9Y696	CLIC4	0.295956	0.159996
Q14244;Q3KQU3	MAP7;MAP7D1	-1.83294	0.160743
Q9H5X1	CIAO2A	0.571844	0.160957
P08567	PLEK	0.988583	0.160962
Q96EY4	TMA16	-0.461909	0.161025
O60524	NEMF	0.335903	0.161062
Q9UI43	MRM2	-0.332104	0.161075
Q8N9B5	JMY	-0.691081	0.16109
O75874;P48735	IDH1;IDH2	1.20026	0.161137
A0A590UJ96	LOC122526780	-0.381137	0.161165
Q6ZWT7	MBOAT2	0.761659	0.161304
Q9UJ70	NAGK	0.274185	0.161593
Q9HCS7	XAB2	-0.690224	0.161595
O43716	GATC	-0.48729	0.161731
Q96BF6	NACC2	-0.410134	0.161903
Q12986	NFX1	-0.325489	0.161941
Q96DV4	MRPL38	0.261248	0.16195
P51955	NEK2	-0.750249	0.16207
P58546	MTPN	0.518943	0.162076
Q9Y296	TRAPPC4	0.322314	0.162261
Q9NVZ3	NECAP2	-0.281622	0.16246
Q9NSK7	C19orf12	0.527533	0.162486
Q96EY5	MVB12A	0.272875	0.162675
Q13217	DNAJC3	0.236794	0.162842
Q9BZJ0	CRNKL1	-0.542975	0.163434
Q9H7S9	ZNF703	0.543733	0.163491
Q16222	UAP1	0.398253	0.163789
Q8NCD3	HJURP	-0.371463	0.164244
Q13415	ORC1	-0.602851	0.164606
P00749	PLAU	-0.41012	0.164839
P49760	CLK2	1.3453	0.164864
Q15691	MAPRE1	0.227892	0.164957
Q9UBI1	COMMD3	0.602449	0.165063
Q6PGN9	PSRC1	-0.515285	0.165492
Q13563	PKD2	0.207751	0.16552
Q13454	TUSC3	0.263041	0.1659
P15336	ATF2	-0.526388	0.16591
O95873	C6orf47	-0.460192	0.165967
Q14562	DHX8	-0.447753	0.165976
Q96GD3	SCMH1	-0.570796	0.165999
Q9UP95	SLC12A4	-0.271224	0.166016
Q14692	BMS1	-0.588892	0.166053
P30044	PRDX5	-0.352455	0.166093
P08133	ANXA6	0.295792	0.166111
Q2PZI1	DPY19L1	0.387398	0.166219
P42694	HELZ	0.489287	0.166635
Q15126	PMVK	0.335114	0.166907
Q9BTV4	TMEM43	-0.237756	0.167051
Q9UGP4	LIMD1	-0.592281	0.16721
Q86Y39	NDUFA11	-1.12023	0.167246
Q9UHQ4	BCAP29	0.26899	0.167792
P35568	IRS1	-0.34805	0.167835
P12109	COL6A1	0.316762	0.167939
O95394	PGM3	1.07222	0.168332
P19784	CSNK2A2	-0.333403	0.168679
A0AVT1	UBA6	0.212292	0.168747
Q16134	ETFDH	0.269632	0.168999
Q9NQW7	XPNPEP1	0.570409	0.169145
O15554	KCNN4	0.702602	0.169167
Q9H0U6	MRPL18	-0.414115	0.169226
O94927	HAUS5	0.804912	0.169278
O43156	TTI1	-0.644636	0.169485
P61011	SRP54	0.245392	0.169715
O95881	TXNDC12	0.248448	0.169757
Q8IVD9	NUDCD3	0.261602	0.169954
Q96N67	DOCK7	-0.251811	0.16999
Q14671;Q8TB72	PUM1;PUM2	0.218039	0.170192
Q9GZY4	COA1	-0.490486	0.170278
Q07065	CKAP4	0.263516	0.170336
P20020;P23634	ATP2B1;ATP2B4	-1.19044	0.170611
P48509	CD151	0.266886	0.171081
Q8WXA3	RUFY2	0.738101	0.171457
Q9BVC4	MLST8	0.643997	0.171567
P08670;P17661	VIM;DES	0.437629	0.17157
Q3V6T2	CCDC88A	-0.357487	0.171976
P46783;Q15149	RPS10;PLEC	-0.614541	0.172204
Q8N3J9	ZNF664	-0.428902	0.172441
Q4G0S7	CCDC152	-0.435467	0.172473
Q9NTZ6	RBM12	0.224125	0.172586
O00273	DFFA	0.292827	0.173014
P04350;P68371	TUBB4A;TUBB4B	-0.310733	0.173163
Q96GJ1	TRMT2B	-0.309436	0.173281
O15121	DEGS1	-0.294016	0.173343
Q6NUN9;Q6ZMS7;Q75MW2	ZNF746;ZNF783;ZNF767P	-0.620097	0.17351
Q93096	PTP4A1	0.536944	0.174268
O95235	KIF20A	-0.465139	0.174393
Q9NPC7	MYNN	-0.395909	0.174531
Q9H7E2	TDRD3	-0.332136	0.174564
Q8IY17	PNPLA6	-0.216275	0.174579
P42704	LRPPRC	0.221215	0.17469
Q96CB9	NSUN4	-0.314487	0.17483
P08574	CYC1	-0.249878	0.175167
P31939	ATIC	0.431708	0.17524
Q9UKV8;Q9UL18	AGO2;AGO1	-0.596034	0.175259
Q6ZW31	SYDE1	-0.226583	0.175299
P16435	POR	0.222411	0.175351
A1L390	PLEKHG3	-0.52042	0.175858
P41240	CSK	0.232568	0.176126
Q96P70	IPO9	0.226006	0.176267
Q13614	MTMR2	0.698097	0.176296
Q6PIY7	TENT2	0.319163	0.17635
O43301	HSPA12A	-0.683018	0.17647
Q6KF10	GDF6	0.489345	0.177037
Q9H334	FOXP1	0.363902	0.177074
Q03393	PTS	0.557687	0.177179
Q8N2F6	ARMC10	-0.381488	0.177239
Q12979	ABR	0.2195	0.177491
Q9Y320	TMX2	0.272368	0.1775
Q8NI08	NCOA7	0.448906	0.17753
P11908;P60891	PRPS2;PRPS1	0.319207	0.177575
Q8N9M1	C19orf47	-0.666802	0.177691
O43237	DYNC1LI2	0.232279	0.177731
Q86YT6	MIB1	0.654509	0.177882
Q9NWZ8	GEMIN8	-0.293044	0.17831
Q8WUP2	FBLIM1	0.36844	0.178449
Q13232	NME3	-0.374504	0.178671
Q96SB3	PPP1R9B	-0.707626	0.178811
P09486	SPARC	-0.326309	0.178845
Q96HY6	DDRGK1	-0.235907	0.178847
P26022	PTX3	-0.679932	0.179283
Q6P158;Q7Z478	DHX57;DHX29	1.12748	0.179432
Q15172	PPP2R5A	-0.595798	0.179675
P11021;P11142;P54652	HSPA5;HSPA8;HSPA2	0.435843	0.179772
Q9UPQ9	TNRC6B	-0.262841	0.179778
O00444	PLK4	-0.73179	0.179798
P04350;P07437;P68371;Q13885	TUBB4A;TUBB;TUBB4B;TUBB2A	0.34841	0.179951
Q15014	MORF4L2	-0.221816	0.179969
P29372	MPG	-0.347512	0.180049
Q9Y3U8	RPL36	-0.51504	0.180098
P20340	RAB6A	0.212609	0.180309
P17568	NDUFB7	0.414922	0.18085
Q53F19	NCBP3	0.287778	0.181193
Q16832	DDR2	-0.285101	0.181544
P05198	EIF2S1	0.262913	0.181668
O43747	AP1G1	0.246754	0.181813
Q8IYU8	MICU2	-0.253053	0.181903
Q5JSH3	WDR44	-0.227268	0.181952
P05543	SERPINA7	-0.683501	0.181954
P56181	NDUFV3	0.59965	0.182085
P61019;Q8WUD1	RAB2A;RAB2B	0.215361	0.182186
P82932	MRPS6	-0.267408	0.182246
P38936	CDKN1A	0.468509	0.182775
Q96P11	NSUN5	-0.314595	0.182868
Q96J02;Q96PU5	ITCH;NEDD4L	1.11917	0.182916
P61962	DCAF7	-0.310004	0.18306
O15371	EIF3D	-0.269653	0.183582
Q9HAU0	PLEKHA5	-0.192094	0.183608
P10909	CLU	-0.708919	0.184168
Q9NQ29	LUC7L	-0.288231	0.184202
O43681	GET3	0.236776	0.184275
P78332	RBM6	-0.212287	0.184311
Q9NZ01	TECR	0.289855	0.184506
Q01130	SRSF2	0.755076	0.184557
Q14694	USP10	0.445931	0.184625
Q9UKX7	NUP50	0.244468	0.184692
Q96C00	ZBTB9	-0.462487	0.184977
Q99436	PSMB7	-0.461706	0.185002
P08397	HMBS	0.203019	0.185271
Q9HA64	FN3KRP	-0.285394	0.185275
P82673	MRPS35	0.340527	0.185312
O75794	CDC123	-0.488683	0.18536
A6NIX2	WTIP	-0.290328	0.185498
Q6NVY1	HIBCH	0.783731	0.185596
O95503	CBX6	-0.364455	0.185899
P47755	CAPZA2	-0.372647	0.186003
P30260	CDC27	0.187186	0.186027
Q9BXK1	KLF16	-0.401008	0.186122
Q10469	MGAT2	0.204676	0.18619
Q9H3U1	UNC45A	0.258614	0.186297
Q13206	DDX10	-0.382888	0.186431
P30154	PPP2R1B	-0.327362	0.186529
A8CG34	POM121C	-0.445386	0.186593
Q7Z4G1	COMMD6	-0.913428	0.186834
P82930	MRPS34	-0.356838	0.187006
P51116	FXR2	-0.30672	0.187015
Q56NI9	ESCO2	-0.278347	0.187145
Q9H9B1	EHMT1	-0.621468	0.187654
P13639	EEF2	0.225178	0.187662
Q8IYL3	C1orf174	-0.334829	0.187993
P07814	EPRS1	0.198756	0.188042
Q96SQ5	ZNF587	-0.489896	0.188163
P08238;P14625	HSP90AB1;HSP90B1	-0.275598	0.188454
Q6MZQ0	PRR5L	-0.341101	0.189154
P56270	MAZ	-0.28057	0.189156
Q12996	CSTF3	-0.342225	0.189207
O60684	KPNA6	-0.292531	0.189289
P31949	S100A11	0.282206	0.189369
P36873;P62136	PPP1CC;PPP1CA	-0.622898	0.189448
Q14165	MLEC	0.293905	0.189476
O75886;Q92783	STAM2;STAM	0.797849	0.189644
Q8WTV0	SCARB1	-0.534354	0.189698
Q9H0U3	MAGT1	0.298482	0.189726
Q13356	PPIL2	-0.328431	0.190093
Q6P1R3	MSANTD2	-0.886148	0.190417
P14373	TRIM27	-0.459666	0.190535
P06753;P09493	TPM3;TPM1	0.431448	0.190723
P02771	AFP	0.379612	0.190881
Q9H4M9;Q9NZN3;Q9NZN4	EHD1;EHD3;EHD2	0.251686	0.191
Q9Y6K0	CEPT1	0.29667	0.19146
Q13555;Q13557	CAMK2G;CAMK2D	0.27935	0.191773
O43670	ZNF207	-0.249424	0.191898
Q92934	BAD	0.875718	0.19194
O94804;Q9H2G2	STK10;SLK	0.332399	0.192134
Q9Y6I9	TEX264	0.238838	0.19216
Q13895	BYSL	0.202535	0.192316
Q14520	HABP2	0.670241	0.192572
Q15059	BRD3	-0.5476	0.19259
Q00688	FKBP3	0.423692	0.19288
Q9H5U6	ZCCHC4	-0.315627	0.193079
P62820;Q9H0U4	RAB1A;RAB1B	0.242286	0.193165
Q9NRF9	POLE3	0.298162	0.193203
P78559	MAP1A	0.305676	0.193283
P09497	CLTB	0.381599	0.193417
O60336	MAPKBP1	0.759998	0.193471
Q5SW79;Q9Y4F5	CEP170;CEP170B	-0.60346	0.193561
Q13393	PLD1	-0.568374	0.193584
Q17RS7	GEN1	-0.305974	0.193608
Q96GA3	LTV1	-0.241346	0.193894
P11047	LAMC1	0.267892	0.193957
O76003	GLRX3	0.249475	0.194014
Q14D04	VEPH1	0.439906	0.194276
P41214	EIF2D	0.198306	0.194463
Q9UK80	USP21	-0.404537	0.19469
Q8N392	ARHGAP18	0.195413	0.194695
P35579;P35580;P35749;Q7Z406;Q9UKX2;Q9UKX3;Q9Y623	MYH9;MYH10;MYH11;MYH14;MYH2;MYH13;MYH4	0.341939	0.194878
Q96LJ7	DHRS1	0.310242	0.194922
Q15629	TRAM1	0.423758	0.195115
O14519	CDK2AP1	-0.416393	0.195135
Q9Y3B6	EMC9	-0.307663	0.195149
P19883	FST	0.609509	0.195365
Q8NF91	SYNE1	-0.210565	0.195385
Q9BZF2	OSBPL7	-0.572919	0.195604
Q13574	DGKZ	-0.402627	0.195831
Q9H974	QTRT2	0.326711	0.195977
O75044;P0DMP2	SRGAP2;SRGAP2B	-0.338383	0.196466
Q86X02	CDR2L	1.36199	0.196643
Q92552	MRPS27	0.375456	0.196685
Q9Y5B8	NME7	-0.356156	0.196935
Q13283	G3BP1	0.451658	0.197136
Q9C000	NLRP1	-0.46604	0.197205
Q9H7Z7	PTGES2	0.328704	0.197402
Q9BZG1	RAB34	0.303493	0.197464
Q8WWM7;Q99700	ATXN2L;ATXN2	0.435662	0.197752
P29508	SERPINB3	-0.83607	0.197753
Q9BRQ8	AIFM2	0.278709	0.197818
Q6UXI9	NPNT	0.438285	0.198041
Q3KQU3	MAP7D1	-0.387278	0.198809
Q9BYB0	SHANK3	0.452974	0.199028
P09429;P23497	HMGB1;SP100	-0.339393	0.199205
Q9Y5X1	SNX9	0.29756	0.199261
P27658	COL8A1	0.319353	0.199538
Q7Z7F7	MRPL55	-0.474145	0.199924
Q06587	RING1	-0.332952	0.200069
Q13620	CUL4B	0.196104	0.20016
Q13509;Q9BUF5	TUBB3;TUBB6	0.328513	0.200488
O95707	POP4	-0.324196	0.200521
Q9NXG2	THUMPD1	-0.589155	0.200743
Q96PE2	ARHGEF17	-0.596649	0.200851
Q00796	SORD	-1.01366	0.200876
Q9P2E9	RRBP1	0.388586	0.200878
Q2KHR3	QSER1	0.367801	0.200904
O95793	STAU1	0.384601	0.200912
P35241	RDX	0.274629	0.20095
O76039	CDKL5	-0.430532	0.20098
O00267	SUPT5H	-0.250214	0.201291
P62942	FKBP1A	0.247442	0.201469
P05141;P12236	SLC25A5;SLC25A6	0.700979	0.201824
Q9BTE1	DCTN5	0.38834	0.202113
Q96RQ1	ERGIC2	0.42958	0.202335
P61019	RAB2A	0.218365	0.202355
Q9P2M7	CGN	-1.12527	0.202484
Q15054	POLD3	0.310004	0.202627
O75394	MRPL33	-0.320676	0.202631
O75351	VPS4B	0.216064	0.202671
Q96FJ2	DYNLL2	-0.568375	0.202778
P31946;P61981	YWHAB;YWHAG	0.303156	0.202823
O43663	PRC1	-0.232906	0.202862
P35579;P35749	MYH9;MYH11	0.422414	0.202949
P34932	HSPA4	0.21661	0.203026
Q99653	CHP1	-0.520363	0.203037
Q96JM2	ZNF462	-0.388281	0.203179
P26927	MST1	0.617132	0.203338
Q9H0J9	PARP12	0.225771	0.203356
P0DMV8;P0DMV9	HSPA1A;HSPA1B	0.168501	0.203651
A8K855	EFCAB7	-0.608127	0.203782
O95870	ABHD16A	-0.299084	0.203854
Q9Y394	DHRS7	0.306498	0.203958
Q9H6Z4	RANBP3	0.46693	0.204176
Q13042	CDC16	0.233078	0.204251
Q99614	TTC1	0.251091	0.204269
P30622	CLIP1	0.206485	0.204332
Q5VT06	CEP350	-0.542595	0.204473
Q9UKY4	POMT2	0.717913	0.204885
Q9HB20	PLEKHA3	-0.284208	0.204985
Q9UBX3	SLC25A10	-0.226713	0.205081
Q14693	LPIN1	0.451286	0.205142
Q8IXT5	RBM12B	-0.555525	0.205332
P56270;Q14119	MAZ;VEZF1	-0.7227	0.20538
O95363	FARS2	-0.523703	0.205416
O60684;P52294	KPNA6;KPNA1	0.35963	0.205597
P01889;P04439;P10321	HLA-B;HLA-A;HLA-C	-0.983438	0.205615
O60238	BNIP3L	0.693541	0.205909
Q9Y6G9	DYNC1LI1	-0.221909	0.205918
Q76L83	ASXL2	-0.516329	0.20608
P09525	ANXA4	0.786215	0.2062
O15397	IPO8	0.194747	0.206319
Q7L5N7	LPCAT2	0.263814	0.206364
Q96T76	MMS19	0.21798	0.20637
Q9BQA1	WDR77	0.255739	0.206413
O14950;P19105	MYL12B;MYL12A	0.335709	0.206906
Q9GZR2	REXO4	-0.376687	0.207093
P17405	SMPD1	0.406154	0.207145
Q5HYI7	MTX3	0.542285	0.20726
O75027	ABCB7	0.48796	0.207316
Q14232	EIF2B1	-0.233732	0.207659
P45985	MAP2K4	0.453469	0.207705
Q96RT7	TUBGCP6	-0.285112	0.207788
Q9Y570	PPME1	0.282925	0.207866
Q8NDZ4	DIPK2A	0.254674	0.208097
Q6XUX3	DSTYK	-0.603304	0.208157
P52594	AGFG1	0.268632	0.208344
Q5T447	HECTD3	-0.452628	0.208676
Q96DZ1	ERLEC1	-0.392954	0.208708
Q9UBL3	ASH2L	-0.327345	0.209017
Q9NZN4	EHD2	0.212473	0.209126
O60568	PLOD3	0.295729	0.209166
Q9Y3C4	TPRKB	-0.937371	0.209275
Q8NFH8;Q96D71	REPS2;REPS1	0.355138	0.209339
O94992	HEXIM1	0.337743	0.209364
Q03135	CAV1	-0.302709	0.209436
Q9P2K1	CC2D2A	0.441874	0.209922
Q9P2G9	KLHL8	1.22918	0.210457
Q8NDT2	RBM15B	-0.257785	0.210618
P52943	CRIP2	-0.49092	0.21072
Q96PQ6	ZNF317	0.453176	0.210868
Q13627	DYRK1A	-0.328518	0.211247
P83436	COG7	0.616393	0.211663
Q96Q89	KIF20B	-0.193999	0.211664
Q14CX7	NAA25	0.944519	0.211867
Q14558	PRPSAP1	-0.340371	0.212065
Q15181	PPA1	0.280253	0.212144
Q70CQ2	USP34	0.392515	0.212207
Q9BZ95	NSD3	-0.284989	0.21264
Q8IVL0	NAV3	-0.294595	0.212753
Q9Y3A5	SBDS	0.260303	0.212874
Q12899	TRIM26	0.487443	0.21315
P78524	DENND2B	-0.551916	0.213491
O95295	SNAPIN	-0.27125	0.2136
Q5JV73	FRMPD3	-2.46207	0.213704
Q6ZMG9	CERS6	0.309246	0.213852
Q96AY3	FKBP10	0.251846	0.213907
Q12768	WASHC5	-0.451095	0.214063
O43837	IDH3B	-0.26538	0.214365
Q96PY6	NEK1	-0.306812	0.214532
P06737	PYGL	-0.330657	0.21456
P35580;P35749	MYH10;MYH11	0.248833	0.214632
P25440	BRD2	-0.494596	0.21473
O75223	GGCT	-0.671781	0.214818
Q13428	TCOF1	-0.31089	0.214833
Q8WZA9	IRGQ	0.221659	0.214868
Q9UHD9;Q9UMX0	UBQLN2;UBQLN1	-0.531474	0.21502
Q96I51	RCC1L	-0.42716	0.215022
O00712;P08651;Q14938	NFIB;NFIC;NFIX	0.261973	0.215087
P57721	PCBP3	0.535469	0.21511
Q12959	DLG1	0.21577	0.215136
Q9NRX5	SERINC1	-0.825734	0.215772
P60059	SEC61G	0.503664	0.216001
Q08AE8	SPIRE1	-0.398948	0.216907
Q6GQQ9;Q8TE49	OTUD7B;OTUD7A	0.391981	0.217033
Q13118	KLF10	-0.393955	0.21717
Q5TEC6	H3-7	-0.338937	0.217182
P27348	YWHAQ	0.180452	0.217677
Q9UL40	ZNF346	-0.231083	0.217766
Q99807	COQ7	0.764092	0.217836
O15228	GNPAT	0.278686	0.217865
Q9UPS8	ANKRD26	0.313689	0.217901
Q9NWU2	GID8	0.94015	0.217948
Q9NP81	SARS2	0.867956	0.218226
P09543	CNP	0.200003	0.218266
P05089	ARG1	-0.510932	0.218401
Q5VV42	CDKAL1	0.256424	0.218484
Q9ULA0	DNPEP	-0.51005	0.21914
Q7Z4L5	TTC21B	-1.2037	0.219578
Q9H6F5	CCDC86	-0.421521	0.219628
P49757	NUMB	-0.220291	0.219805
Q8NC69	KCTD6	-0.907125	0.21997
Q8WUB8	PHF10	0.539258	0.220205
Q6PI78	TMEM65	-0.628287	0.220374
Q9UIG0	BAZ1B	-0.325133	0.22046
P17029	ZKSCAN1	-0.854044	0.220811
P07195	LDHB	0.334759	0.220972
Q7Z5J4	RAI1	-0.299252	0.221165
P57678	GEMIN4	0.285605	0.221353
P43246	MSH2	0.225766	0.221364
P37275	ZEB1	0.709143	0.221447
O94826	TOMM70	0.180719	0.221466
B9A064	IGLL5	0.474528	0.221506
Q5MIZ7	PPP4R3B	0.373188	0.221542
Q9P2K8	EIF2AK4	0.293964	0.22173
Q9H8G2	CAAP1	-0.440124	0.221873
O75964	ATP5MG	0.32637	0.221952
Q9Y4X0	AMMECR1	-0.281019	0.222065
Q8IWZ8	SUGP1	0.351047	0.222079
Q9UBX5	FBLN5	0.328213	0.222171
Q969X5	ERGIC1	0.2388	0.223143
Q9C0C2	TNKS1BP1	-0.292766	0.223166
Q9Y3D3	MRPS16	-0.317859	0.223305
P59780	AP3S2	-0.399573	0.223338
Q15042	RAB3GAP1	0.196363	0.223438
Q9BYD6	MRPL1	-0.437381	0.223672
Q15392	DHCR24	-0.260347	0.223749
Q8WUW1	BRK1	-0.265338	0.223853
P57060	RWDD2B	-0.318417	0.224096
P85037;Q01167	FOXK1;FOXK2	1.08615	0.224119
Q9BQP7	MGME1	0.549042	0.224184
Q9UHY1	NRBP1	-0.347368	0.224303
Q8N122	RPTOR	0.213136	0.224428
P04049;P10398	RAF1;ARAF	-0.222478	0.224456
Q9UMS4	PRPF19	-0.242078	0.22496
Q5SRE5	NUP188	0.219538	0.225127
Q12802	AKAP13	0.172093	0.22573
Q96EE3	SEH1L	-0.315519	0.225888
A6NHQ2;P22087	FBLL1;FBL	-0.472096	0.225913
Q86TI2	DPP9	0.35446	0.226252
P01857;P01859;P01860;P01861	IGHG1;IGHG2;IGHG3;IGHG4	0.718941	0.226371
O75351;Q6PIW4;Q9UN37	VPS4B;FIGNL1;VPS4A	-0.32239	0.226519
Q92805	GOLGA1	-0.431466	0.226666
Q13454;Q9H0U3	TUSC3;MAGT1	-0.420551	0.226756
Q9UI17	DMGDH	0.555201	0.227212
Q9UDY2	TJP2	-0.300252	0.227237
Q9BZF3	OSBPL6	-0.407599	0.227572
Q14254	FLOT2	-0.460088	0.227576
P39019	RPS19	-0.420351	0.22773
P34741	SDC2	-0.613666	0.228039
Q8IX90	SKA3	-0.267728	0.228106
Q6R327	RICTOR	-0.241114	0.228148
Q9HB19	PLEKHA2	0.252223	0.228262
P62140	PPP1CB	-0.254766	0.228306
Q6NZY4	ZCCHC8	-0.221232	0.228642
Q99741	CDC6	-0.258529	0.228712
Q15155	NOMO1	0.198976	0.228751
Q92888	ARHGEF1	0.187494	0.228963
P28370	SMARCA1	-0.297376	0.229365
Q9UBP4	DKK3	0.373105	0.229495
P68366	TUBA4A	-0.238783	0.229708
Q86VW0	SESTD1	-0.414791	0.229789
Q9UNX3	RPL26L1	-1.20418	0.229928
Q9NX08	COMMD8	0.528292	0.230136
Q7Z6K5	ARPIN	-0.305295	0.23022
O94966	USP19	-0.283252	0.230388
O43361	ZNF749	0.322311	0.230539
Q9NV70	EXOC1	0.25213	0.230693
Q5T9A4	ATAD3B	-0.277001	0.230739
Q8NF86	PRSS33	-1.33063	0.231102
Q9Y3B3	TMED7	0.204451	0.231389
Q9UNA3	A4GNT	0.450278	0.2315
Q14766;Q9NS15	LTBP1;LTBP3	0.598177	0.231692
Q9H074	PAIP1	0.451872	0.232022
Q9ULS5	TMCC3	-0.232347	0.232087
Q9NV56	MRGBP	-0.761429	0.232211
Q96P47	AGAP3	-0.312322	0.232691
O14662	STX16	-0.386397	0.232877
Q96CB8	INTS12	0.244513	0.232953
P32780	GTF2H1	-0.789169	0.233083
Q9Y2R0	COA3	0.241329	0.2333
Q9NZJ7	MTCH1	0.249177	0.233415
Q99728	BARD1	-0.309708	0.233434
Q96QD9	FYTTD1	-0.332903	0.233521
Q03468	ERCC6	-0.192309	0.233808
Q7RTS9	DYM	0.70039	0.23403
Q499Z4	ZNF672	0.653641	0.234121
Q9BWJ5	SF3B5	-0.396955	0.234319
Q08AF3	SLFN5	0.199037	0.234325
Q14315	FLNC	0.208235	0.234335
P06753;P07951;P09493	TPM3;TPM2;TPM1	-1.20053	0.234353
Q9NRY4	ARHGAP35	-0.168937	0.234479
Q96QD8	SLC38A2	0.535168	0.234639
Q86WJ1	CHD1L	0.234336	0.234652
P30050	RPL12	0.43836	0.234974
P05549	TFAP2A	0.539198	0.23502
Q8N1G4	LRRC47	0.206086	0.235218
P62841	RPS15	-0.364041	0.235258
P47756	CAPZB	-0.234456	0.235514
Q9UBB5	MBD2	-0.267664	0.235602
O43847	NRDC	-0.447595	0.235998
Q8IU81	IRF2BP1	0.376351	0.236046
Q86UP3	ZFHX4	-0.724031	0.236081
Q9BY27	DGCR6L	-0.56943	0.236256
O00264	PGRMC1	0.235752	0.23626
O14936	CASK	0.613402	0.236377
P06703	S100A6	0.328018	0.236591
Q8IWA4	MFN1	-0.730379	0.236794
Q86TI0	TBC1D1	-0.442017	0.236986
P61026	RAB10	0.234885	0.237148
Q86Y79	PTRH1	-0.272035	0.237166
P48454	PPP3CC	-0.680499	0.237224
O43463	SUV39H1	0.879225	0.237474
Q8IZP0	ABI1	-0.347546	0.237666
O95202	LETM1	0.17833	0.238123
Q86VM9	ZC3H18	0.902767	0.238765
Q13325	IFIT5	0.312302	0.238788
Q96FN9	DTD2	0.406286	0.239135
Q13009	TIAM1	-0.942093	0.239162
Q5JPH6	EARS2	0.441218	0.239294
P13984	GTF2F2	-0.321984	0.239652
Q8IVT5	KSR1	-0.265419	0.239655
Q9Y5A9	YTHDF2	0.304573	0.239784
Q96A33	CCDC47	0.180992	0.23997
Q9BQ39	DDX50	-0.404444	0.239992
O95425	SVIL	-0.280652	0.240069
Q6DD87	ZNF787	-0.354083	0.240182
Q15758	SLC1A5	0.221994	0.24031
Q9Y3D0	CIAO2B	0.428842	0.240674
Q7Z392	TRAPPC11	0.477407	0.24071
Q96AP0	ACD	-0.506756	0.240901
P62136	PPP1CA	-0.510967	0.241063
P08237;P17858;Q01813	PFKM;PFKL;PFKP	0.313599	0.241483
Q9UMY4	SNX12	0.209766	0.241567
Q8NDX5	PHC3	-0.535774	0.241864
Q96HI0	SENP5	-0.240164	0.24195
A4D1E9	GTPBP10	-0.22665	0.242033
Q5T0Z8	C6orf132	-0.486854	0.242456
Q9H6E4	CCDC134	0.879037	0.242503
O95819;Q8N4C8	MAP4K4;MINK1	-0.232303	0.242633
Q9P265	DIP2B	0.205819	0.242681
P31689	DNAJA1	0.207268	0.242719
Q53G59	KLHL12	-0.308821	0.242957
Q8WWI1;Q9UI10	LMO7;EIF2B4	1.51556	0.243181
Q9H8W4	PLEKHF2	-1.45692	0.243281
Q8WVC0	LEO1	-0.991901	0.243304
A0A0B4J265	TRAV26-2	1.08982	0.243306
Q14554	PDIA5	0.672499	0.243529
Q5VZ89	DENND4C	0.191251	0.243539
Q8NCM8	DYNC2H1	0.543854	0.243657
Q9BRG1	VPS25	0.389061	0.243732
Q15056	EIF4H	0.356808	0.243839
Q96DX4	RSPRY1	-0.638146	0.244101
Q9UDX4	SEC14L3	0.617059	0.244171
Q03692	COL10A1	0.832476	0.244457
Q96T88	UHRF1	-0.271021	0.244467
Q96GC9	VMP1	-0.866744	0.244638
Q15645	TRIP13	0.198797	0.244752
Q9BYZ2	LDHAL6B	0.587613	0.245034
Q8N4H5	TOMM5	-0.226501	0.245074
P03928	MT-ATP8	0.288566	0.245084
Q9NQX4	MYO5C	-0.335446	0.245278
O60232	ZNRD2	0.351165	0.245354
P51808	DYNLT3	-1.28851	0.245473
P20226;Q6SJ96	TBP;TBPL2	-0.317077	0.245477
P07951	TPM2	0.446967	0.245523
Q9GZT6	CCDC90B	0.204852	0.245932
Q5GLZ8	HERC4	0.209649	0.245962
Q96C19	EFHD2	-0.534087	0.246114
P54278	PMS2	-0.448288	0.246149
P37840;Q16143	SNCA;SNCB	0.791512	0.246171
Q99417	MYCBP	0.224515	0.246253
Q9BVL2	NUP58	-0.266112	0.246356
Q86UK7	ZNF598	0.161235	0.246556
Q99496	RNF2	-0.29431	0.246617
Q9NWS0	PIH1D1	0.212884	0.24679
O14735	CDIPT	0.328325	0.24717
P32242	OTX1	-1.18608	0.247463
O14787	TNPO2	0.239413	0.24768
Q9HBE1	PATZ1	-0.387071	0.247833
Q5SSJ5	HP1BP3	-0.299131	0.247875
Q14680	MELK	-0.227717	0.24824
Q9UJY5	GGA1	-0.510691	0.248593
Q9NVF7	FBXO28	0.500061	0.248839
P41252	IARS1	0.165549	0.248969
Q9BTC8	MTA3	0.639242	0.249821
P23526	AHCY	0.287836	0.249865
Q13043;Q13188	STK4;STK3	-0.637281	0.250105
Q5T5C0	STXBP5	0.235585	0.250305
Q9H4G4	GLIPR2	-0.298127	0.250328
P52815	MRPL12	-0.242053	0.251001
Q13177	PAK2	0.219532	0.251023
O14730	RIOK3	0.284883	0.251184
P10589	NR2F1	0.227708	0.251255
Q00341	HDLBP	0.180232	0.251357
Q16658	FSCN1	0.295661	0.251399
Q13685	AAMP	-0.220566	0.251407
Q7L3T8	PARS2	0.302074	0.252109
Q9H7E9	C8orf33	-0.260993	0.252128
P38435	GGCX	0.409131	0.252147
O14967	CLGN	0.182763	0.252404
Q9ULW0	TPX2	-0.208431	0.252449
P15170	GSPT1	0.195059	0.252458
O43293	DAPK3	-0.409138	0.252722
Q16630	CPSF6	0.216937	0.25281
Q5VWQ8;Q9UJF2	DAB2IP;RASAL2	0.306471	0.252811
P40937	RFC5	0.221633	0.252862
P49917	LIG4	0.226613	0.253073
P32321	DCTD	0.402222	0.253114
Q96F85	CNRIP1	-0.322477	0.253154
P58317	ZNF121	0.247642	0.253517
P49641;Q16706	MAN2A2;MAN2A1	0.361223	0.253779
Q96MW7	TIGD1	-1.00943	0.253886
Q13586	STIM1	0.339036	0.254021
O60504	SORBS3	0.239769	0.254349
Q92572	AP3S1	-0.598748	0.254351
Q9NPH3	IL1RAP	0.657675	0.254894
Q8NDX6	ZNF740	-0.246019	0.25508
P25325	MPST	-0.534498	0.255195
Q14BN4	SLMAP	-0.442061	0.25531
P05067;Q06481	APP;APLP2	-0.673322	0.255716
Q96L92	SNX27	0.324043	0.255769
P16615;Q93084	ATP2A2;ATP2A3	0.226659	0.256006
Q5VZL5	ZMYM4	-0.214181	0.256218
Q969E2	SCAMP4	-0.31184	0.256271
Q92529	SHC3	-0.298347	0.256298
P14550	AKR1A1	0.704839	0.256351
Q6UWP7	LCLAT1	0.239604	0.256473
Q12792;Q6IBS0	TWF1;TWF2	-0.564162	0.256679
Q4V339;Q5JTY5;Q5RIA9;Q8IUF1;Q9BRT8	ZNG1F;ZNG1C;ZNG1E;ZNG1B;ZNG1A	-0.405116	0.256687
Q8NBT2	SPC24	0.314247	0.256698
P53004	BLVRA	0.195048	0.25682
Q9UJX2	CDC23	0.221145	0.257272
Q5VT97	SYDE2	-0.436959	0.257321
P53701	HCCS	0.286826	0.258028
Q5T9C2	EEIG1	-0.966504	0.258372
Q13951	CBFB	1.01537	0.258623
Q86YH6	PDSS2	0.6175	0.258878
Q9H900	ZWILCH	0.208592	0.258895
P41162	ETV3	-0.792067	0.258929
Q16637	SMN1; SMN2	0.209968	0.259082
P17544	ATF7	-0.568201	0.259505
Q16666	IFI16	0.187384	0.259619
Q96PK6	RBM14	-0.239156	0.259737
Q9UHB9	SRP68	0.174346	0.260063
O43493	TGOLN2	0.440991	0.260184
Q8N5M9	JAGN1	0.330211	0.260205
Q00587	CDC42EP1	-0.270261	0.260247
Q99816	TSG101	0.21775	0.260259
Q8WYL5	SSH1	-0.42938	0.26028
O43353	RIPK2	0.313821	0.260326
Q1KMD3	HNRNPUL2	-0.181002	0.260354
O75947	ATP5PD	0.20069	0.260509
O75953	DNAJB5	-0.659206	0.260869
Q96J84	KIRREL1	-0.578333	0.261037
P16615	ATP2A2	0.176518	0.261071
Q7Z2Y5	NRK	-0.533384	0.261173
Q8WX93	PALLD	-0.234079	0.261192
Q92879	CELF1	0.204915	0.261236
P51608	MECP2	-0.51487	0.261262
O60256	PRPSAP2	0.213072	0.261695
P01859;P01861	IGHG2;IGHG4	0.912771	0.261804
Q01081	U2AF1	-0.32673	0.261959
Q96RS6	NUDCD1	0.329884	0.262017
Q70IA6	MOB2	1.41877	0.262104
Q9H7U1	CCSER2	-0.244474	0.262473
Q7Z6J0	SH3RF1	0.397908	0.262523
Q6IPR3	TYW3	-0.264199	0.262799
P27448;Q7KZI7;Q96L34;Q9P0L2	MARK3;MARK2;MARK4;MARK1	-0.346285	0.262972
Q06033	ITIH3	-0.56032	0.263015
Q07617	SPAG1	0.492153	0.263217
O75600	GCAT	-0.378372	0.263391
P62995	TRA2B	0.539593	0.263532
Q9NZN5	ARHGEF12	0.186535	0.263596
P22307	SCP2	0.23367	0.263631
Q96E14	RMI2	0.411466	0.263956
Q5JSZ5	PRRC2B	-0.266713	0.264103
P21964	COMT	0.233596	0.264303
Q9HCD5	NCOA5	-0.223231	0.264403
Q9P0U3	SENP1	-0.214331	0.264747
Q96SI9	STRBP	0.591934	0.265234
O14949	UQCRQ	-0.249279	0.265434
Q14643	ITPR1	-0.436446	0.265455
P00338	LDHA	0.386923	0.26573
Q96II8	LRCH3	-0.171396	0.266097
P42226	STAT6	0.189385	0.266226
Q9UMS6	SYNPO2	-0.625135	0.266339
Q5FWF4	ZRANB3	0.702766	0.266606
Q460N5	PARP14	0.233281	0.266673
Q8IXQ5	KLHL7	0.436644	0.266791
P82909	MRPS36	-0.613054	0.266794
P18850	ATF6	-0.256282	0.266992
Q96TA1	NIBAN2	0.180734	0.267015
O75391	SPAG7	-0.252823	0.267202
Q9Y586	MAB21L2	-0.255985	0.26729
Q9Y3D2	MSRB2	0.585493	0.267298
Q5VWQ8	DAB2IP	-0.587846	0.267475
Q5XKL5	BTBD8	-0.365052	0.267483
Q8NI37	PPTC7	-0.785063	0.267593
Q9HB71	CACYBP	-0.189923	0.267649
Q8NBF6	AVL9	-0.282491	0.267827
Q96RR1	TWNK	-0.432416	0.267829
Q8N5A5	ZGPAT	-0.255683	0.267901
Q9UIF7	MUTYH	-0.590922	0.268154
Q16831	UPP1	0.309562	0.268294
Q8NI36	WDR36	-0.160397	0.268352
Q7Z3G6	PRICKLE2	-0.45477	0.26856
P09960	LTA4H	0.345048	0.268737
Q8NCN4	RNF169	-0.195526	0.268811
Q01650	SLC7A5	0.345005	0.268839
Q96PU4	UHRF2	-0.270442	0.268897
Q7Z7H5;Q9BVK6	TMED4;TMED9	-0.217967	0.269061
Q9H330	TMEM245	0.456535	0.269348
O60347	TBC1D12	1.32673	0.269509
Q9BW19	KIFC1	-0.278739	0.269584
Q92831	KAT2B	0.299592	0.269688
Q9HCN8	SDF2L1	0.357993	0.269717
Q9BYD3	MRPL4	-0.331006	0.269718
O75818	RPP40	0.438879	0.270082
Q96EK4	THAP11	-0.232686	0.270308
Q15652	JMJD1C	-0.259827	0.270417
Q5TC12	ATPAF1	0.656548	0.270745
P35579;P35580;P35749;Q7Z406	MYH9;MYH10;MYH11;MYH14	0.31715	0.270785
Q96PZ0	PUS7	0.327419	0.270831
P61009	SPCS3	0.229232	0.270914
P37108	SRP14	-0.206002	0.271169
Q99497	PARK7	0.306033	0.271175
Q9UKV3	ACIN1	-0.40909	0.271305
Q8N257	H2BC26	1.34055	0.271343
A1A4S6	ARHGAP10	0.418437	0.271543
P25685;Q9UDY4	DNAJB1;DNAJB4	0.33221	0.27158
P01023;P20742	A2M;PZP	0.275165	0.271589
O95477	ABCA1	0.35098	0.271728
Q09028;Q16576	RBBP4;RBBP7	0.225178	0.271899
Q8N684	CPSF7	0.174433	0.272123
O15525;O60675	MAFG;MAFK	1.08484	0.272393
Q8WXH0	SYNE2	-0.285273	0.272516
Q96DA6	DNAJC19	0.280671	0.272899
Q13601	KRR1	0.385741	0.273053
Q9H8H0	NOL11	-0.880755	0.273666
Q9NRR5;Q9UHD9;Q9UMX0	UBQLN4;UBQLN2;UBQLN1	-0.457339	0.273809
P49761	CLK3	0.311568	0.273811
P06733;P09104;P13929	ENO1;ENO2;ENO3	0.356019	0.273935
Q9Y520	PRRC2C	-0.180086	0.274007
P82933	MRPS9	-0.251159	0.274062
Q9P2N6	KANSL3	0.659931	0.274084
P32455	GBP1	0.261875	0.27434
Q16629	SRSF7	0.467926	0.27445
P05412;P17275;P17535	JUN;JUNB;JUND	0.264245	0.275068
Q9BZ67	FRMD8	-0.923479	0.275101
P61966	AP1S1	0.314414	0.275399
P43353	ALDH3B1	-0.414331	0.275512
O75127	PTCD1	0.547349	0.275773
P04439	HLA-A	-0.288065	0.276099
Q8IZ26	ZNF34	-1.04152	0.276174
P62495	ETF1	0.216502	0.276408
Q9H9D4	ZNF408	-0.387493	0.276457
Q8IX18	DHX40	0.692342	0.276738
O75940	SMNDC1	-0.239648	0.277037
Q9UN86	G3BP2	0.397687	0.277509
Q99536	VAT1	0.233707	0.277595
[truncated: 4,249 more rows]

## Sheet: 5
GeneName	Intensity Ratio
HIF1AN	931.46
CLTCL1	453.928
PSMD10	199.125
UQCC1	90.1217
PRKAA1	86.0972
HUWE1	81.6484
PYCR1	74.2475
CDK12	58.5336
CLTB	57.9823
PYCR2	53.1865
SFN	37.6751
ASB7	34.975
CLTC	34.1665
PAAT	33.8755
CLTA	33.0297
GRN	32.3559
ARHGEF40	26.6405
DECR1	19.5036
PGRMC2	18.9542
STEEP1	18.8667
ARFIP1	17.6288
PAXBP1	16.9691
HSPA9	16.171
KIAA1522	16.1069
ACADVL	14.2595
PRPF38A	13.9307
PDF	12.9061
AAK1	12.8425
S100A6	11.9613
CRTAP	11.9141
TUBB8	11.7757
DPM1	11.1529
SLC16A1	10.4287
GORASP1	10.35
HSPA2	10.199
SUGP1	10.1235
PDHX	10.0877
TBC1D9B	10
SDF2L1	10
SLX9	10
HSPA4	9.40341
HRG	9.365
KIF1B	8.76633
SNRPB2	8.20293
EGFR	8.01176
TOR4A	7.92593
TRIM32	7.92011
MFAP1	7.71133
ATG3	7.645
MKKS	7.59281
MIOS	7.4809
TRAPPC5	7.44281
LANCL1	7.32409
RPS19BP1	7.315
CHSY1	7.305
DUSP23	7.175
KHDRBS1	7.14228
THOP1	7.02
SLC27A4	6.85747
CLASRP	6.855
ACTL6A	6.84306
SLC35E1	6.77
MTREX	6.74438
ADPGK	6.62768
GNL2	6.6056
CHST14	6.605
PCMTD2	6.595
PCMT1	6.59133
TAX1BP3	6.59
SAP30BP	6.55951
TIPRL	6.375
TACC1	6.36064
HSPA4L	6.34111
LRCH2	6.2979
FLOT2	6.235
NBN	6.195
HTRA1	6.175
RIF1	6.17
LYPLAL1	6.145
DMAP1	6.065
NFKB2	6.05
NAT10	6.035
ZNFX1	6.035
RHOBTB3	6.025
ATF1	6.005
LPCAT1	5.985
SMURF2	5.98
NUP205	5.975
ALG1	5.975
SFPQ	5.95321
STXBP3	5.95
MXRA8	5.95
CWC25	5.92885
SPOUT1	5.9
LIG3	5.88929
C19orf47	5.88
GALK1	5.88
DUSP3	5.865
ARMCX3	5.865
ZRANB2	5.855
KIN	5.855
DIP2B	5.85
TM9SF2	5.85
CAAP1	5.845
BIRC2	5.84
HSPA5	5.82645
LAMTOR1	5.825
NBAS	5.82
OPA1	5.82
CCT6B	5.815
TRAPPC4	5.81
CEP57	5.805
SLC25A29	5.8
STX12	5.795
APPL1	5.795
RALY	5.79
TAF6L	5.785
CLK3	5.785
HMGA1	5.78
GAR1	5.77892
LENG8	5.77578
JAK1	5.775
CD99	5.775
NUP107	5.77
SP100	5.77
SPTY2D1	5.76
NAT14	5.755
ATP2B1	5.75
NECTIN2	5.745
FADS1	5.745
CHP1	5.745
MSL1	5.745
SLC25A13	5.74
HIP1	5.74
NEK6	5.735
SWAP70	5.73
LPCAT4	5.725
WLS	5.725
MTX1	5.725
UQCC2	5.72
BUD13	5.72
C11orf68	5.715
ZNF638	5.71
SCAMP2	5.705
PCF11	5.705
MED24	5.705
THOC2	5.7
DDX39A	5.7
MRPS25	5.695
TAPBP	5.695
GJA1	5.69
GCDH	5.69
THOC6	5.685
LPGAT1	5.685
SMARCA4	5.675
DIDO1	5.665
SERINC1	5.665
FMR1	5.66
MARK3	5.66
TBK1	5.655
NELFB	5.655
RAP2B	5.65
SLC25A15	5.65
ANK3	5.65
U2AF2	5.64969
CDH6	5.64
LDHAL6B	5.64
RANBP2	5.64
CPSF1	5.64
NUFIP1	5.64
PISD	5.64
HSPA8	5.63913
ARL4C	5.635
ZC3H18	5.635
TDRD3	5.63
ADAR	5.625
DYNLT3	5.625
TIMMDC1	5.625
CISD1	5.625
BDH1	5.62
RUFY1	5.615
PARP2	5.615
LETMD1	5.615
SNX9	5.61
OTX2	5.61
AKAP2	5.61
PAK4	5.61
CKAP2	5.61
BRD9	5.605
TAF5L	5.605
MED17	5.605
STOM	5.605
PTBP3	5.6
SVIP	5.6
LATS2	5.6
DTX3L	5.6
ISCU	5.6
PHF3	5.595
NKRF	5.59
CMC1	5.59
MFF	5.59
NFIC	5.59
FNBP4	5.585
STX5	5.585
LRRC8E	5.585
MYEF2	5.585
NOP56	5.58
NIPSNAP2	5.58
CYTH3	5.58
SIN3A	5.58
PRRC2B	5.58
MTPAP	5.575
MACROH2A1	5.575
DNAJB4	5.575
CTSC	5.575
CDC42SE1	5.575
CYB5A	5.57
PTPN23	5.565
CHPF	5.565
WDR19	5.565
DENND2B	5.565
XPO7	5.565
MTMR10	5.56
HMGN1	5.555
RTN3	5.555
PEX11B	5.55
AUP1	5.55
TPX2	5.55
THOC3	5.55
TIMM44	5.55
SFXN4	5.55
RANBP3	5.54773
SLC25A12	5.545
BUD31	5.545
SLC25A16	5.545
LEMD3	5.545
TRIP4	5.545
SPECC1L	5.54
SORBS3	5.54
KIAA0586	5.535
GNL1	5.535
GTF3C3	5.53
GGCX	5.53
TIMM29	5.53
SNU13	5.53
DHX8	5.53
MRM2	5.525
PPP6R1	5.52116
SMIM20	5.52
DHX36	5.52
ZNF326	5.52
WDR6	5.52
TMEM245	5.515
INTS1	5.515
TUT7	5.515
DGCR8	5.515
THOC1	5.515
DNTTIP2	5.515
TTC17	5.51
MIPEP	5.51
SNX33	5.51
SEMA3C	5.51
PNPLA6	5.505
ILVBL	5.5
STX4	5.5
GNA13	5.5
PATZ1	5.5
ABHD12	5.5
TRIM22	5.5
NKAPD1	5.5
INPPL1	5.5
TRA2A	5.5
RBM5	5.495
CHTOP	5.495
NUP188	5.495
RAB5B	5.495
PPHLN1	5.49
CNOT3	5.49
PTRH2	5.49
TRAFD1	5.49
GNL3L	5.49
UBE2Z	5.485
ASCC1	5.485
CEP43	5.485
RBM34	5.485
SLC1A5	5.48
ECT2	5.48
CCDC59	5.48
POLR1G	5.47
CDC27	5.465
NMNAT1	5.46
RRP1B	5.46
FXR2	5.455
DDX51	5.455
ABHD14B	5.4512
APOOL	5.45
SEC62	5.45
CPOX	5.45
XAB2	5.445
RAD21	5.44
PLEKHA7	5.44
ZC3H14	5.435
CARS1	5.435
AKAP17A	5.435
RBMS1	5.43
THOC7	5.43
CPSF2	5.43
MAP2K7	5.425
CEPT1	5.425
THOC5	5.425
PLXNB2	5.425
AXL	5.425
RBBP6	5.425
HDAC2	5.425
TMEM30A	5.42
TFB2M	5.42
SUCLG1	5.42
KIRREL1	5.42
RNPC3	5.42
RNF114	5.42
PRPF4B	5.415
CNOT9	5.415
WDR18	5.415
PDS5B	5.415
ZBTB21	5.41
UTP15	5.41
NSRP1	5.41
BNIP3L	5.41
DYSF	5.41
NFIX	5.41
MACO1	5.405
ZNRD2	5.4
USF2	5.4
NFIB	5.4
MDFIC	5.395
SNRNP48	5.395
PQBP1	5.395
POLA1	5.395
GPATCH11	5.395
SUGP2	5.39
FIP1L1	5.39
UBE2L3	5.38994
WIZ	5.385
RNF2	5.385
BRIX1	5.385
PRR11	5.385
ZCRB1	5.385
KCNN4	5.38
KIF20A	5.38
SERPINB5	5.37764
SH3RF2	5.375
WDR33	5.375
TTC27	5.375
KIAA2013	5.375
MED1	5.37
ALG3	5.37
EMC8	5.365
ZFR	5.365
SDF2	5.36
EXD2	5.36
TOE1	5.36
ATP6V0D1	5.355
FKBP11	5.355
KANK1	5.355
ACADM	5.345
SMC5	5.345
GOPC	5.34
DIMT1	5.335
STK4	5.33
TUT4	5.32
FYTTD1	5.32
GPATCH4	5.315
PRR14	5.315
NUP62	5.31288
PIP5K1A	5.31
MED21	5.31
KATNAL2	5.30809
RBM4B	5.3
UBAC2	5.3
SLC39A14	5.3
SNRPD1	5.2987
PDLIM4	5.29059
PSME1	5.29
MAPK3	5.285
DDX50	5.285
EXOSC8	5.285
WDR12	5.28
TMEM165	5.28
TMCO1	5.275
APOB	5.275
FAM161A	5.27
CORO2B	5.27
SOD1	5.26925
NET1	5.265
RPS6KA4	5.265
PTMS	5.26234
GMFB	5.26164
GCLM	5.26
UTP14A	5.26
DIPK2A	5.26
GRB2	5.25154
OPTN	5.25
IAH1	5.24771
ZNHIT3	5.245
UROD	5.24449
SP140L	5.24
IMPA2	5.23381
TMSB4X	5.22594
CILK1	5.225
SNRPC	5.21544
SMARCD2	5.215
CHMP6	5.21
NCS1	5.21
GLT8D1	5.21
CLK2	5.205
GMPPB	5.19164
HEXB	5.19036
ACAT2	5.18896
PRNP	5.17189
CLIP4	5.165
MECOM	5.165
FBL	5.12498
DMRTA1	5.1
SPATA13	5.095
SIK2	5.095
SNRNP27	5.06318
TCF4	5.055
RBM3	5.04425
PGM3	5
CAMK2B	5
SMS	5
NUBP1	5
TOR1AIP2	5
CDC25B	5
SLC16A7	5
ARMCX2	4.96943
TERF2IP	4.95942
TREX1	4.8773
RSRC1	4.83514
SAP18	4.77113
ATP5MF	4.76394
MARK2	4.68667
CMAS	4.52732
SLC39A7	4.52015
CHPF2	4.49881
XPO5	4.48
EMC1	4.41021
RECQL	4.39787
AURKA	4.38721
BCAS2	4.30465
HSPBP1	4.21339
ZNF598	4.15425
CCNK	4.14832
CACTIN	4.12167
DDX54	4.07506
EXOSC9	4.05234
PRPF3	4.02994
TFIP11	4.02794
HP1BP3	4.01834
GSTK1	4.00134
UBXN1	3.96623
MYBBP1A	3.95532
ITGA6	3.95014
NUFIP2	3.9296
LRRC8C	3.90503
COA3	3.8484
IK	3.79276
FECH	3.78814
NONO	3.78673
LUC7L	3.74807
SLAIN2	3.7412
CDC5L	3.6427
PNO1	3.63165
SERF2	3.60801
MAP1A	3.56378
IRS1	3.5235
PRC1	3.51722
TXLNG	3.51648
PYCR3	3.45387
U2AF1	3.44432
STAG2	3.41707
SRSF5	3.35244
RBM8A	3.33089
MRPL2	3.32878
BTAF1	3.26979
CLP1	3.26316
TTC13	3.2595
DDX56	3.23965
DDX46	3.20166
SF3A2	3.19229
SF3A3	3.18733
CNPY2	3.17873
SLC35B2	3.17614
FLOT1	3.17211
COX16	3.17071
KIF2C	3.16476
DLG5	3.16179
MT-ATP6	3.15778
FARSB	3.13764
PVR	3.13
SNRPA	3.12653
YTHDC2	3.11949
SMU1	3.11533
SF3B1	3.07932
TMEM33	3.0659
MT-ND4	3.05914
PYGB	3.0303
TMOD3	3.02723
ADSL	3.01991
HMGA2	3.0167
CPSF6	3.01261
CFAP20	2.98314
LRRC8A	2.98102
LUC7L2	2.97855
PFDN5	2.97253
NUDT21	2.97202
ATP5ME	2.96689
C1orf122	2.94812
B3GAT3	2.94368
SCRIB	2.90644
SF3B4	2.89644
RNPS1	2.87837
ACADSB	2.87078
PPP1R10	2.86944
SF3B5	2.86823
DNAJC8	2.86529
CHMP4A	2.86317
DEK	2.86162
SF3A1	2.85821
EPB41L5	2.85322
MRPL35	2.83453
SMARCE1	2.82292
OAS3	2.80239
PURA	2.79999
EBNA1BP2	2.79105
CD151	2.77011
TBL2	2.75848
CALML3	2.75334
TMEM109	2.74905
LUC7L3	2.74452
LTF	2.73728
EMC4	2.72632
RNASE7	2.71468
SLC25A22	2.71241
PDLIM5	2.69926
SMCHD1	2.69484
RER1	2.69237
PHF5A	2.68137
PRPF38B	2.66137
TMEM131	2.66041
SRSF2	2.64857
IFI16	2.62208
SMARCC2	2.61679
HEBP1	2.61304
SLIRP	2.6121
RHEB	2.59473
NUDT5	2.58794
TMEM263	2.56658
NDUFA2	2.56384
SRPK1	2.55965
GEMIN4	2.55148
ABCF2	2.55
TOX4	2.54065
CHCHD3	2.53381
NSFL1C	2.52505
CNOT2	2.5188
CISD3	2.51739
MRPL3	2.51225
HTATSF1	2.49659
CDK11B	2.49625
PSPC1	2.4961
CALML5	2.48218
SF3B6	2.48215
OGT	2.47786
PDLIM7	2.47634
SLC25A10	2.45764
RNF20	2.45522
MED16	2.45206
YARS2	2.45149
FTSJ3	2.44979
HABP4	2.43465
ATP5MK	2.41016
UBE2I	2.40576
SREK1	2.39591
WARS2	2.37685
RBM25	2.37632
HSPH1	2.37063
SNRPD3	2.36602
ACOT8	2.36491
RSRC2	2.36484
SOAT1	2.36177
DNMT1	2.3558
TOR1AIP1	2.34599
SNRPD2	2.34456
CEP85	2.33739
MRPL48	2.3299
SNRPA1	2.32848
SRSF1	2.32827
TMEM214	2.3276
PPP4R1	2.32592
ATXN10	2.32401
DOCK9	2.31711
ATP1B3	2.31496
EXOSC1	2.31008
MAGT1	2.30546
DDX42	2.30403
NCAPH2	2.30325
TPP2	2.30183
CCDC47	2.29632
CPSF7	2.29206
EXOSC10	2.29143
GRWD1	2.29012
PCID2	2.28961
LSM4	2.28284
NIPSNAP1	2.27778
C1orf109	2.27469
EMG1	2.27438
ZNF207	2.26509
TMED7	2.25519
ZC3H15	2.25419
SNRPF	2.25321
CSRP2	2.24617
ZCCHC17	2.24527
H4C1; H4C2; H4C3; H4C4; H4C5; H4C6; H4C8; H4C9; H4C11; H4C12; H4C13; H4C14; H4C15; H4C16	2.24342
NME1	2.24194
NOP58	2.24046
CYFIP1	2.23889
HBA1; HBA2	2.23856
EIF4E2	2.23798
COPS6	2.23724
YLPM1	2.21455
GOLGA2	2.20899
RICTOR	2.20808
SMARCB1	2.20603
KPNA3	2.19808
SF3B2	2.19103
TP53BP1	2.18627
NT5E	2.1834
MPG	2.18076
GALNT7	2.17958
MRPL39	2.1789
CSNK1D	2.1783
DRG1	2.17613
PARVA	2.16772
PLP2	2.16677
GATAD2A	2.16604
BICC1	2.16425
DPP3	2.16235
CNTNAP1	2.16171
GRPEL1	2.15482
WDR82	2.14337
HBS1L	2.13015
PHRF1	2.1214
MTCL1	2.10553
ALDH1B1	2.10388
SQOR	2.09914
FAH	2.09851
ARMCX1	2.09292
SLC3A2	2.08491
CPT1A	2.0842
RBM39	2.08415
OBSL1	2.08105
ARHGEF2	2.0787
MRE11	2.07208
DNAJC16	2.06716
MCU	2.06674
TXNDC12	2.06641
PHLDA1	2.05791
APRT	2.0384
MED15	2.02855
S100A10	2.02765
CLPX	2.02336
RPL36	2.0233
PNN	2.02037
YME1L1	2.0185
CIR1	2.00641
NOLC1	2.00136
LUZP1	1.9936
RIC8A	1.99039
DECR2	1.98606
BCLAF1	1.98566
SLC7A5	1.98174
LSM3	1.98058
EXOSC5	1.96998
VKORC1	1.9693
HNRNPL	1.96905
IPO7	1.96525
TCF25	1.96218
TIMM13	1.96182
PRPF19	1.96094
BUB3	1.95836
SRSF11	1.95799
ANP32A	1.9516
SLC25A5	1.94861
SNRPE	1.94858
UAP1	1.94782
FUT8	1.93929
SUB1	1.93891
SRRM1	1.93827
CHD4	1.93358
SON	1.93237
DNAAF5	1.93197
HMOX2	1.93074
CIAO2B	1.9253
NSDHL	1.92334
ALYREF	1.9229
PLAT	1.9213
SRSF7	1.9175
FIS1	1.91552
PNPT1	1.91466
RPAP3	1.9085
DDX23	1.90532
TAOK2	1.90055
NCAPG2	1.90053
CPNE1	1.89927
ENAH	1.89342
SLC25A1	1.89296
RFC1	1.89287
HECTD1	1.89264
TMED10	1.89238
DHX57	1.89123
WDR11	1.88789
DHX29	1.88764
FARSA	1.88598
GET3	1.8852
DNAJC9	1.88415
BAIAP2	1.88365
ACSL4	1.88049
EML4	1.87768
CFAP410	1.87766
NOP2	1.87669
SNW1	1.87576
SPATS2	1.87053
PTBP1	1.87024
HMMR	1.86472
EIF4B	1.86168
RACGAP1	1.86016
EIF2A	1.85679
UBE3C	1.85378
DHCR7	1.85372
RAB1A	1.84958
VAMP5	1.84745
FAM83D	1.84669
VKORC1L1	1.84507
SFSWAP	1.84439
SEPTIN6	1.84336
CCNT1	1.84224
RDH13	1.8371
ELP1	1.83526
ZNF281	1.83493
DBT	1.83484
VPS13C	1.83474
ERAP1	1.83377
MTA2	1.83263
SPATA5L1	1.82686
RRBP1	1.82026
TECR	1.81787
DHX15	1.81679
LSM8	1.81648
A2M	1.81398
TRIM56	1.80759
LEMD2	1.80618
SNX6	1.80334
AIP	1.80306
TMA7	1.80185
PRPF6	1.80111
LYPLA1	1.80063
SEPTIN7	1.79967
DCBLD2	1.79619
SEC11A	1.78839
EXOSC6	1.78153
DDX28	1.78036
TTC1	1.77777
CSDE1	1.77763
CD81	1.7771
ILKAP	1.77348
FOXK2	1.77329
DNAJB12	1.77264
MRPL22	1.77134
NDUFB11	1.76998
SNX1	1.7692
JPT1	1.7687
RFC2	1.76836
GEMIN8	1.76478
AP3B1	1.76322
SCP2	1.76292
TPR	1.76252
AZGP1	1.76086
NDUFA8	1.76069
GTPBP8	1.75786
DDX21	1.75727
KIF4A	1.75647
SF3B3	1.75483
KIF2A	1.75412
HNRNPLL	1.75378
RAE1	1.74687
ITPR3	1.74628
SERPINA12	1.74398
GFUS	1.74384
SNRNP70	1.74318
PRPF4	1.73913
GNL3	1.73794
CAMK2D	1.73706
CREG1	1.73403
RBM26	1.73036
ERH	1.72933
ECH1	1.72768
HPRT1	1.72646
EFTUD2	1.72565
NUP50	1.72494
EXOSC7	1.72345
KTN1	1.72267
FAM91A1	1.71869
CSTF2	1.7156
PIH1D1	1.71489
WDR77	1.71081
SRI	1.70843
EPB41L2	1.70162
BAG4	1.70108
SAP30	1.70088
YKT6	1.7004
DYNLRB1	1.69935
RBM42	1.69795
COX20	1.69723
SRC	1.69609
SEC14L2	1.69335
POLR2H	1.69258
ACTR1A	1.69128
FAM98B	1.69092
CACYBP	1.69068
MSH6	1.68915
SDC1	1.68861
CALR	1.68555
WDHD1	1.68516
RNF170	1.68419
SLC25A6	1.68373
KLK7	1.68351
SFXN3	1.68244
MBOAT7	1.67988
DYNLT1	1.67982
CIRBP	1.67916
MAP1S	1.67766
MAPK1	1.67754
HDLBP	1.67572
NOL7	1.67566
ATP5PO	1.67556
C2orf49	1.67458
BCKDK	1.67402
CDH2	1.67189
TMEM167A	1.66614
HDGFL2	1.66591
TSFM	1.66583
PPID	1.66343
NUCKS1	1.65976
MDH1	1.65913
CBX5	1.6577
PPAN	1.65694
DDX47	1.65252
ARHGDIA	1.65235
MYLK	1.65232
EPS8	1.65191
PCBP1	1.64979
CPSF3	1.6489
TSR1	1.64621
PFKP	1.64571
WAPL	1.64563
NDUFA11	1.6443
RAF1	1.64267
CAV1	1.64162
BRI3BP	1.6412
NAV1	1.63962
MOB4	1.63718
PPIL1	1.6366
SLC25A11	1.63607
THY1	1.63516
ELAVL1	1.6351
AKAP8	1.63106
ATP2A2	1.62483
PDS5A	1.6232
RCC2	1.62003
CUL4B	1.61988
ACTR10	1.61854
UBAP2	1.61675
UBQLN1	1.61605
ALDH1A3	1.61406
CKAP4	1.61239
ZC3H4	1.61129
ARF5	1.61049
XRCC1	1.60937
CDC20	1.60817
EIF2AK2	1.60812
TIMM23	1.60693
DHCR24	1.60688
DCTN5	1.60543
ENY2	1.60378
DCTN1	1.60366
TXNDC9	1.60344
SSRP1	1.60127
PSMA3	1.60041
SCARB2	1.59702
YTHDF1	1.597
NF1	1.59596
DNAJA1	1.59189
HAL	1.59051
ETFA	1.58981
RANGAP1	1.58951
SPATS2L	1.58845
EXOSC4	1.58729
CKAP5	1.58405
ACSL3	1.58266
SEPTIN2	1.58264
TRMT1L	1.58111
PUF60	1.58036
STAT6	1.57778
RRS1	1.57747
PSMD5	1.57746
TBCE	1.57593
PHLDA2	1.575
AK2	1.57377
LRCH3	1.57315
ERAL1	1.57261
HAUS5	1.57097
CAVIN2	1.56949
PDIA6	1.56928
MTCH2	1.56782
POLR1C	1.56745
NEDD1	1.56741
RAB18	1.56585
RTRAF	1.56432
PRPF31	1.56388
SKIC8	1.56249
GTF2F2	1.5621
RAB35	1.56016
ABCD3	1.56007
IVD	1.56
TBL1XR1	1.55704
APEH	1.55685
RFC4	1.55416
MMP2	1.55195
PITPNA	1.55191
TOP1	1.5518
DDX1	1.55162
NMT1	1.54868
ARMC10	1.54724
WASF2	1.54575
RDH14	1.54538
RBBP4	1.54477
IGHG2	1.54476
MYO18A	1.54396
MRPL46	1.54238
COL8A1	1.54195
CLASP1	1.54179
SEPTIN10	1.54049
SMC3	1.53705
MTHFD1L	1.53643
SEC31A	1.53381
DYNC1LI2	1.5322
NOSIP	1.5317
ATP5PD	1.53135
MAP4	1.53088
GNB2	1.52933
NDUFV1	1.52824
TSPO	1.52762
TRIR	1.52755
FAR1	1.52586
PTGES2	1.52539
OXSR1	1.52415
RPL36A	1.52166
H1-5	1.5207
PRRC2A	1.51922
BIN1	1.51847
CHTF18	1.51798
GEMIN6	1.51797
SKIC3	1.51739
ATP1A1	1.51511
ADD1	1.51391
TUBGCP4	1.51309
NRP1	1.51307
SLC25A4	1.51212
PFDN2	1.51173
PLOD1	1.51117
S100A8	1.51075
CSTA	1.51042
PRPF40A	1.50956
KRAS	1.50934
UCK2	1.50722
FN1	1.50705
CPNE3	1.50688
FAM3C	1.5064
ERGIC1	1.50557
ASCC2	1.50355
S100A13	1.50297
FMNL3	1.50221
HAUS4	1.50148
MRPL47	1.50118
PEF1	1.50116
G3BP1	1.50053
BANF1	1.50043
TARS1	1.49999
ASCC3	1.49993
CPA4	1.49919
TSN	1.4968
RBM27	1.49676
DCTN2	1.49586
UTRN	1.49534
PDCD10	1.49437
MYO5A	1.49348
RPS25	1.4924
MOGS	1.4916
MOV10	1.49117
DNAJC19	1.48968
RPLP0	1.4873
ACSL1	1.48721
NUP98	1.48661
ACOT9	1.48427
IGHA2	1.48386
COPG1	1.48269
PIN4	1.48071
C8orf33	1.47826
RFC3	1.47262
PGK1	1.47136
USP9X	1.47119
SBDS	1.47087
EXOSC2	1.4702
RO60	1.46963
GNB1	1.46903
PRPSAP1	1.4673
RRAS2	1.46702
VPS35	1.46475
GARRE1	1.46453
MCTS1	1.46414
RAB3B	1.46411
SPAG9	1.46218
CACNA2D1	1.46097
VCL	1.46029
S100A16	1.45989
CNBP	1.45724
TES	1.45703
ACP1	1.45501
PFAS	1.45427
PHPT1	1.45416
OSTC	1.45402
UBR4	1.45393
TM9SF3	1.45182
PAM16	1.45146
RPL37A	1.45128
RAP1A	1.45019
HNRNPM	1.44899
MRPL23	1.44852
EMC2	1.44811
BZW2	1.44795
GTPBP6	1.44668
POLDIP3	1.44666
LMNB1	1.44633
GMDS	1.445
PIP	1.44421
TAOK1	1.44252
SLC20A1	1.44218
PPT1	1.44112
TALDO1	1.4407
BAG2	1.44056
GRB10	1.44034
TJP1	1.44004
DPY30	1.43783
DNAJC11	1.43709
WFS1	1.43625
OLA1	1.43473
SNCA	1.4344
GGH	1.4344
KIF23	1.43302
TANC1	1.43226
HADHB	1.43126
PCNP	1.43007
PLK1	1.42933
SGPL1	1.42795
MRPL37	1.42613
SEC24C	1.42591
TRMT112	1.42591
SKP1	1.42574
PSMB4	1.42523
AFG3L2	1.42507
PRKAR2A	1.42061
MRPL27	1.42049
RPS8	1.42036
AGRN	1.41996
NEXN	1.41972
TPD52L2	1.41955
TUBA4A	1.4178
PABPN1	1.41712
SMC2	1.41594
RSU1	1.41444
RB1	1.41403
STT3B	1.41367
TMX2	1.41255
UBE2D3	1.41234
DOCK7	1.41229
KNSTRN	1.41184
TGM3	1.41149
UGP2	1.41136
WDR26	1.41127
NDUFA13	1.41047
WNT5B	1.41015
NDUFA5	1.40974
ARL6IP4	1.40953
CCN1	1.40811
SCD	1.40793
RPL22L1	1.4068
FHOD1	1.40635
SSR3	1.40613
H3-7	1.4061
APMAP	1.40461
PSMD7	1.40397
ERP29	1.40341
PLOD3	1.40326
EDIL3	1.40278
EXOC8	1.40206
GPATCH8	1.40035
RFC5	1.39852
ATP5F1C	1.39775
CDC73	1.39733
AP1B1	1.39696
PFKL	1.39505
PPP1CC	1.39487
NCAPD2	1.39485
NUP93	1.39429
GALNT10	1.39319
ARHGAP1	1.39316
NIT2	1.39268
RRP12	1.39242
RPL36AL	1.39137
IKBKG	1.39118
HELLS	1.39038
POLR2E	1.38987
BNIP1	1.38985
S100A9	1.38837
PDLIM1	1.38739
XPO1	1.38664
ANXA7	1.38629
CDK1	1.38624
ALDH9A1	1.38509
PDCD5	1.38469
SMARCAL1	1.38442
ALDH3A2	1.3843
SRSF3	1.38429
SEPTIN8	1.38417
ASPH	1.3836
MRPS14	1.38127
MTDH	1.38106
STRN	1.37946
AVEN	1.37824
MRPS17	1.37707
USP39	1.37681
RPS23	1.37291
COX7C	1.37158
HOMER3	1.37074
DDX39B	1.3694
BAIAP2L1	1.36931
BAG3	1.36675
RAB7A	1.36522
DCD	1.36426
LPCAT2	1.36259
MRPL30	1.36243
SYNJ2	1.36242
VTN	1.36236
COPB1	1.36234
PRXL2A	1.36205
WDR5	1.36171
DR1	1.36078
RPS28	1.36058
RPN2	1.36043
HS2ST1	1.35825
ANAPC7	1.35647
ACIN1	1.3556
RPA2	1.35555
TRIP13	1.35388
CDK5RAP3	1.35299
SNRNP40	1.35248
EIF2B4	1.3522
EMC7	1.35122
CGGBP1	1.35043
TNPO3	1.3493
LMNB2	1.34929
AP3D1	1.34918
EWSR1	1.34907
IGF2BP2	1.34899
RGS3	1.34848
QSOX1	1.34843
SMC1A	1.34781
AIMP1	1.34755
CREBBP	1.3475
RCN1	1.34746
PDCD6	1.34736
NKTR	1.34502
EXOC6B	1.34473
MRPL11	1.34451
GTF2F1	1.3441
MANF	1.34393
TFG	1.3435
MRPL19	1.34318
LRP1	1.34315
MTHFD1	1.34297
EXOC1	1.34269
RPSA	1.34145
MT-ND3	1.34078
EIF4G1	1.34076
BTF3	1.34072
SFXN1	1.34039
NASP	1.34019
RAB34	1.34018
GLG1	1.34011
TUBA8	1.33886
MRPL10	1.33779
CAMK2G	1.3375
CLNS1A	1.33565
FLG	1.33476
CRIPT	1.33455
LSG1	1.33362
RBBP7	1.33334
SRRT	1.33246
AHSA1	1.33092
CSNK1E	1.33088
CASP3	1.3302
TMEM126A	1.32948
SERPINC1	1.32897
CALU	1.32864
PSMC2	1.32746
SDAD1	1.32732
ZC3HAV1	1.32694
ERO1A	1.32687
RPS5	1.32642
LASP1	1.32539
HMGB2	1.32405
PPIG	1.32385
DDX20	1.32362
NELFE	1.32248
EIF3M	1.32229
TTYH3	1.32208
PDAP1	1.31967
HAUS1	1.31965
RUVBL1	1.31941
S100A7	1.31896
GTPBP1	1.31781
GSDME	1.31781
PHGDH	1.31681
CCT8	1.31626
TACC2	1.3162
EDF1	1.31611
MVB12A	1.31587
MRPL53	1.31515
SERPINH1	1.31422
MAT2B	1.31316
AMPD2	1.3131
SART1	1.31254
NPM1	1.31165
NDUFS1	1.30941
RARS1	1.30908
SEC22B	1.30805
PPIH	1.30755
EHD1	1.30741
DIAPH1	1.30655
EIF4A3	1.3064
SPAG5	1.30585
GBA1	1.30557
VDAC3	1.30534
PHB1	1.3048
TJP2	1.30461
VPS29	1.30454
FERMT2	1.30434
POR	1.30421
SPART	1.30402
DYNC1H1	1.30397
IDE	1.30393
EPHX1	1.3036
PSAP	1.30121
IPO8	1.30097
RBM4	1.3009
EFHD2	1.30054
PELO	1.30027
HINT1	1.29965
EXOC7	1.29938
SPTLC1	1.29911
CTTN	1.29849
CDC42EP3	1.29835
IDH1	1.29833
SRGAP2	1.29812
HNRNPA0	1.29676
LBR	1.29639
RPS27	1.29553
METAP2	1.29549
PRKCSH	1.29536
EIF2D	1.29519
MRPL28	1.29502
SEPTIN11	1.29492
GORASP2	1.29481
TRIP11	1.29374
SURF4	1.29355
YOD1	1.29355
MRPL13	1.29319
CAPRIN1	1.29292
APOD	1.29207
RPL15	1.29093
MGST2	1.29083
EIF3K	1.29047
RPL35A	1.29013
GANAB	1.29011
SNX3	1.28995
RBPMS	1.28896
COX7A2L	1.28885
TGM2	1.28854
GPI	1.28851
STAT1	1.2882
CDC42BPB	1.28737
PNMA2	1.2873
RAB5C	1.28696
NDUFA4	1.28671
EIF4H	1.28659
C7orf50	1.28594
NTPCR	1.28571
CCAR1	1.28416
ARGLU1	1.28386
KCTD3	1.28317
SLC25A3	1.28288
SAR1A	1.28266
CD59	1.28261
ATP5MG	1.28241
IPO9	1.28184
PLIN3	1.28179
TXLNA	1.27987
KIFC1	1.27986
REEP5	1.27984
CELF1	1.27585
NDUFA12	1.2755
GARS1	1.27524
SNAP23	1.27517
TMEM205	1.27476
CTSA	1.27475
PPP1CB	1.27402
MRPS5	1.27371
PGRMC1	1.27355
SUGT1	1.27291
EIF3D	1.27285
RAB27B	1.27281
RBMX	1.27256
MRPS2	1.2719
EIF3L	1.27171
MAP1B	1.26998
EEF1D	1.26993
EIF2S2	1.26923
ASNS	1.2692
HMOX1	1.26891
CD2BP2	1.26885
ACTR1B	1.26882
RAB8A	1.26732
MAN2A1	1.26687
SRPRB	1.26506
SAMD4B	1.26463
DHX9	1.26409
NDUFB4	1.26391
SRR	1.2638
ERLIN2	1.26315
RPS27L	1.26248
ELMO2	1.26239
ITPA	1.26
ATP5F1D	1.25935
JUN	1.25858
OCIAD2	1.25846
RPS21	1.25827
LSM6	1.25733
H1-4	1.2565
GMPPA	1.25456
VASP	1.25414
MED12	1.2532
TRA2B	1.25276
GBF1	1.25127
MRPL24	1.25099
PGAM5	1.25095
GTPBP4	1.25055
ABCF1	1.25042
PPAT	1.25
PPIL4	1.24991
SRRM2	1.2479
CNOT1	1.24749
DCTN4	1.24671
GLS	1.24649
NDUFB10	1.24631
RCC1	1.24557
POLD3	1.2455
TCEA1	1.2454
RPS16	1.24539
ARF4	1.24406
SRSF6	1.24401
COX4I1	1.24316
RPS15A	1.24284
MID1	1.24128
EIF4G2	1.24103
RPL18A	1.24077
IMPA1	1.24033
EIF5	1.23984
SDR9C7	1.23982
LRRC59	1.23955
SYNPO	1.23908
ASAH1	1.23838
PCYOX1	1.23698
RTCB	1.23698
RPL35	1.23661
MAP3K20	1.23562
NAMPT	1.23462
TPM3	1.23396
ERGIC3	1.23376
DCTN3	1.23348
HACD3	1.23333
ANXA11	1.23331
OCIAD1	1.23298
LRCH1	1.23291
TRIM25	1.23238
ACTN4	1.23224
UFM1	1.23193
DNM2	1.23166
LSM14A	1.22889
RPL7	1.22827
RPS3	1.22598
EXOC3	1.22578
MRPL14	1.22509
RPL23A	1.22476
IKBIP	1.22391
LYZ	1.22379
RAB6A	1.22368
XRN1	1.2233
PRR5L	1.22257
MTG1	1.22212
GHITM	1.22165
LYPLA2	1.22055
ERLIN1	1.21956
DTYMK	1.21956
TUBGCP6	1.21812
COX6C	1.21793
H1-10	1.21756
NDUFAB1	1.21737
SACS	1.21639
ZC2HC1A	1.21537
NDC80	1.21497
NCAPD3	1.21482
TRMT61B	1.21454
IGHA1	1.21324
PRPS1	1.2131
GTF2I	1.21273
RPS9	1.21228
TUSC3	1.21207
NOMO1	1.21073
CANX	1.21048
ARHGAP17	1.20913
SEC61A1	1.20897
MGST1	1.20852
FRG1	1.20829
BYSL	1.2079
TMPO	1.20776
ZMPSTE24	1.20718
DST	1.20668
ARL1	1.20651
TGOLN2	1.20651
POP1	1.20517
RPS19	1.20475
SEC23A	1.20444
CEP55	1.20309
STEAP3	1.20142
PRKRA	1.2012
SPECC1	1.19988
RPS29	1.19955
NCAPH	1.19925
CSNK2B	1.19916
MRPL21	1.1985
DYNC1LI1	1.19804
NDUFV2	1.19609
TRIP6	1.1958
BLMH	1.19556
SQSTM1	1.19484
DYNLL1	1.19426
PSD3	1.19367
NUTF2	1.1929
ERP44	1.19267
MAIP1	1.19113
PSMD14	1.19067
DNAJB11	1.19059
NDUFA9	1.18931
APOL2	1.1891
USO1	1.18838
FAF2	1.1882
PCBP2	1.18716
SERBP1	1.18661
SYNCRIP	1.18658
PYM1	1.1864
P3H1	1.18639
EXOC4	1.18626
GSPT1	1.18619
PSMC5	1.18586
ARL6IP1	1.18455
TRIP12	1.18266
SCAF8	1.1821
CD63	1.18176
CCDC9B	1.18165
SLFN5	1.18152
RAD50	1.18134
CASP14	1.18102
FEN1	1.18089
PLAA	1.17954
AK3	1.17893
PSMD1	1.17867
MATR3	1.17834
MRPL40	1.17762
LGALS3	1.17741
SNRNP200	1.17733
FH	1.17669
EIF2S3	1.17663
FUBP1	1.17555
SAE1	1.17542
TAGLN2	1.17314
DYNC1I2	1.17263
SIPA1	1.17254
ACACB	1.17245
TUBG1	1.17218
HNRNPA3	1.17152
PRDX5	1.17131
EEF2	1.17092
STOML2	1.17019
TIMM50	1.16987
DBNL	1.16983
FUBP3	1.16936
RAB1B	1.16894
CCDC124	1.16887
TBCB	1.16865
RCN2	1.1685
MRPL41	1.16698
HNRNPK	1.16665
DNAJC7	1.16651
CSNK1A1	1.16648
FMN2	1.16592
RRM1	1.16544
GLRX3	1.1652
DNAJA2	1.16451
HK2	1.16449
CCT6A	1.16392
XP32	1.16296
TBC1D5	1.16255
NAA50	1.16227
CSNK2A2	1.16164
VPS53	1.16075
RPL32	1.15988
RPL3	1.15829
PSMA7	1.15813
ATP6V1D	1.15807
CMPK1	1.15805
NCCRP1	1.15765
GNG12	1.15756
DAD1	1.1574
NQO1	1.15719
SERPINE1	1.1571
SERPINB3	1.15691
PRAF2	1.15688
ERCC6	1.15612
DDX6	1.15562
MAGED2	1.15546
AK1	1.15442
AGO3	1.15385
ACBD3	1.15379
SFRP1	1.15376
HBB	1.15357
ABRAXAS2	1.15294
PTMA	1.15289
IMMT	1.15247
ATAD3B	1.1519
AHSG	1.15189
FRMD4A	1.15137
NEK7	1.15112
ACOT13	1.15043
NT5DC2	1.15038
RPL8	1.15015
THRAP3	1.1499
RPL31	1.14946
CISD2	1.14928
MAP2	1.14907
LSM12	1.14893
DLAT	1.14831
SERPINB2	1.14768
RRP1	1.14739
PDCD6IP	1.14717
PNP	1.14708
EML3	1.14627
LARP1	1.14613
ADD3	1.14593
GIGYF2	1.14438
FLII	1.14419
PPIF	1.14385
LPP	1.14337
TRAP1	1.14334
SLC2A1	1.14304
EIF5B	1.1426
AGPS	1.14218
RPS3A	1.14181
APEX1	1.1418
NUF2	1.14134
HSP90AA1	1.13917
ATP6V1H	1.13799
JPT2	1.13775
DDOST	1.13669
PAFAH1B1	1.13646
DHX16	1.13602
PEBP1	1.13566
KPNA1	1.13566
CYB5B	1.13531
KPNB1	1.13523
AHNAK2	1.13464
EIF1AX	1.13407
PRRC2C	1.13393
FAM98A	1.13383
MRPL17	1.13371
PSMD9	1.13316
PTPN1	1.13315
EEF1B2	1.13294
NCLN	1.13291
DHX35	1.13266
PLEKHA5	1.13255
FOXC2	1.13239
NDUFA7	1.13188
MT-CO2	1.13184
MZT2B	1.13159
GPX8	1.13151
SERPINB12	1.13141
TCERG1	1.13037
IGF2BP1	1.13035
RPL26	1.13026
KPNA2	1.12986
HNRNPA2B1	1.12947
RPS7	1.12939
ARPC2	1.12916
STT3A	1.12871
RPL19	1.12869
MMS19	1.12822
MYO9B	1.12788
CUTA	1.12757
CTNNA1	1.12735
ILF3	1.12592
ITGAV	1.12592
PPFIA1	1.12583
NDUFC2	1.1257
AIMP2	1.12568
PTK2	1.1249
MACF1	1.12481
ITPRID2	1.12412
CCT4	1.12267
YBX1	1.12261
BCR	1.12232
MSH2	1.12075
MAST4	1.12027
EEA1	1.12017
SPC24	1.12016
SBSN	1.11993
CIAPIN1	1.11923
IARS1	1.11869
NEDD8	1.11866
UQCRC1	1.11828
FAU	1.11753
BZW1	1.11745
ATP13A1	1.11682
SSR4	1.11674
FOXK1	1.11622
PRKDC	1.11599
XPNPEP1	1.11572
RPL6	1.11536
MMTAG2	1.11505
PPP2R5C	1.11447
PTGES3	1.11432
USP14	1.11408
GATD1	1.114
MPRIP	1.11384
LAMC1	1.11305
LSM2	1.113
ARF6	1.11298
RPL4	1.11278
SREK1IP1	1.11209
ALDH16A1	1.1119
MRPS34	1.11138
API5	1.11131
ATP6V1G1	1.11115
SRPRA	1.1111
ALDH7A1	1.11082
SCAMP3	1.11056
RPL17	1.10934
PRMT1	1.10915
SNTB2	1.10842
AURKAIP1	1.1083
LMO7	1.10814
PATL1	1.10701
RALB	1.10604
NAA10	1.10559
TPI1	1.1054
CERS2	1.10495
MRPL9	1.10449
HNRNPU	1.10435
NCAPG	1.1043
MRPL57	1.10331
IGF2BP3	1.10258
NCBP1	1.1022
TAGLN	1.10181
RUVBL2	1.10156
PHB2	1.1015
LRRFIP1	1.10128
YWHAQ	1.10108
NCEH1	1.101
MRPL16	1.10022
RBM17	1.10007
GAPDH	1.09979
USP7	1.09979
CSRP1	1.09951
SMC4	1.09937
GSDMA	1.09915
RHOA	1.09863
ATP2B4	1.09844
S100A14	1.09809
CHMP4B	1.09809
ECI2	1.09772
GTPBP10	1.09754
SND1	1.09744
CDC42	1.09708
BCAP31	1.09678
LONP1	1.09627
RDH11	1.09583
TMED2	1.09582
WARS1	1.09565
ADRM1	1.09463
TUBB4B	1.09417
ILF2	1.09303
CAVIN1	1.09298
SAMHD1	1.09277
FKBP4	1.09274
DPYSL2	1.09266
PSMC3	1.09262
TWF2	1.09241
CTNNB1	1.09223
UQCRH	1.09116
U2SURP	1.09092
CNP	1.0905
TUBGCP2	1.09047
RANBP1	1.09032
PSMA1	1.09028
ARHGEF1	1.08953
CSK	1.08939
CHMP1A	1.08856
TOMM22	1.08811
PPP1R12C	1.08781
ACLY	1.08704
LTA4H	1.08702
YTHDF2	1.08686
WASL	1.08635
SYT1	1.08576
TRIP10	1.08517
CSPG4	1.08456
PDHA1	1.08423
ATP5PB	1.0841
CS	1.08401
ALCAM	1.08395
RPS12	1.08367
LOXL2	1.08249
SKIC2	1.08236
TGFB1I1	1.08207
NDUFB8	1.08191
PKN1	1.08189
RPL28	1.08084
MRPL44	1.0805
GCN1	1.0804
HNRNPD	1.07767
NDUFS4	1.07767
EIF4G3	1.07642
ALOX12B	1.0755
NOB1	1.07527
CCT2	1.07517
TUBB3	1.07515
MRPL12	1.07483
DDRGK1	1.07388
CTSB	1.0737
PSMD3	1.07349
ITGA2	1.07309
TNKS1BP1	1.07278
KARS1	1.07259
RPS2	1.07225
RPS17	1.07188
RPL21	1.07179
PDHB	1.07137
PTPMT1	1.0712
TOMM70	1.07084
RACK1	1.07077
IGBP1	1.07023
NOM1	1.07
SGTA	1.06925
DERA	1.06911
MYCBP2	1.06847
PLS3	1.06838
GGCT	1.06828
PRPSAP2	1.06786
ARPC5	1.06739
DPYSL3	1.06734
EPS15	1.06729
POLR2A	1.0669
RPL38	1.06674
PSMB3	1.06652
FGF2	1.06645
PSMD11	1.06543
HNRNPR	1.06516
NRBP1	1.06513
HNRNPC	1.06479
MRPS30	1.06404
CAP1	1.06371
MARCKSL1	1.06368
RPS20	1.06359
CEP170	1.06315
MRM3	1.06267
YWHAZ	1.06248
DDX17	1.06205
OTUB1	1.06176
UCHL1	1.06132
NNT	1.06097
CTNND1	1.06069
MTAP	1.05907
EDC3	1.05864
PRDX4	1.05826
CYB5R3	1.05773
FRYL	1.05762
FAM133B	1.05579
KIF1C	1.0557
RPL5	1.05562
NHSL1	1.05556
SPTAN1	1.05504
PURB	1.05496
GNS	1.05479
DARS2	1.05448
HNRNPAB	1.05441
CHCHD1	1.05435
GDI2	1.0541
CDKN2AIP	1.05383
ACAT1	1.05374
AKR1B1	1.05326
HNRNPA1	1.05311
CAND1	1.05301
RPLP2	1.05289
HSP90B1	1.05231
MORF4L2	1.05147
RPL24	1.05145
SNAP29	1.05108
TCP1	1.05044
LSM14B	1.0499
PSMA4	1.04974
PCCB	1.04941
SAR1B	1.04915
RAB10	1.04903
CBX3	1.04818
SPTBN2	1.04817
GOLGB1	1.04792
DAP3	1.04743
SSR1	1.04738
G3BP2	1.04708
HGS	1.04705
CCT5	1.04668
VAPB	1.04645
MCM4	1.04629
GLUD1	1.04574
UPF1	1.04564
PFN2	1.04549
ACO1	1.04549
CAPNS1	1.04539
PACS1	1.04465
LMNA	1.04451
EIF4E	1.04424
NDUFS5	1.04393
TRIM3	1.04337
ALDH18A1	1.04334
CNN2	1.04319
PAICS	1.04317
TBC1D15	1.04301
NPEPPS	1.04262
MAP4K4	1.0426
UFL1	1.04142
TUBA1C	1.04138
RBM10	1.04087
HSPE1	1.03921
PDZD11	1.0392
TKT	1.03907
RPL9; RPL9P7; RPL9P8; RPL9P9	1.03896
COPS4	1.03731
WAC	1.03688
AKAP12	1.03629
DLG1	1.03585
RPS15	1.03477
MRPS22	1.0343
RAB2A	1.03393
TFRC	1.03362
PCBP3	1.03311
UACA	1.03259
VTA1	1.03257
GBE1	1.03256
RPS14	1.03232
SRP68	1.03218
SDF4	1.03177
PGD	1.03161
PRDX6	1.03154
ALDOC	1.03151
MRPL4	1.03148
PAPSS1	1.03107
SCYL1	1.03094
EHD2	1.03078
EIF3G	1.03006
SRP72	1.03006
CLGN	1.02988
DDAH2	1.02899
RPL10	1.02894
PSMA6	1.02863
NDUFS3	1.02844
HELZ	1.02842
HAUS6	1.02806
MLST8	1.02741
AK5	1.02703
JCHAIN	1.0269
ELOVL1	1.02638
LIMA1	1.02581
MRPL50	1.02575
TLN1	1.02529
ACTR2	1.0246
TM9SF4	1.02413
PXN	1.02371
ANXA4	1.02361
RNH1	1.02342
OTUD4	1.02304
MLF2	1.02297
HRNR	1.02294
HADHA	1.02234
PARK7	1.02234
SRP9	1.02139
FKBP9	1.02082
ITGB1	1.02076
MRPL18	1.02014
ANXA1	1.01976
MRPL38	1.01969
COPS7A	1.01815
NACA	1.01776
MLH1	1.01732
TGM1	1.01696
PPP6C	1.01678
CAPN1	1.01675
RHOC	1.01655
HARS1	1.01615
HNRNPH2	1.01544
MGAT1	1.01405
PSMD4	1.01399
GOLIM4	1.01383
TM9SF1	1.01344
IGKC	1.01327
ATP5PF	1.01313
SRP54	1.01295
NDUFS7	1.01282
CTSD	1.01277
VAPA	1.01188
ATXN2L	1.01156
HOOK3	1.01148
CYCS	1.01081
CCT7	1.0108
LRCH4	1.01045
CYC1	1.01032
URI1	1.01
MRPS26	1.00962
STARD13	1.00962
CCAR2	1.00926
CCDC92	1.00917
VARS1	1.00848
C11orf54	1.00841
HNRNPH3	1.00818
SCFD1	1.00684
CIT	1.00642
SHROOM3	1.00641
GMPS	1.00606
NUP54	1.00565
RPS11	1.00554
AP2S1	1.00539
NDUFB7	1.00509
PSMC4	1.00301
EXOC2	1.00292
PKM	1.00264
POLR2B	1.00239
SEC61G	1.00229
MTHFD2	1.00204
OSBPL8	1.00083
BAG5	1.00033
PSMD13	1.0001
TSG101	0.999525
PSMB2	0.999519
PPP3CA	0.999255
FAM120A	0.998975
TPM2	0.998856
ATIC	0.998301
TOMM34	0.996978
MAP4K3	0.996201
RBM33	0.995822
[truncated: 1,072 more rows]

## Sheet: 6
Accession	Gene Name	logFC	P.Value
Q9ULQ0	STRIP2	-5.49819	3.94454e-11
Q2M2I8	AAK1	-5.84957	5.24831e-11
P16402	H1-3	-7.76866	7.43861e-11
P32242	OTX1;OTX2	-8.3678	2.22611e-10
Q6ZSR9		-6.40731	2.68205e-10
Q6ZU65	UBN2	-5.89456	7.26145e-09
P0C7T5	ATXN1L	-5.553	1.10259e-08
Q9P0K8	FOXJ2;FOXJ3	-5.87917	1.32606e-08
Q99583	MNT	-5.35718	2.35259e-08
P52747	ZNF143	-5.797	2.39441e-08
O15231	ZNF185	4.64463	2.60044e-08
Q8TEM1	NUP210	-5.90978	4.46504e-08
Q86UP3	ZFHX4	-4.19686	5.46459e-08
Q96JM2	ZNF462	-5.07978	1.64019e-07
Q2NL68	PROSER3	4.21578	1.94324e-07
Q6ZRV2	FAM83H	-4.37174	2.38442e-07
P22670	RFX1	-5.32527	2.58871e-07
P41182	BCL6	-4.76405	6.23681e-07
Q6ZN30	BNC2	-5.29481	6.36863e-07
O43298	ZBTB43	-4.48051	6.67634e-07
Q92766	RREB1	-5.21541	6.74006e-07
Q9H582	ZNF644	-3.79187	7.15834e-07
O15525	MAFG;MAFK	-6.58495	7.2966e-07
Q13129	RLF	-4.61775	7.75629e-07
Q14686	NCOA6	-3.55093	7.80873e-07
Q6ZW49	PAXIP1	-4.7859	9.82066e-07
Q96GP6	SCARF2	2.69339	1.21686e-06
P24468	NR2F2	-4.86489	1.36119e-06
Q8N9N5	BANP	-4.43219	1.39257e-06
Q92908	GATA6	-6.09628	1.42231e-06
P14316	IRF2	-5.57942	1.50153e-06
O60315	ZEB2	-4.41143	1.67229e-06
P09525	ANXA4	5.04963	1.74993e-06
Q9NUA8	ZBTB40	-3.98729	2.19056e-06
P23511	NFYA	-5.75785	2.23278e-06
P08651	NFIC	-3.97282	2.53652e-06
Q13111	CHAF1A	-4.83756	2.83188e-06
Q12772	SREBF2	-3.63341	3.28585e-06
Q15583	TGIF1	-4.47954	3.5975e-06
P49116	NR2C2	-4.07763	3.85487e-06
P17544	ATF7	-4.40819	4.08027e-06
Q9UHF7	TRPS1	-4.06548	4.08883e-06
P19793	RXRA	-4.97888	5.60572e-06
Q9ULW3	ABT1	-4.52458	6.15925e-06
P15336	ATF2	-5.06354	7.51545e-06
O14686	KMT2D	-3.0967	7.9684e-06
Q9H9B1	EHMT1	-4.21442	8.44606e-06
Q8N2Z9	CENPS	-4.82934	9.39911e-06
O75030	MITF;TFEB;TFE3	-3.78671	9.63567e-06
Q4VC44	FLYWCH1	-4.73102	1.02363e-05
P40424	PBX1	-5.06074	1.0577e-05
P54253	ATXN1	-3.67186	1.1737e-05
P19532	TFE3	-4.97212	1.24399e-05
P14859	POU2F1	-4.99367	1.36808e-05
O14531	DPYSL4	-4.39108	1.37657e-05
Q8WXX5	DNAJC9	-1.87058	1.46616e-05
Q9H9Q4	NHEJ1	-4.3608	1.54194e-05
P13682	ZNF35	-3.93426	1.54196e-05
Q8NDX6	ZNF740	-5.24674	1.5441e-05
Q14934	NFATC4	-3.57873	1.60491e-05
O14607	UTY;KDM6A	-3.73192	1.88153e-05
O60281	ZNF292	-3.89385	1.90163e-05
P27540	ARNT	-2.59077	1.91003e-05
O95785	WIZ	-3.67951	2.24389e-05
Q6P1R3	MSANTD2	-4.71269	2.60648e-05
P28702	RXRB	-2.73685	2.79663e-05
Q9ULM3	YEATS2	-2.83989	2.90425e-05
Q96KQ7	EHMT2	-2.14615	2.93561e-05
P37275	ZEB1	-3.63652	2.99822e-05
Q9HAZ2	PRDM16	-3.70422	3.00947e-05
O14867	BACH1	-2.75615	3.19513e-05
O15550	KDM6A	-2.6229	3.4455e-05
P48382	RFX5	-4.26839	3.57084e-05
P08133	ANXA6	4.58906	4.09749e-05
P35659	DEK	-2.50707	4.66054e-05
P22415	USF1	-4.95963	4.68835e-05
Q06330	RBPJ	-4.24994	4.73112e-05
Q14865	ARID5B	-3.29381	4.82829e-05
Q13112	CHAF1B	-2.20431	5.38329e-05
Q86TC9	MYPN	-1.87099	5.59105e-05
P54198	HIRA	-4.02077	6.19907e-05
Q9HAW4	CLSPN	3.10733	7.01323e-05
Q9HCC0	MCCC2	2.70537	7.3946e-05
Q15911	ZFHX3;ZFHX4	-4.48173	8.0585e-05
Q15424	SAFB	-1.95122	8.14172e-05
Q14119	VEZF1	-2.36072	8.23954e-05
Q96CP6	GRAMD1A	2.35816	8.31222e-05
P12757	SKIL	-3.79143	8.67503e-05
Q7Z6I8	C5orf24	-4.95317	8.68254e-05
Q96T58	SPEN	-2.41933	9.36122e-05
P17535	JUND	-3.31019	0.000100389
Q7Z2Z2	EFL1	1.6874	0.000111611
Q8WV93	AFG1L	3.72319	0.00011262
P10589	NR2F1;NR2F2	-2.41406	0.000117744
Q15468	STIL	3.47877	0.00011946
Q5VV52	ZNF691	-3.41648	0.00012094
Q9UHN6	CEMIP2	3.26062	0.000122978
Q06413	MEF2C	-4.66039	0.000126937
Q96RE7	NACC1	-2.98795	0.000130738
O14503	BHLHE40;BHLHE41	-4.06897	0.000134533
Q14676	MDC1	-2.38623	0.000136912
Q8N4C6	NIN;RRBP1	1.03876	0.000138796
Q15025	TNIP1	4.7272	0.000145078
Q9P1Z0	ZBTB4	-3.1348	0.000148688
P08962	CD63	1.07609	0.000152424
Q13751	LAMB3	2.66432	0.000154526
P19338	NCL	1.80625	0.000156222
O94916	NFAT5	-3.19852	0.000163979
Q14451	GRB7	-2.99988	0.00016879
Q5JPI3	C3orf38	-2.4845	0.000172349
O00327	BMAL1	-3.9194	0.000172737
P85037	FOXK1	-1.29918	0.000173774
P54756	EPHA5	4.22132	0.000173875
O75477	ERLIN1;ERLIN2	-3.37632	0.000184702
P01106	MYC	-3.0831	0.000185032
Q9NZI7	UBP1	-4.35386	0.000186566
Q9NYP3	DONSON	3.07394	0.000187976
Q13574	DGKZ	1.97671	0.000194772
P18754	RCC1	-2.76137	0.000201599
Q8WYP5	AHCTF1	-2.03896	0.00020462
Q8IWT6	LRRC8A	1.19626	0.00021331
P11182	DBT	-3.61612	0.000217232
Q05D32	CTDSPL2	-2.00556	0.000222125
P26367	PAX6	-5.47434	0.000224081
Q14689	DIP2A;DIP2C	2.29786	0.000224709
Q6ZRS2	SRCAP	-3.67595	0.00022743
Q12888	TP53BP1	-2.6079	0.000227909
Q96EX1	SMIM12	-4.54234	0.000232458
Q8NAP3	ZBTB38	-2.52352	0.000243966
Q8TF68	ZNF384	-5.35305	0.000246155
Q03112	MECOM;PRDM16	-2.5589	0.00024652
Q6MZP7	LIN54	-3.40059	0.000251294
Q96RK0	CIC	-3.6081	0.00025135
Q03252	LMNB2	-1.77551	0.000262816
Q9BSJ5	C17orf80	-4.06877	0.000272607
O75030	MITF	-4.65288	0.000274755
Q15813	TBCE	2.90045	0.000276281
P07910	HNRNPC	-1.10387	0.000278981
Q00059	TFAM	-4.09816	0.000305733
Q16698	DECR1	1.15815	0.000309289
O75475	PSIP1	-1.98681	0.000310499
Q13485	SMAD4	-1.9042	0.00031182
P17096	HMGA1	-3.34044	0.000313634
O15015	ZNF646	-4.48915	0.00031905
Q96RQ3	MCCC1	1.69764	0.000331108
O15347	HMGB3	-2.5715	0.00035298
P05114	HMGN1	-1.95494	0.000357973
Q9Y6R4	MAP3K4	2.01183	0.000363984
O43913	ORC5	-1.44961	0.000370728
P31629	HIVEP2	-3.67812	0.000380381
Q8WXH0	SYNE2	-2.1577	0.000401551
Q9P0M6	MACROH2A2	-5.26172	0.00040686
P39880	CUX1	-3.26076	0.00041102
Q03112	MECOM	-4.08112	0.000431077
Q96BP3	PPWD1	-3.67406	0.000468052
Q9UKU6	TRHDE	3.71269	0.000476348
P26583	HMGB2	-2.32808	0.000478033
O75607	NPM3	1.60287	0.000485802
Q9H4A4	RNPEP	4.9412	0.000493455
Q01826	SATB1	-4.15484	0.000494252
Q9C0J9	BHLHE41	-2.99381	0.000501385
Q9H1E3	NUCKS1	-2.14156	0.000502135
Q4W5G0	TIGD2	-4.13349	0.000502399
Q9UFC0	LRWD1	-2.48868	0.000518447
P10914	IRF1	-4.2828	0.000525556
P61244	MAX	-4.2577	0.000536623
Q99958	FOXC2	-3.9945	0.000542791
P16401	H1-5	-1.9561	0.00054907
O75506	HSBP1	4.26995	0.000549127
Q9P2E9	RRBP1	0.883887	0.000552954
Q6ZS30	NBEAL1	2.54426	0.000564764
Q12965	MYO1E	2.00498	0.000573666
Q8WXF1	PSPC1	-1.05357	0.000575075
Q15147	PLCB4	-4.14687	0.000580104
P40261	NNMT	4.28461	0.000581488
Q15057	ACAP2	3.48569	0.000581721
Q5T7W0	ZNF618	-4.98579	0.000582587
Q9H334	FOXP1	-2.98212	0.000583937
P04150	NR3C1	-1.36656	0.000594767
O14686	KMT2D;KMT2C	-4.17953	0.000604634
O76054	SEC14L2	4.65423	0.00060998
Q70CQ4	USP31	3.76048	0.000615608
Q86YM7	HOMER1	-1.48094	0.000625594
Q14012	CAMK1	1.88677	0.000627654
P19838	NFKB1	-2.25542	0.000634026
Q96JN0	LCOR	-2.72578	0.000637411
Q9Y4X4	KLF12	-2.9213	0.000639593
P84098	RPL19	0.771758	0.000640312
Q9H6Q4	CIAO3	2.44598	0.000662775
Q9UKX3	MYH13	-6.9617	0.00069499
Q92670	ZNF75CP	-5.6954	0.00069988
Q9UQQ2	SH2B3	4.557	0.000706618
Q15072	ZNF146	-3.76964	0.000710365
Q99829	CPNE1	1.74542	0.000714155
Q15291	RBBP5	-1.11375	0.000714983
Q9NYL2	MAP3K20	0.952272	0.000723838
Q9NX08	COMMD8	3.04651	0.000730131
O15243	LEPROT	1.85787	0.000731419
P10412	H1-4;H1-3;H1-2	-1.46784	0.000731677
Q9UBI4	STOML1	3.40656	0.000738171
Q96CN4	EVI5L	3.72256	0.000757022
Q8N5D0	WDTC1	2.51129	0.000762983
Q9UL59	ZNF214	-5.52085	0.000775371
Q9UKM9	RALY	-0.875834	0.000787193
Q969U7	PSMG2	5.16896	0.000787567
P05204	HMGN2	-2.01918	0.000798668
Q96BN8	OTULIN	5.23469	0.000798863
Q12899	TRIM26	1.51141	0.000803969
Q15723	ELF2	-1.89196	0.000808489
Q6P1M9	ARMCX5	3.32585	0.000809628
O60266	ADCY3	6.23714	0.000821548
P18858	LIG1	1.38082	0.000822887
P13010	XRCC5	-1.86157	0.000825015
Q9Y2D5	PALM2AKAP2	3.02993	0.000840925
Q8IXT5	RBM12B	-1.53013	0.00084322
O14735	CDIPT	-3.63942	0.000844104
Q99592	ZBTB18	-3.47531	0.000853834
O43683	BUB1	3.7672	0.000864932
P40426	PBX3	-4.53013	0.000871804
P51608	MECP2	-4.63238	0.000872522
Q9H972	C14orf93	-3.18569	0.000877028
P18583	SON	-1.36001	0.00087745
Q8TEJ3	SH3RF3	1.90173	0.000880824
Q8N680	ZBTB2	-4.32534	0.000888772
P54821	PRRX1	-4.63168	0.000889864
Q9BY12	SCAPER	2.84792	0.00091804
Q03188	CENPC	-2.6183	0.000921404
Q99470	SDF2	1.19421	0.000924451
Q7Z3E2	CCDC186	4.92441	0.000928965
P36956	SREBF1	-6.90251	0.000930181
Q9UNY4	TTF2	-2.4655	0.000935744
Q5T0B9	ZNF362	-4.29922	0.000935892
P06748	NPM1	1.32192	0.000955127
O60336	MAPKBP1	1.33744	0.000977772
P12956	XRCC6	-2.03344	0.000981071
O00712	NFIB;NFIC;NFIA;NFIX	-1.70611	0.000981836
P10412	H1-4;H1-3;H1-2;H1-1	-1.36325	0.00100674
Q14186	TFDP1	-2.52261	0.00101349
Q9NU19	TBC1D22B	3.77803	0.00101405
P02511	CRYAB	-4.32686	0.00103133
Q15911	ZFHX3	-2.57611	0.0010418
P84243	H3-3A; H3-3B	-1.21981	0.00104477
P02671	FGA	-4.7192	0.00105171
P17676	CEBPB	-3.731	0.00105371
O75153	CLUH	2.49872	0.00106054
Q02078	MEF2A	-5.14848	0.00106317
Q7LFL8	CXXC5	-3.93857	0.00107081
P26440	IVD	-1.14103	0.00109591
Q9BRJ7	NUDT16L1	-0.97362	0.00111059
O75477	ERLIN1	-1.16469	0.0011269
Q9P2E7	PCDH10	3.51784	0.00113757
Q969T9	WBP2	5.21429	0.00114782
Q9UMN6	KMT2B	-1.99614	0.00115062
P50995	ANXA11	1.79958	0.00115348
Q9UKL0	RCOR1	-2.63157	0.00116352
Q8IYH5	ZZZ3	-3.37805	0.00116814
O14936	CASK	1.57137	0.00118369
O94856	NFASC	-4.13534	0.00118715
Q12800	TFCP2	-3.5318	0.00120179
Q13951	CBFB	-3.77279	0.00121877
P10412	H1-4;H1-5;H1-3;H1-2;H1-1	-1.49142	0.00123463
O60437	PPL	-2.68206	0.00123749
Q66GS9	CEP135	2.03202	0.00124213
O43524	FOXO3	-2.27967	0.00124903
P38159	RBMX	-1.04084	0.00125154
O15516	CLOCK	-3.10239	0.00125207
Q96DZ1	ERLEC1	2.66743	0.001272
Q16254	E2F4	-3.2118	0.00129877
P62913	RPL11	0.815343	0.00131132
P53804	TTC3	2.0931	0.00132324
Q9NV64	TMEM39A	4.21685	0.00132558
Q8N6M0	OTUD6B	2.01284	0.00133786
Q5TAT6	COL13A1	2.16667	0.00135809
Q9BXJ9	NAA15	3.30639	0.00136125
Q16566	CAMK4	2.03156	0.00136174
O43739	CYTH3	4.18733	0.00138268
Q9HBL0	TNS1	1.13343	0.0014036
Q9H9A7	RMI1	-4.39993	0.00141921
P11387	TOP1;TOP1MT	-1.07817	0.0014245
Q5VUB5	FAM171A1	3.24557	0.00144687
Q96BA8	CREB3L1	-2.81006	0.00144712
Q14151	SAFB2;SAFB	-1.3067	0.0014492
Q6P4R8	NFRKB	-1.99076	0.00145984
Q12815	TROAP	2.94513	0.00146109
P05549	TFAP2A	-3.21548	0.00147705
P25490	YY1	-4.03605	0.00148145
O75928	PIAS2	-0.923676	0.00148284
P50895	BCAM	3.27318	0.00149422
Q9UQR1	ZNF148	-3.51034	0.0014957
O15391	YY2;YY1	-3.43369	0.00149771
Q8IWB1	ITPRIP	1.30938	0.00152239
Q6PJG2	MIDEAS	-2.18925	0.00154961
Q14257	RCN2	-1.27628	0.00155046
Q5T3J3	LRIF1	-2.49769	0.00156448
Q9UBH6	XPR1	2.30049	0.00156678
Q96E39	RBMXL1	-1.18603	0.00156712
Q8IUF1	ZNG1B;ZNG1A	1.6943	0.00156812
Q14966	ZNF638	-1.08816	0.00158066
P49848	TAF6	-2.1765	0.00158611
P05412	JUN;JUND	-2.17764	0.00162122
Q8N531	FBXL6	0.925783	0.00163799
Q96T60	PNKP	-2.23364	0.00165463
Q9NWK9	ZNHIT6	1.87499	0.00165989
Q14151	SAFB2	-1.39109	0.00167239
O75155	CAND2	-2.74146	0.0016735
Q01167	FOXK2	-1.69795	0.00167772
P17041	ZNF32	-4.97981	0.00169444
Q02539	H1-1	-4.36813	0.00172302
Q9Y4P3	TBL2	0.749068	0.00173947
O94905	ERLIN2	-0.88581	0.00177015
P49916	LIG3	-2.4382	0.00182813
Q9UIU6	SIX4	-4.09186	0.00182865
Q9Y3X0	CCDC9	-0.886115	0.00183386
O75132	ZBED4	-5.33845	0.00184104
O00124	UBXN8	4.01998	0.00189997
Q6ZMZ3	SYNE3	-3.37518	0.00190276
Q15651	HMGN3	-3.04082	0.00193108
P49917	LIG4	-2.75939	0.00194316
P48960	ADGRE5	2.27734	0.00194861
P09429	HMGB1	-2.13751	0.00198565
P50914	RPL14	0.889389	0.00199094
Q8NFZ0	FBH1	-2.78824	0.00199123
Q15599	NHERF2	1.08867	0.00199337
Q5XKP0	MICOS13	-1.56036	0.0020098
Q8IWF2	FOXRED2	-4.36468	0.00202602
Q9Y485	DMXL1	1.96552	0.00202693
Q5UIP0	RIF1	-1.15887	0.00203577
Q8IYU2	HACE1	3.45576	0.0020363
Q9P2R3	ANKFY1	1.97363	0.00207066
Q9HAN9	NMNAT1	1.74357	0.00207731
P17028	ZNF24	-3.64484	0.00208607
P55290	CDH13	1.56582	0.002094
Q9GZS1	POLR1E	0.722646	0.00211602
O00400	SLC33A1	4.85274	0.0021224
Q9C005	DPY30	-0.880411	0.00212327
P02787	TF	-2.93415	0.00212423
P62750	RPL23A	0.778287	0.00214655
P15408	FOSL2	-2.4673	0.0021531
O43293	DAPK3	0.908791	0.00216032
O43852	CALU	-3.32365	0.00216037
Q8IY21	DDX60	1.31997	0.0021692
Q8N584	TTC39C	4.28752	0.00218454
Q9BYX2	TBC1D2	0.899604	0.00218557
P98088	MUC5AC	2.87938	0.00218722
P20936	RASA1	1.11778	0.00220035
Q9BTE6	AARSD1	4.08726	0.00224152
O60675	MAFK	-4.66671	0.00224718
P15927	RPA2	-1.50598	0.00225813
Q9NVP2	ASF1B	4.93953	0.00226908
P32519	ELF1	-6.39088	0.00230506
O94851	MICAL2	1.57611	0.00233492
Q8NCP5	ZBTB44	-3.33368	0.00233653
P28347	TEAD1;TEAD4;TEAD3	-4.56437	0.00234026
Q15853	USF2	-2.30143	0.00237345
Q8IZA0	KIAA0319L	2.31063	0.00237852
O75030	MITF;TFE3	-4.62321	0.00243672
Q7RTV3	ZNF367	-5.76214	0.00247379
Q9UJ41	RABGEF1	3.45412	0.0024771
Q8TB36	GDAP1	4.11573	0.00250487
Q9Y463	DYRK1B	-2.81887	0.00251021
Q9UKT4	FBXO5	2.23834	0.0025125
O94901	SUN1	-2.20209	0.00256299
Q13608	PEX6	0.959208	0.00257942
O76094	SRP72	0.718092	0.00259946
P04150	NR3C1;NR3C2	-3.89229	0.00260811
P18887	XRCC1	-2.27846	0.00262521
O60566	BUB1B	3.58718	0.0026306
Q9UKS7	IKZF2	-4.46235	0.00263272
Q8IVL0	NAV3	1.02891	0.00263849
Q8IY63	AMOTL1;AMOTL2	-1.20329	0.00267038
Q13461	FOXE3	-2.26579	0.00267089
O75923	DYSF	0.813718	0.00267518
O00339	MATN2	-3.53355	0.00270149
P18124	RPL7	0.857948	0.00272883
Q9NXC2	GFOD1	1.89396	0.00274444
P12268	IMPDH2	-1.55742	0.00276253
Q92963	RIT1	2.11172	0.00277956
Q4VCS5	AMOT;AMOTL1	-5.80677	0.00278506
P27694	RPA1	-1.39736	0.00279724
P82979	SARNP	-0.823024	0.00280439
P57772	EEFSEC	0.99195	0.00282163
Q6UVJ0	SASS6	6.72182	0.00283104
P40429	RPL13A	0.834055	0.00283166
Q96IV0	NGLY1	1.89844	0.00284597
P13056	NR2C1	-4.66449	0.0028473
P35244	RPA3	-1.35091	0.0028642
Q92968	PEX13	2.87841	0.00287792
P25208	NFYB	-3.77494	0.0028992
Q9Y6X8	ZHX2	-1.08382	0.00289933
Q02447	SP3	-3.14097	0.00290087
Q8IWY8	ZSCAN29	-2.28531	0.00293157
Q86V48	LUZP1	1.05953	0.00294485
O14893	GEMIN2	4.08348	0.00296171
Q01664	TFAP4	-3.48633	0.00297966
Q8WZ64	ARAP2	1.59787	0.00300551
Q8N428	GALNT16	-0.97276	0.00302719
O95393	BMP10	-1.08256	0.0030519
P52926	HMGA2	-4.70426	0.00307338
P0C1Z6	TFPT	-4.04494	0.00318628
Q9ULD4	BRPF3	-1.98199	0.00319517
P52952	NKX2-5	-6.15772	0.00321499
Q9H0E3	SAP130	-0.706786	0.00323115
Q9NRL2	BAZ1A	-1.4868	0.00323832
Q8N2W9	PIAS4	-4.43061	0.00326191
P46821	MAP1B	-1.05283	0.00328308
Q13057	COASY	1.25691	0.00333176
O60341	KDM1A	-2.26798	0.00333636
P56270	MAZ	-3.53256	0.00333939
P38432	COIL	-1.36317	0.0033553
P11387	TOP1	-1.30864	0.00338053
P07199	CENPB	-1.35655	0.00343785
P17252	PRKCA	1.36467	0.00344447
Q8WUM0	NUP133	-0.925563	0.00350232
Q9BYK8	HELZ2	1.20035	0.00350688
Q14624	ITIH4	-2.31095	0.00350724
Q9NQ84	GPRC5C	-1.74512	0.00352279
Q5BKZ1	ZNF326	-1.23363	0.0035774
Q9NRC1	ST7	1.50744	0.00357897
Q14938	NFIX	-2.48828	0.00358611
P17040	ZSCAN20	-2.7728	0.0036307
Q96K62	ZBTB45	-3.27458	0.00367506
P11532	DMD	1.97937	0.00368663
Q15125	EBP	-5.05505	0.00369624
O94808	GFPT2	0.860176	0.00370859
Q9BQE4	SELENOS	1.9176	0.00375432
P56945	BCAR1	0.719625	0.00375551
Q96ED9	HOOK2	3.67902	0.0037585
Q13394	MAB21L1;MAB21L2	-1.22841	0.00377384
Q9P2K3	RCOR3	-1.16698	0.00379855
O00458	IFRD1	3.0321	0.00385847
Q53F19	NCBP3	-0.748682	0.00388342
Q12948	FOXC1	-3.2646	0.00388587
P28827	PTPRM	3.50581	0.00389536
Q9H5I1	SUV39H2	-4.01179	0.00391108
Q96LW7	CARD19	-0.992653	0.0039177
O00422	SAP18	-1.12351	0.00392592
Q96T88	UHRF1	-1.72315	0.00392874
Q96AJ1	CLUAP1	3.36325	0.00392964
Q96Q15	SMG1	0.643162	0.00393569
Q9P1Q0	VPS54	1.25632	0.00394944
P19793	RXRA;RXRB	-3.73027	0.00396995
Q5FBB7	SGO1	4.85573	0.0039806
Q5JTW2	CEP78	1.27861	0.00399615
O94953	KDM4B	-1.79113	0.00404797
P68366	TUBA4A;TUBA1C;TUBA4B;TUBA8	-0.879685	0.00407767
Q04446	GBE1	1.42114	0.00412496
P20839	IMPDH1	-1.53565	0.00412696
P55957	BID	2.61604	0.00413052
Q9NPG3	UBN1	-2.73824	0.00414319
Q07065	CKAP4	0.585444	0.00417188
Q9UHB9	SRP68	0.69094	0.00417271
Q9NVI7	ATAD3A	-0.717576	0.00417346
O75431	MTX2	-1.11763	0.00417772
Q01968	OCRL	1.12601	0.00419236
Q5TKA1	LIN9	-2.04182	0.00419469
Q99570	PIK3R4	-0.784678	0.00419844
Q9BXS5	AP1M1	1.0232	0.0042428
Q64LD2	WDR25	3.03385	0.00434754
Q92890	UFD1	-1.80158	0.00435112
Q2KHR2	RFX7	-1.95728	0.00436747
Q9UJU2	LEF1	-4.44294	0.00441997
Q96GV9	MACIR	1.23295	0.00443046
Q13464	ROCK1	1.53819	0.00443108
Q9UIQ6	LNPEP	1.55116	0.00446434
Q53H47	SETMAR	-2.86245	0.00447278
Q7Z739	YTHDF3;YTHDF1;YTHDF2	0.55772	0.00450451
O14639	ABLIM1	-2.22986	0.00451406
P20700	LMNB1	-1.17906	0.00452998
Q9UBK9	UXT	-0.951049	0.00454207
P36578	RPL4	0.830934	0.00457202
Q2TAZ0	ATG2A	1.51518	0.00461008
P05412	JUN	-1.41858	0.00467178
Q7Z5H3	ARHGAP22	0.69261	0.00468356
Q9H307	PNN	-0.961635	0.00469408
Q9H967	WDR76	1.02463	0.00470995
O43823	AKAP8	-0.728128	0.00471504
Q9HCD5	NCOA5	-1.18528	0.00473529
A6ND36	FAM83G	1.0502	0.00473608
Q8TDW0	LRRC8C	2.74502	0.0047805
Q9UEY8	ADD3	-0.782454	0.00478338
Q8IYA6	CKAP2L	2.46439	0.0048804
Q9NRN7	AASDHPPT	4.08472	0.00488262
Q9BUZ4	TRAF4	2.19399	0.00488865
Q4AC94	C2CD3	3.05986	0.00490566
Q13303	KCNAB2	1.58579	0.00491198
O95372	LYPLA2	1.89297	0.00491534
O00762	UBE2C	2.96878	0.00498729
A8MTT3	CEBPZOS	2.66639	0.00499621
Q96JM3	CHAMP1	-1.65433	0.00500888
Q9Y2L9	LRCH1	1.05416	0.00501523
P32969	RPL9; RPL9P7; RPL9P8; RPL9P9	0.709969	0.00506991
Q99755	PIP5K1A	0.760703	0.00510954
Q9UKV3	ACIN1	-1.01087	0.00513784
Q13952	NFYC	-4.42416	0.00530397
Q6UWZ7	ABRAXAS1	2.21515	0.00530607
Q9H939	PSTPIP2	1.91266	0.00534601
P13637	ATP1A3	-5.2526	0.00536748
Q7L7X3	TAOK1;TAOK3	-1.13904	0.00537652
Q9Y2Z2	MTO1	1.13107	0.00540577
O14782	KIF3C	0.930202	0.00541703
P30050	RPL12	0.761245	0.00542435
O95382	MAP3K6	2.88041	0.00548039
P62888	RPL30	0.778773	0.00549178
O95343	SIX3	-1.74042	0.00550958
P08195	SLC3A2	1.11939	0.0055158
Q53T94	TAF1B	2.43598	0.00553564
P51805	PLXNA3	1.65022	0.00559978
Q9UGU0	TCF20	-1.89021	0.00560018
P17029	ZKSCAN1	-3.60112	0.00564937
P49588	AARS1	1.24247	0.005679
Q9HAU4	SMURF2	0.88302	0.00568148
Q15397	PUM3	0.834686	0.00568907
P13984	GTF2F2	-0.744032	0.00570979
Q8NHQ9	DDX55	1.42354	0.0057493
O00479	HMGN4;HMGN2	-2.34862	0.00576542
Q499Z4	ZNF672	1.90996	0.00577248
Q02878	RPL6	0.747505	0.00580096
Q8TDJ6	DMXL2	0.979368	0.00580271
Q00688	FKBP3	0.618434	0.00581083
Q12968	NFATC3	-3.40896	0.005861
A0AVT1	UBA6	1.65681	0.00592651
P10070	GLI2	-3.02508	0.00594151
Q04724	TLE1;TLE4	3.19	0.00595309
Q15642	TRIP10	0.966231	0.00598513
O60264	SMARCA5	-1.36044	0.00601057
P11474	ESRRA	-2.49487	0.00603191
Q96JP5	ZFP91	1.32725	0.00603851
Q96QD9	FYTTD1	-0.795659	0.00609068
Q7Z478	DHX29	0.762859	0.00609434
O00148	DDX39A;DDX39B	-0.630898	0.00611018
Q96K19	RNF170	-1.07113	0.00613941
P10071	GLI3	-3.38648	0.00615125
Q8NBZ0	INO80E	-1.79075	0.0061561
Q9H8H0	NOL11	-1.25652	0.00616299
Q9UPW6	SATB2	-3.15677	0.0061988
Q12797	ASPH	0.546775	0.00620218
P09132	SRP19	1.5352	0.006207
Q14D04	VEPH1	1.51017	0.00623078
P15336	ATF2;ATF7	-4.87401	0.00624286
Q5TB30	DEPDC1	2.20914	0.00626756
P51692	STAT5B	1.83761	0.00627719
Q3L8U1	CHD9	-0.958781	0.00628368
O76062	TM7SF2	-6.62001	0.00631536
Q96MH2	HEXIM2	3.18625	0.0063308
P38159	RBMX;RBMXL1	-0.690127	0.00636767
P29372	MPG	-1.27584	0.00639166
Q9P2D0	IBTK	1.5648	0.00641275
Q13426	XRCC4	-2.51507	0.0064142
P61513	RPL37A	0.854389	0.00642876
P61326	MAGOH;MAGOHB	-1.36727	0.00647625
P46100	ATRX	-1.76712	0.00647667
Q13415	ORC1	-1.60717	0.00652144
P42357	HAL	-2.96407	0.00658364
Q9UQ03	CORO2B	-1.10354	0.00660087
P62424	RPL7A	0.697332	0.00663364
O95070	YIF1A	-6.0618	0.00664749
P55210	CASP7	2.35526	0.00667151
Q9UH99	SUN2	-0.744983	0.00667312
Q9UPY3	DICER1	1.01909	0.00667988
Q8TD16	BICD2;BICD1	2.16863	0.00683122
P20226	TBP	-4.7276	0.00685169
Q15051	IQCB1	1.00933	0.00685665
Q7L576	CYFIP1;CYFIP2	0.881688	0.00686873
Q13761	RUNX3	-5.67719	0.00688866
P55347	PKNOX1	-2.88874	0.00689483
Q8N1G0	ZNF687	-3.08964	0.00690084
Q96AY2	EME1	3.12602	0.00697881
O00287	RFXAP	-2.19772	0.00698251
P43243	MATR3	-0.633683	0.0070181
Q56NI9	ESCO2	1.18341	0.00701976
Q9NYH9	UTP6	-1.40899	0.00707071
Q01804	OTUD4	0.595958	0.00708047
Q9Y2X9	ZNF281	-0.901051	0.00709908
Q5T0B9	ZNF362;ZNF384	-4.89247	0.00715344
P16220	CREB1;ATF1	-2.47362	0.00718437
Q4L180	FILIP1L	0.733183	0.00719702
O14519	CDK2AP1	-2.84279	0.00721977
P46776	RPL27A	0.637251	0.00722909
Q96FW1	OTUB1	1.92086	0.0072845
Q13573	SNW1	-0.687335	0.00729338
Q9UJP4	KLHL21	3.15264	0.0072956
Q86UT6	NLRX1	-1.46358	0.00731604
Q9Y2K7	KDM2A	-2.33322	0.00732712
Q9UIS9	MBD1	-1.74823	0.0073467
P83436	COG7	1.7764	0.00738087
Q6ZN55	ZNF574	2.75625	0.00742077
Q96T23	RSF1	-2.80581	0.00742945
Q96Q83	ALKBH3	4.67503	0.00743859
P00367	GLUD1	-0.794712	0.00748547
Q6UW63	POGLUT2	3.94036	0.00749489
O00712	NFIB	-3.24016	0.00753146
Q9Y2M5	KLHL20	2.1793	0.00755661
O00257	CBX4	2.19128	0.00759649
P62079	TSPAN5	-2.83285	0.00763577
Q12955	ANK3	-1.65962	0.00768231
Q9Y3D9	MRPS23	0.594204	0.00769906
P20671	H2AC7;H2AC6	-2.02612	0.00773666
Q9UHA3	RSL24D1	-2.08797	0.00773966
Q9NV06	DCAF13	-1.1249	0.0077403
P41970	ELK3	-1.84801	0.00775058
Q8NDV7	TNRC6A;TNRC6C	6.79115	0.0078077
O15294	OGT	-0.805346	0.00781837
O75083	WDR1	0.837221	0.00784991
Q96KM6	ZNF512B	-1.18477	0.00785524
O95365	ZBTB7A	-0.962047	0.00786937
P56545	CTBP2;CTBP1	-1.06662	0.00789618
Q15542	TAF5	-3.32395	0.00792085
Q9HBM6	TAF9B	-5.91563	0.00792275
Q96BF6	NACC2	-3.79342	0.00801535
Q99717	SMAD5	-2.46993	0.00808037
P35611	ADD1	-0.58489	0.00808042
Q86V21	AACS	1.84542	0.00809338
Q9H3F6	KCTD10	1.3697	0.00811897
Q9NUG6	PDRG1	-0.923343	0.00815395
Q9UNI6	DUSP12	2.48708	0.00815789
Q9UP95	SLC12A4	0.60111	0.00816207
Q9Y6J0	CABIN1	-1.80035	0.0081797
Q9UK59	DBR1	1.86292	0.00821312
Q8IZP0	ABI1	1.39802	0.00821649
O43493	TGOLN2	1.27957	0.00823575
Q9H649	NSUN3	3.77175	0.00826697
P39023	RPL3	0.650779	0.00834052
Q5T5X7	BEND3	-2.34587	0.00837409
P21675	TAF1	-3.71599	0.00843754
Q9Y285	FARSA	0.683483	0.00844778
P02461	COL3A1	5.44734	0.008465
Q14674	ESPL1	2.7318	0.00852594
O15525	MAFG	-2.57783	0.0085373
Q676U5	ATG16L1	1.13552	0.0086437
Q9UBP9	GULP1	0.942722	0.00864487
P78316	NOP14	-0.781793	0.00880703
P49746	THBS3	1.68942	0.00882766
Q0PNE2	ELP6	2.01274	0.00891613
P62906	RPL10A	0.739439	0.00896691
Q86WJ1	CHD1L	-0.948305	0.00897672
P28347	TEAD1;TEAD3	-2.87501	0.00898664
Q01995	TAGLN	0.722683	0.00898988
Q9HC78	ZBTB20	-2.41536	0.0089905
Q96G21	IMP4	-1.0479	0.00901399
Q96EK5	KIFBP	0.787405	0.00910372
P56545	CTBP2	-1.11969	0.00912758
Q2TAY7	SMU1	-0.79406	0.0091469
Q8IVL0	NAV3;NAV2;NAV1	0.759682	0.00916196
O75369	FLNB;FLNA;FLNC	0.520447	0.00918667
O43929	ORC4	-0.81724	0.0092398
Q8WWB7	GLMP	4.79526	0.00934413
Q9NQB0	TCF7L2	-4.35501	0.00935335
Q13315	ATM	0.923285	0.00939145
Q7Z4H8	POGLUT3	4.27812	0.00942649
Q96BT3	CENPT	-2.74097	0.00944929
Q9NVZ3	NECAP2	4.94535	0.00949587
Q2V2M9	FHOD3	2.31041	0.00949882
P53597	SUCLG1	1.00892	0.0095405
P24752	ACAT1	0.832274	0.00957812
Q9H583	HEATR1	-1.61204	0.00958827
Q12996	CSTF3	-0.575821	0.00964596
P52948	NUP98	-0.993577	0.00968493
Q6PJP8	DCLRE1A	1.55746	0.00972618
P35711	SOX5	-3.19899	0.00972884
Q9NX58	LYAR	0.904405	0.00973465
Q12769	NUP160	-1.3139	0.00979474
Q9P289	STK26	2.91079	0.00982486
Q6IQ49	SDE2	-1.23835	0.0099236
A2VDJ0	TMEM131L	2.01895	0.00994178
O75362	ZNF217	-2.46443	0.0100308
P26358	DNMT1	-0.601253	0.0100314
Q9NWV8	BABAM1	1.94557	0.0100363
O15446	POLR1G	0.743276	0.0100772
Q9NVV4	MTPAP	0.700016	0.0100795
Q7Z494	NPHP3	1.6772	0.0100868
A7E2V4	ZSWIM8	0.910561	0.0100881
Q99996	AKAP9	0.588363	0.0101233
Q9UMY1	NOL7	-0.886836	0.0101373
O60879	DIAPH2	2.66378	0.0101697
Q9BRJ6	C7orf50	0.710169	0.010175
Q5H9U9	DDX60L	1.32553	0.0102458
P16989	YBX3	0.519862	0.0102815
Q7Z4L5	TTC21B	1.96096	0.0102826
Q7KZF4	SND1	0.506363	0.0103462
P05120	SERPINB2	-2.58903	0.0103725
Q9NX74	DUS2	3.29417	0.0103735
Q9Y5J1	UTP18	-1.10707	0.0103777
Q9UHB6	LIMA1	-0.707861	0.0104323
Q13838	DDX39B	-0.756698	0.0104434
Q12765	SCRN1	-2.32651	0.0104946
Q9UMX1	SUFU	-2.77258	0.010611
Q5VWN6	TASOR2	-2.87551	0.0106282
Q01831	XPC	-2.5583	0.0106297
P58557	YBEY	-0.785174	0.0106339
Q15475	SIX1	-3.01474	0.0106484
Q14738	PPP2R5D	0.86667	0.0106782
Q8WXI9	GATAD2B	-0.890969	0.0107921
Q96J02	ITCH;NEDD4L	0.850898	0.0107929
Q9UFW8	CGGBP1	-0.515949	0.0108109
Q02078	MEF2A;MEF2C;MEF2D	-3.59772	0.0108483
Q9NQV6	PRDM10	-2.6312	0.01086
Q3L8U1	CHD9;CHD6;CHD8;CHD7	-1.08191	0.0109177
P49790	NUP153	-0.792642	0.0109533
Q9UBL3	ASH2L	-1.5144	0.0109842
Q9BY67	CADM1	6.96352	0.0110321
Q9BTK6	PAGR1	-5.12682	0.0110357
P35556	FBN2	2.8708	0.011067
Q14554	PDIA5	0.681821	0.011166
P31350	RRM2	1.41214	0.0111821
Q5VYS8	TUT7	0.566448	0.0112004
Q96J01	THOC3	-0.696599	0.0112427
O15013	ARHGEF10	1.7632	0.0112583
Q9NXG6	P4HTM	1.57083	0.0113143
Q9UN81	L1RE1	0.92309	0.0113274
P25445	FAS	1.14609	0.0113325
Q8N4B1	PHETA1	2.83188	0.0113476
Q9H5V8	CDCP1	1.37537	0.0114202
O00567	NOP56	-0.925335	0.011422
Q96ST3	SIN3A	-0.697424	0.0115517
P56270	MAZ;VEZF1;PATZ1	-4.04997	0.011576
P62805	H4C1; H4C2; H4C3; H4C4; H4C5; H4C6; H4C8; H4C9; H4C11; H4C12; H4C13; H4C14; H4C15; H4C16	-0.666287	0.0115937
Q8NB46	ANKRD52	0.727755	0.0115992
P46777	RPL5	0.801294	0.0116014
Q9NS87	KIF15	2.89992	0.011605
Q8IY17	PNPLA6	0.572192	0.0116134
Q8NCJ5	SPRYD3	0.637436	0.011623
Q9BV73	CEP250	2.0056	0.0116746
Q9BV20	MRI1	2.03877	0.0116953
O00470	MEIS1;MEIS2	-2.71664	0.0117165
P05388	RPLP0	0.756578	0.0117204
Q96AA3	RFT1	-2.64444	0.0117728
P49914	MTHFS	2.43691	0.0117772
Q2M2I8	AAK1;BMP2K	-4.63538	0.0117934
P0CG12	DERPC	-1.87931	0.0117952
P22570	FDXR	1.16245	0.0118409
Q12873	CHD3;CHD4;CHD5	-0.60347	0.0118411
Q9Y3U8	RPL36	0.598665	0.0119233
Q9HCN8	SDF2L1	0.839543	0.0120421
Q9BQD7	ANTKMT	-4.17835	0.0120479
Q2M1P5	KIF7	2.49836	0.01205
P51858	HDGF	-1.23611	0.0120631
O14907	TAX1BP3	1.74805	0.0120664
Q9BSF8	BTBD10	1.7702	0.0121336
P09914	IFIT1	2.07697	0.0121748
O75051	PLXNA2;PLXNA4	3.17084	0.0121897
Q13416	ORC2	-1.83181	0.0122473
Q9P2H3	IFT80	4.24115	0.0122753
Q8NEA6	GLIS3	-3.27079	0.0122891
Q15061	WDR43	-1.31807	0.0123574
O95470	SGPL1	0.543399	0.0123605
Q13950	RUNX2	-3.60726	0.0123738
Q9H3M7	TXNIP	1.95625	0.0123854
O94901	SUN1;SUN2	-5.03886	0.012477
Q13126	MTAP	1.61196	0.0124817
P49840	GSK3A	0.831205	0.0125099
P18846	ATF1	-4.38089	0.0125221
Q09472	EP300;CREBBP	-0.716042	0.0125225
Q1KMD3	HNRNPUL2	-0.527989	0.0125339
Q9P2Q2	FRMD4A	0.774553	0.0125644
Q70SY1	CREB3L2	-2.45062	0.0125986
Q9UIF7	MUTYH	2.62267	0.0127095
Q9H3R5	CENPH	-0.505702	0.0127313
Q8WWQ0	PHIP	-1.20454	0.0127637
Q9BTX1	NDC1	-1.35278	0.0127718
Q14123	PDE1C	0.8897	0.0127875
Q96HI0	SENP5	1.70753	0.0128366
P57682	KLF3;KLF12	-2.61759	0.0128424
Q04724	TLE1;TLE3;TLE4	-2.0169	0.0128573
Q05193	DNM1	-2.65446	0.0129213
O75815	BCAR3	1.28046	0.0129289
Q14814	MEF2D	-4.02299	0.0129707
Q96SN8	CDK5RAP2	1.45488	0.0129766
Q9Y4A0	JRKL	-3.50474	0.0129793
O43822	CFAP410	1.01578	0.0129917
Q96BY6	DOCK10	0.577963	0.0130089
Q14004	CDK13;CDK12	2.21973	0.0130634
O43181	NDUFS4	-0.90423	0.0130723
Q96EY8	MMAB	3.35962	0.0130764
Q6IEG0	SNRNP48	-2.7942	0.0130792
P62917	RPL8	0.655599	0.013084
P13861	PRKAR2A	0.563568	0.0130952
P10826	RARB;RARG	-3.30885	0.0131133
Q9P1T7	MDFIC	1.6425	0.0131304
Q8N3C0	ASCC3	0.856264	0.0131427
Q7L590	MCM10	2.13365	0.0131826
P57682	KLF3	-3.97789	0.0131829
Q9P2K8	EIF2AK4	1.10223	0.0131922
Q6ZNB6	NFXL1	0.578212	0.0132343
Q02543	RPL18A	0.744837	0.0132721
Q9Y6N1	COX11	-3.76585	0.0133189
P51617	IRAK1	0.809602	0.0133885
Q96GY0	ZC2HC1A	0.573556	0.0134621
Q3MIP1	ITPRIPL2	2.15371	0.0135227
Q8N3R9	PALS1	-0.826597	0.0135552
P78527	PRKDC	-1.6659	0.013564
P46778	RPL21	0.61898	0.0136083
Q9Y2B5	VPS9D1	-1.23171	0.0136249
Q13685	AAMP	2.75387	0.0136355
Q9BXI6	TBC1D10A	2.06456	0.0136942
P49798	RGS4	4.05489	0.0137046
P46779	RPL28	0.561673	0.0137136
O14523	C2CD2L	0.895873	0.0137504
Q8NAV1	PRPF38A	-1.09456	0.0137943
O75398	DEAF1	-4.16616	0.0137964
P35268	RPL22	0.602032	0.0138493
Q96DM1	PGBD4	-3.35571	0.0138654
Q9NX63	CHCHD3	-0.802578	0.0138763
Q9BU40	CHRDL1	-0.714078	0.0138792
Q9H2K8	TAOK3	-2.57052	0.013892
P0C0S5	H2AZ1;H2AZ2	-0.799289	0.0139567
Q86VW0	SESTD1	-3.44127	0.0139704
P01130	LDLR	2.3862	0.0139851
Q7Z6J0	SH3RF1;SH3RF2	-4.20076	0.0140205
Q8IVL5	P3H2	0.766973	0.0140525
P06746	POLB	-1.30449	0.0141351
P05412	JUN;JUNB;JUND	-6.95504	0.0142028
Q8ND61	C3orf20	4.66972	0.0142888
Q8IWR0	ZC3H7A;ZC3H7B	1.18569	0.0143447
Q9NSY0	NRBP2	3.36694	0.0143808
Q969X6	UTP4	-1.24991	0.0144489
P55042	RRAD	-2.6651	0.0145275
P09874	PARP1	-1.32862	0.0145982
Q99685	MGLL	0.945383	0.0146052
A8K0S8	MEIS3P2;MEIS1;MEIS2	-4.23322	0.0146203
Q9BVM2	DPCD	-3.37513	0.0146778
Q9UQ84	EXO1	0.914302	0.0146885
Q9BX63	BRIP1	2.14893	0.014725
O00566	MPHOSPH10	-1.5671	0.0147277
Q9NUQ6	SPATS2L	0.723892	0.0147763
O75157	TSC22D2;TSC22D1;TSC22D3;TSC22D4	4.0141	0.0147931
O75478	TADA2A	-3.84338	0.01481
Q9Y6K5	OAS3	0.718818	0.0148259
Q9P2T1	GMPR2	3.73202	0.0148363
Q9ULG6	CCPG1	0.962255	0.0148507
O75400	PRPF40A	-0.659558	0.0148571
O14879	IFIT3	2.992	0.0148587
Q86U42	PABPN1	-0.653213	0.0149519
P17098	ZNF8	3.48849	0.0149801
P61254	RPL26;RPL26L1	0.57032	0.0149923
P02545	LMNA	-0.839121	0.0150334
Q92785	DPF2	-0.938839	0.0150652
Q14241	ELOA	0.661592	0.0150823
P83731	RPL24	0.596561	0.0151741
Q9HBH9	MKNK2	3.89798	0.0151823
P35555	FBN1	1.38799	0.0152694
Q9NXH9	TRMT1	-1.37553	0.0152909
Q8TD19	NEK9	0.789948	0.0153614
Q8N1F7	NUP93	-0.734456	0.0154352
P10276	RARA	-2.91725	0.0154385
Q8N302	AGGF1	3.40731	0.0154428
Q9NSD9	FARSB	0.642851	0.0154723
Q9Y3B8	REXO2	-3.85512	0.0154938
A0A0G2JRQ6		6.50091	0.0155545
Q9BVJ6	UTP14A	-0.862041	0.0155673
Q99594	TEAD3	-3.95495	0.0155967
Q9H3H3	C11orf68	0.671646	0.0157078
P29558	RBMS1;RBMS2;RBMS3	0.632958	0.015744
Q8NE01	CNNM3	2.99469	0.0157688
Q6PJT7	ZC3H14	-0.625217	0.0157835
Q14956	GPNMB	-2.70213	0.0157926
Q8N999	RLIG1	4.18844	0.0158094
P26373	RPL13	0.614843	0.0158239
O15213	WDR46	-1.12267	0.015834
Q16611	BAK1	-1.73431	0.0158467
A9UHW6	MIF4GD	2.58931	0.015885
Q14872	MTF1	-3.24274	0.0158961
Q8TER5	ARHGEF40	0.521187	0.015951
Q01196	RUNX1	-2.89053	0.0161122
P23743	DGKA	0.714054	0.0161253
P62266	RPS23	0.481263	0.0161484
O43818	RRP9	-0.938173	0.0161885
Q12834	CDC20	2.57615	0.0162011
Q9Y512	SAMM50	-0.803227	0.0162053
Q9HAU4	SMURF2;SMURF1	1.13545	0.0162892
O75030	MITF;TFEB	-6.61094	0.0163136
Q96SY0	INTS14	-1.26224	0.0163204
Q14919	DRAP1	-2.17522	0.0163782
Q9P2D1	CHD7	-1.67275	0.0164306
Q9Y2H5	PLEKHA6	-2.38487	0.0164512
Q9BSB4	ATG101	2.60602	0.016481
Q66K89	E4F1	-3.64142	0.0165225
Q9NYZ3	GTSE1	2.17203	0.0165256
P53814	SMTN	0.727293	0.0165393
Q99986	VRK1	-1.06916	0.0165886
Q8WTV0	SCARB1	-5.67226	0.0165938
Q2M3G4	SHROOM1	1.78817	0.0165975
Q9Y2X3	NOP58	-0.916613	0.0166329
Q86YN1	DOLPP1	3.51286	0.0167088
Q8NDZ4	DIPK2A	0.705351	0.0167799
Q4VC44	FLYWCH1;FLYWCH2	-1.15125	0.0168396
Q96DN5	TBC1D31	3.27841	0.0168423
P18621	RPL17	0.632017	0.0168509
P04626	ERBB2	4.50872	0.0168515
Q96EB1	ELP4	2.95782	0.0168991
Q9P0W2	HMG20B	-1.33663	0.0169095
Q9UBD5	ORC3	-0.850506	0.0169096
P18146	EGR1	-3.30295	0.0169099
Q96ME7	ZNF512	0.611428	0.0169382
Q53FA7	TP53I3	4.17852	0.0169518
Q5FYB0	ARSJ	2.01163	0.0169712
Q92541	RTF1	1.13245	0.0169768
A9YTQ3	AHRR;AHR	-4.71037	0.0169899
Q8WV60	PTCD2	1.84472	0.0171113
Q8N4H5	TOMM5	-0.664053	0.0172683
O43159	RRP8	0.857942	0.0172757
Q96BY7	ATG2B	1.76452	0.0172803
Q96PN7	TRERF1	-1.79107	0.0173327
O14497	ARID1A	-1.57295	0.017375
Q7Z3V4	UBE3B	1.1966	0.0174139
P86790	CCZ1B;CCZ1	1.85819	0.0174524
Q6UWP7	LCLAT1	1.18008	0.0176697
Q53EQ6	TIGD5	-4.07039	0.0177121
P56559	ARL4C	-0.841693	0.0177277
P62910	RPL32	0.680196	0.0178238
P62826	RAN	-0.819811	0.0178308
Q8IXM6	NRM	-2.23449	0.017892
Q13796	SHROOM2	-2.7723	0.0180194
Q9Y613	FHOD1	0.465434	0.0180505
Q9NRJ7	PCDHB16	4.33455	0.0181979
Q9BR39	JPH2	2.75874	0.0183632
Q96HP0	DOCK6	0.810019	0.0183772
Q8TED0	UTP15	-1.13077	0.0184241
O00716	E2F3	-2.08748	0.0185525
O60333	KIF1B	0.67134	0.0186162
Q9NYK5	MRPL39	1.01341	0.0186364
Q96P50	ACAP3	1.72928	0.0188004
P18077	RPL35A	0.753342	0.0188084
Q3L8U1	CHD9;CHD8	-4.21561	0.018858
P49750	YLPM1	-0.840916	0.0189127
Q9NUW8	TDP1	-2.74127	0.018953
A6NHR9	SMCHD1	-0.642725	0.0189545
Q8TDY2	RB1CC1	1.37082	0.0190102
Q9UK99	FBXO3	4.48224	0.0190203
Q9BZE9	ASPSCR1	-2.73941	0.0190946
P57737	CORO7	3.00621	0.0191528
P13639	EEF2	0.798421	0.019185
P46976	GYG1	-1.60408	0.0192497
O14593	RFXANK	-2.50653	0.0192589
Q16891	IMMT	-0.674053	0.0194584
Q9NV31	IMP3	-1.00821	0.0195588
Q9ULX9	MAFF	-3.56881	0.0195909
Q86UE4	MTDH	0.472785	0.019623
O00483	NDUFA4	-0.513459	0.0196389
O60462	NRP2	-1.91513	0.0196661
A8K0S8	MEIS3P2	-4.66495	0.0196737
Q719H9	KCTD1	-3.84127	0.019746
Q8TBB5	KLHDC4	0.878585	0.0197902
Q9NQS1	AVEN	0.661746	0.0198121
Q7L1Q6	BZW1;BZW2	-1.45638	0.0200058
Q96AX1	VPS33A	1.3197	0.020039
O95801	TTC4	2.45855	0.0200531
Q96BK5	PINX1	-1.28592	0.0200795
Q9Y6M1	IGF2BP2	0.606507	0.0200814
Q8IVS2	MCAT	1.27073	0.0200871
P52799	EFNB2	2.37539	0.0201861
Q6PI78	TMEM65	-3.57132	0.0202159
P58397	ADAMTS12	0.607192	0.0202368
Q86T03	PIP4P1	2.06619	0.0202586
Q15796	SMAD2	1.3528	0.020268
Q14839	CHD4	-0.784641	0.0204343
Q5SNT2	TMEM201	-1.08874	0.0204637
O43896	KIF1C	0.467508	0.0205432
P50402	EMD	-0.916751	0.0205699
O15014	ZNF609	-0.79133	0.0208406
P55769	SNU13	-1.12846	0.020843
P21333	FLNA	0.521204	0.0209642
Q5TAP6	UTP14C;UTP14A	-0.812427	0.0209747
Q9H0P0	NT5C3A	2.77982	0.0209844
Q9UNS1	TIMELESS	-0.937859	0.021063
Q7Z5J4	RAI1;TCF20	-1.21546	0.0210756
O00562	PITPNM1	2.24469	0.0211012
Q13214	SEMA3B	-1.63595	0.0213267
Q9NQC3	RTN4	-0.672902	0.0213984
Q92769	HDAC2	-0.888621	0.021401
O75663	TIPRL	2.40934	0.0214104
Q12816	TRO;MAGED2	1.49316	0.0214788
Q643R3	LPCAT4	1.00556	0.0215054
P51530	DNA2	1.7999	0.0215735
Q17RY0	CPEB4;CPEB2	0.753473	0.0215758
P10589	NR2F1	-3.17942	0.0216951
Q63HN8	RNF213	0.904008	0.0217625
P58876	H2BC5	-0.795914	0.0219246
Q14527	HLTF	-0.772403	0.0219343
Q330K2	NDUFAF6	-3.93265	0.0219356
Q9BRX9	WDR83	-1.65001	0.0219459
Q8N4L2	PIP4P2	1.0637	0.0220208
Q9UHL9	GTF2IRD1	-2.84361	0.0220718
Q9H6T3	RPAP3	-0.793797	0.0220817
O60303	KATNIP	0.627284	0.0222271
P52732	KIF11	2.06357	0.0223384
Q8IYB3	SRRM1	-0.594834	0.0223766
Q9UBK8	MTRR	3.47779	0.0223785
P30533	LRPAP1	0.870599	0.0224131
Q9NZC9	SMARCAL1	-0.894135	0.0224335
Q2KHM9	KIAA0753	0.860845	0.022519
Q5JTD0	TJAP1	2.3382	0.0226246
Q16658	FSCN1	1.20994	0.0226654
P07992	ERCC1	2.32889	0.0226747
Q9Y2J4	AMOTL2	-0.786064	0.0226984
Q86UE8	TLK2	-2.3166	0.0227253
A1A4S6	ARHGAP10	-1.25328	0.0227589
Q12857	NFIA;NFIX	-4.28872	0.0227823
P19367	HK1;HKDC1	-0.866667	0.0228471
P53990	IST1	-0.770874	0.0228547
Q15758	SLC1A5	0.744038	0.0228828
P28347	TEAD1	-3.358	0.0229024
Q9H9Y6	POLR1B	0.67152	0.0229085
O14646	CHD1;CHD2	1.64248	0.022951
P60709	ACTB;ACTG1	-0.697894	0.0230268
Q9Y4F1	FARP1	0.781701	0.0230326
Q8NDX5	PHC3	-1.03202	0.0230505
Q9H8V3	ECT2	1.84708	0.0230859
Q92665	MRPS31	0.663445	0.0231575
Q3KQU3	MAP7D1	0.448929	0.0232366
Q96EI5	TCEAL4	1.55606	0.023328
Q9NYM9	BET1L	-3.53355	0.0233803
P40424	PBX1;PBX3	-4.04276	0.0234336
Q9UBV7	B4GALT7	0.501371	0.023464
Q9Y4C8	RBM19	-0.658959	0.0234911
Q9NQZ7	ENTPD7	-1.28528	0.0235429
O00522	KRIT1	1.61461	0.0235598
Q8IY63	AMOTL1	-2.12594	0.0235887
Q9BW19	KIFC1	1.48278	0.0236045
Q9ULR0	ISY1	-0.664832	0.0236195
Q96A19	CCDC102A	-2.21036	0.0237013
P05997	COL5A2	-1.19341	0.0237538
P29144	TPP2	0.700044	0.0237607
Q9GZM8	NDEL1	1.6849	0.0237813
O43303	CCP110	1.08042	0.0239035
Q8IWA0	WDR75	-1.07938	0.0239387
O75914	PAK3;PAK2	0.776004	0.024038
Q99501	GAS2L1	-2.24183	0.0240488
O60264	SMARCA5;SMARCA1	-1.03385	0.0241445
Q9P107	GMIP	1.61367	0.024161
Q9Y265	RUVBL1	-0.427305	0.0242058
Q9H8E8	KAT14	-4.25388	0.0242282
O75600	GCAT	-2.23823	0.0242297
Q56P03	EAPP	2.91332	0.0242619
Q6B0I6	KDM4D	3.59057	0.0242804
Q15269	PWP2	-1.17723	0.0243124
Q96FZ2	HMCES	-2.32268	0.0243301
P49796	RGS3	1.84128	0.0243955
Q15650	TRIP4	0.655403	0.0244659
A6NCE7	MAP1LC3B2;MAP1LC3B	-1.00435	0.0244741
Q9UKE5	TNIK	1.24037	0.024532
Q6QEF8	CORO6;CORO1C	-1.36051	0.0246731
Q9NXV6	CDKN2AIP	0.422209	0.0248118
P15822	HIVEP1	-2.37856	0.0249141
Q6PJF5	RHBDF2	3.37261	0.0249604
P52789	HK2	-1.55976	0.0250501
P25398	RPS12	0.532958	0.0250838
Q9Y3E7	CHMP3	-1.18489	0.0251577
O15021	MAST4	0.646929	0.0251856
Q9ULW0	TPX2	1.0221	0.0251922
Q96QB1	DLC1	0.575375	0.0252535
O94763	URI1	-0.731515	0.0252761
O95777	LSM8	-0.584127	0.0253139
Q9BW62	KATNAL1	0.661208	0.0253213
Q9H1Z4	WDR13	1.25346	0.0254108
Q96S66	CLCC1	1.57034	0.0254966
Q5T8P6	RBM26	-0.444189	0.0255043
Q9Y2L5	TRAPPC8	0.417841	0.0256483
Q96LL9	DNAJC30	0.612406	0.0257238
Q9HCS7	XAB2	-0.527673	0.0257286
Q8N668	COMMD1	1.58892	0.0257485
A8MV65	VGLL3	-4.10521	0.0258158
Q9Y2I8	WDR37	0.543764	0.025846
O96019	ACTL6A	-0.628636	0.0259124
Q9GZL7	WDR12	-0.791478	0.0260857
Q9NVE5	USP40	1.17688	0.0260868
Q9UPT8	ZC3H4	0.798698	0.0260989
Q8NEZ4	KMT2C	-1.73196	0.0262478
Q96PU5	NEDD4L	1.51125	0.0262747
Q9Y2H6	FNDC3A	0.462286	0.0264341
Q8N8D1	PDCD7	-2.46626	0.0264445
Q7Z739	YTHDF3;YTHDF1	0.86124	0.0264461
P49458	SRP9	0.548412	0.0264464
Q15311	RALBP1	-1.72142	0.0264491
Q5T2N8	ATAD3C;ATAD3B;ATAD3A	-0.558004	0.0264746
O14949	UQCRQ	-0.635049	0.0264928
P48634	PRRC2A;PRRC2B;PRRC2C	0.571833	0.0265862
Q15434	RBMS2	0.538152	0.0265891
P22415	USF1;USF2	-3.14377	0.0265999
P61353	RPL27	0.585446	0.0266569
A8CG34	POM121C;POM121	-1.11661	0.0267566
P49756	RBM25	-0.561212	0.0268104
Q13418	ILK	0.698493	0.026837
Q9NQX3	GPHN	2.7732	0.0269543
Q07820	MCL1	2.49778	0.0269827
Q02880	TOP2B	-1.35618	0.0270557
Q15173	PPP2R5B	1.61523	0.027059
P09110	ACAA1	0.677203	0.0271473
Q9H7X7	IFT22	1.6937	0.02716
Q9HAH7	FBRS	0.633627	0.0271883
Q9UIF8	BAZ2B	-1.63739	0.0272109
Q92581	SLC9A6	3.61635	0.0272493
O75061	DNAJC6	3.28495	0.0272602
Q9P1U0	POLR1H	0.692864	0.0273767
P32455	GBP1	1.67103	0.0276109
Q96PK6	RBM14	-0.887196	0.0276621
P13631	RARG	-1.73348	0.0277076
Q9BVL2	NUP58	-0.742635	0.0277294
O94761	RECQL4	1.82202	0.0277411
Q07912	TNK2	1.58777	0.0279009
Q9NZQ3	NCKIPSD	1.06546	0.027937
Q76B58	BRINP3	-4.21668	0.027961
Q14166	TTLL12	1.63115	0.0279786
Q9BUH6	PAXX	-3.96999	0.0280939
Q9NZJ0	DTL	0.59051	0.0281953
O75326	SEMA7A	1.14208	0.0281954
Q92804	TAF15	-0.902999	0.0282084
Q9P2Q2	FRMD4A;FRMD4B	1.00859	0.0282267
Q8IY26	PLPP6	3.28989	0.0282275
Q9HCL2	GPAM	1.21693	0.0282373
Q5VW36	FOCAD	0.897467	0.0282731
Q8NBZ7	UXS1	2.05182	0.0282999
Q9UKS6	PACSIN3	0.503333	0.0283324
Q5QJE6	DNTTIP2	-0.862002	0.0283332
O94851	MICAL2;MICAL3	3.06578	0.0283601
Q01543	FLI1	-2.63348	0.0283665
O60524	NEMF	0.487307	0.0283739
Q96HD1	CRELD1	1.7137	0.0288556
P35226	BMI1;PCGF2	2.29784	0.0288768
Q9P227	ARHGAP23	1.22646	0.0289038
P39019	RPS19	0.489956	0.0289344
Q9BTW9	TBCD	-0.832658	0.0290106
Q9UNQ0	ABCG2	-3.74521	0.0290992
Q8N4A0	GALNT4	-2.34791	0.0291094
Q9BWL3	C1orf43	3.18419	0.0291449
P45985	MAP2K4	-0.609217	0.0292278
P60510	PPP4C;PPP2CB;PPP2CA	1.11988	0.0292824
P46934	NEDD4;NEDD4L	2.70376	0.029292
P29558	RBMS1	0.722049	0.029294
Q9H0U9	TSPYL1	1.33238	0.0293275
Q9H444	CHMP4B	-0.448345	0.0293328
P31153	MAT2A	-3.1359	0.029386
Q8IWR0	ZC3H7A	0.529815	0.0294025
Q96SB3	PPP1R9B;PPP1R9A	4.06425	0.0294789
O15530	PDPK1	2.65279	0.0295153
P11908	PRPS2;PRPS1	-0.431287	0.029617
Q02750	MAP2K1	2.49503	0.0296211
Q8N9N2	ASCC1	0.801133	0.0300199
O75382	TRIM3	1.04421	0.0300528
P22033	MMUT	0.552738	0.0300557
Q96L92	SNX27	3.37389	0.0301234
Q6P158	DHX57;DHX29	1.17058	0.0301676
O15020	SPTBN2;SPTBN1	-1.01169	0.030272
P82914	MRPS15	0.520759	0.0302935
Q8NI27	THOC2	-0.601076	0.0303126
Q8N9N8	EIF1AD	1.93	0.0303478
Q9P206	NHSL3	0.751345	0.0303626
Q8NAP3	ZBTB38;ZBTB4	-4.21978	0.0304111
O00767	SCD	-1.84406	0.030477
Q6N069	NAA16;NAA15	0.537564	0.0304819
Q8IWB9	TEX2	-0.784096	0.0305225
Q96G03	PGM2	3.60893	0.030526
P46940	IQGAP1;IQGAP3	1.30785	0.0305934
Q96K49	TMEM87B	3.67991	0.0306575
Q92546	RGP1	1.06691	0.0307526
Q8WYB5	KAT6B;DPF1;DPF3;DPF2;KAT6A	-4.74676	0.0308855
Q5HYJ3	FAM76B;FAM76A	3.05311	0.0309569
Q9UPW0	FOXJ3	-1.12358	0.0309577
Q9ULH1	ASAP1	0.493042	0.0310953
Q96SQ5	ZNF587	2.14032	0.0311441
Q92698	RAD54L	2.54053	0.0311556
Q76L83	ASXL2	-2.1833	0.0311929
P48449	LSS	1.35468	0.031229
Q6P4F7	ARHGAP11A	1.66787	0.0312397
Q9NRG9	AAAS	-1.05093	0.0312604
Q14592	ZNF460	0.75759	0.0313038
Q5JTV8	TOR1AIP1	-0.620087	0.0314737
O94864	SUPT7L	3.75027	0.0315012
P62699	YPEL5	2.58938	0.0315538
P55198	MLLT6	-1.41277	0.0316014
Q10713	PMPCA	-0.763965	0.0316457
P50454	SERPINH1	1.01071	0.0316856
Q14CB8	ARHGAP19	2.84538	0.0317441
Q93075	TATDN2	2.09047	0.0318398
Q9H116	GZF1	3.05377	0.0319069
Q9UEE5	STK17A	0.872638	0.0320174
P37198	NUP62	-0.482228	0.0320287
P51587	BRCA2	1.80635	0.0320763
P15407	FOSL1	-1.11874	0.0321609
Q8IVL6	P3H3	-0.794804	0.0321677
Q9UG63	ABCF2	0.560953	0.0323005
Q9Y5A7	NUB1	1.72779	0.0323133
P38919	EIF4A3	-0.667042	0.0325555
P53611	RABGGTB	4.87996	0.0326909
Q70CQ2	USP34	1.51853	0.0327232
P35658	NUP214	-0.378889	0.0328379
Q8WXE0	CASKIN2	0.644106	0.0328575
Q8NI36	WDR36	-0.83658	0.0328721
Q9UNX4	WDR3	-0.935486	0.0328839
Q9H4G4	GLIPR2	0.82683	0.0328919
Q9UEG4	ZNF629	-1.09685	0.0329639
P53677	AP3M2	0.586764	0.0329907
Q86Y91	KIF18B;KIF18A	4.94839	0.0330001
Q8TF76	HASPIN	1.24626	0.0331674
Q12824	SMARCB1	-0.794648	0.0332875
Q9H4I2	ZHX3	-1.67268	0.033372
P17812	CTPS1	1.15461	0.0334041
Q9UGJ0	PRKAG2	1.71309	0.0334404
P07942	LAMB1	0.788006	0.0334671
Q96EK9	KTI12	3.77669	0.0334756
Q96I51	RCC1L	-0.707599	0.0334762
Q9BY44	EIF2A	0.482077	0.0335997
O00203	AP3B1;AP3B2	0.652207	0.0336207
Q5F1R6	DNAJC21	-0.845675	0.0337144
Q6BDS2	BLTP3A	1.03295	0.0337613
P10114	RAP2A;RAP2B;RAP2C	0.931035	0.0337922
Q92870	APBB2	2.86284	0.0338005
P82912	MRPS11	0.50196	0.033841
Q96GX2	ATXN7L3B	-0.951077	0.0339755
Q03518	TAP1	0.569229	0.03404
Q01484	ANK2	1.12714	0.0340499
Q13564	NAE1	1.8939	0.0341143
Q96D53	COQ8B	-1.35141	0.0341236
P49450	CENPA	-2.99402	0.0342072
Q99613	EIF3C	0.442603	0.034254
Q12851	MAP4K2	1.27106	0.034301
P09429	HMGB1;SP100	-2.20826	0.0343648
Q9Y3A2	UTP11	-1.55348	0.0344273
P30520	ADSS2	0.993218	0.0345194
Q2M1Z3	ARHGAP31	3.43831	0.0346
P49207	RPL34	0.847383	0.0346097
Q96P11	NSUN5	0.468794	0.034644
Q9UN79	SOX13	-1.95311	0.0347062
Q14155	ARHGEF7	0.874905	0.034827
Q9UBG0	MRC2	0.874676	0.0348317
P48730	CSNK1D	-1.97007	0.0349873
Q92572	AP3S1	0.453981	0.0349939
Q05BU3	FAM86JP	-0.874963	0.0350542
Q6P0N0	MIS18BP1	2.20674	0.0350558
P40189	IL6ST	2.83532	0.0351178
Q9HBG6	IFT122	1.40067	0.035275
Q16760	DGKD	2.9518	0.0352775
Q00403	GTF2B	-0.519619	0.035398
P32243	OTX2	-3.24337	0.0354523
Q969S9	GFM2	1.68418	0.0354573
P41212	ETV6	-2.11626	0.035524
O75592	MYCBP2	0.677493	0.0355562
Q8N3E9	PLCD3	0.667131	0.0355926
P23246	SFPQ	-0.821843	0.0356165
O75962	TRIO	0.734231	0.0356207
O14981	BTAF1	-0.526474	0.0356318
Q9UBT6	POLK	-5.21328	0.0357069
P21333	FLNA;FLNC	0.558492	0.0357915
Q8WYH8	ING5	1.70487	0.0358397
Q13627	DYRK1A;DYRK1B	-0.556675	0.0359209
Q3B7T1	EDRF1	0.945156	0.0359427
Q8WWN8	ARAP3	0.532909	0.03599
P14649	MYL6B	-1.96474	0.0360183
Q99973	TEP1	1.05	0.0360509
Q15032	R3HDM1;R3HDM2	-3.62424	0.0360704
Q14692	BMS1	-0.850586	0.0360916
Q9H8Y5	ANKZF1	0.873652	0.0361665
Q8TAQ2	SMARCC2	-0.867056	0.0361773
P01889	HLA-B;HLA-C;HLA-E	0.669628	0.0363233
O43933	PEX1	0.60143	0.0363693
P11047	LAMC1	0.58304	0.0364155
Q6PK04	CCDC137	0.594506	0.0364748
P04920	SLC4A2	2.09563	0.0365486
Q0JRZ9	FCHO2	2.05575	0.0365508
O43426	SYNJ1	1.54605	0.0366585
Q9HCP0	CSNK1G1;CSNK1G3	0.799878	0.0368391
Q53EL6	PDCD4	-2.59475	0.0368678
Q9UGR2	ZC3H7B	0.660383	0.0369052
Q9H267	VPS33B	0.57899	0.0369386
Q9Y312	AAR2	0.504092	0.0369673
P40425	PBX2	-2.92045	0.0370546
P35270	SPR	1.97386	0.0372101
Q99567	NUP88	-0.379799	0.0372458
Q9UG01	IFT172	0.94407	0.0372677
Q96SB3	PPP1R9B	1.67356	0.037314
P52824	DGKQ	1.92752	0.0373555
Q9UBU9	NXF1	-0.809507	0.0374276
Q96IZ7	RSRC1	-2.98283	0.0374507
Q71F23	CENPU	0.630518	0.0374697
Q13123	IK	-0.526975	0.0374985
Q99607	ELF4	-2.38777	0.0375283
P43378	PTPN9	0.513822	0.0376952
O43252	PAPSS1	1.07235	0.0377551
Q5VUJ6	LRCH2	1.09454	0.0377597
Q8NI35	PATJ	-1.43007	0.037789
O43739	CYTH3;CYTH2	0.606602	0.0378038
P17275	JUNB	-3.06125	0.0378045
Q96NB1	CEP20	0.554062	0.0378127
P22087	FBL	-0.921811	0.0378684
O43548	TGM5;TGM2	-1.22357	0.0380082
Q8N5G2	MACO1	0.585371	0.0382416
Q15233	NONO	-0.812898	0.0382844
Q9NUX5	POT1	-1.49973	0.0382882
Q96E22	NUS1	2.20442	0.0383694
Q92974	ARHGEF2	0.472477	0.0384065
P30085	CMPK1	0.850229	0.0384665
Q9NPF5	DMAP1	-0.870538	0.0385092
P07203	GPX1	2.08028	0.0385989
P35475	IDUA	3.1275	0.0386001
Q14BN4	SLMAP	1.58792	0.0387494
P10586	PTPRF;PTPRD;PTPRS	-0.780024	0.0387845
Q9ULT8	HECTD1	0.814684	0.0388706
Q9HD26	GOPC	3.0029	0.0388827
Q13164	MAPK7	3.35838	0.0388843
Q6I9Y2	THOC7	-0.710718	0.0389497
Q06210	GFPT1	0.951013	0.0390247
P51825	AFF1	3.54162	0.0390761
Q92502	STARD8;DLC1;STARD13	0.48259	0.03908
Q9UNP9	PPIE	-0.594003	0.0390927
P35241	RDX	0.432897	0.0391752
P60891	PRPS1	-0.470631	0.0392227
Q9Y217	MTMR6	2.05877	0.0393643
Q8TBZ3	WDR20	0.720592	0.0393648
Q8IWT6	LRRC8A;LRRC8C	0.937491	0.0394504
P37268	FDFT1	1.45643	0.0394534
Q16647	PTGIS	3.06419	0.0395619
P09622	DLD	-0.597426	0.0396841
Q9NQZ2	UTP3	-1.04518	0.0397376
Q5EB52	MEST	-1.07708	0.0397729
P43250	GRK6	0.819673	0.0398652
P04733	MT1F	1.37187	0.0399184
Q5VWQ8	DAB2IP	-0.651425	0.0399835
Q9BZH6	WDR11	0.473533	0.0401788
Q86UU0	BCL9L	-2.26042	0.0401901
P36508	ZNF76;ZNF143	-2.85564	0.0402028
Q9HB20	PLEKHA3	2.92363	0.0402174
Q86VP1	TAX1BP1	2.22513	0.0402233
Q86SX3	TEDC1	3.27123	0.0402277
Q9NUL3	STAU2	0.409899	0.0402383
Q9NY61	AATF	-0.70014	0.0402774
Q4KMQ1	TPRN	1.97507	0.0402953
Q13099	IFT88	3.06154	0.0403169
P52630	STAT2	1.37145	0.0403937
O14613	CDC42EP2	1.91627	0.0404318
Q8IZ69	TRMT2A	0.911456	0.0404833
Q99575	POP1	0.667845	0.0405217
P20700	LMNB1;LMNB2	-2.96889	0.0405889
Q12792	TWF1	-0.705431	0.0405904
Q9Y394	DHRS7	0.968937	0.0406197
P82673	MRPS35	0.540202	0.0407622
P06899	H2BC11;H2BC17;H2BC3;H2BC20P;H2BC19P;H2BC26	-0.67355	0.0407898
Q5VWQ0	RSBN1	1.98793	0.0408694
Q08397	LOXL1	-0.371898	0.0408932
Q9NYS0	NKIRAS1	0.558407	0.0409022
Q9BUT9	MCRIP2	1.40097	0.0409361
Q9Y2R9	MRPS7	0.434421	0.0409682
O95816	BAG2	0.41833	0.0410354
Q96QE3	ATAD5	1.68795	0.0410405
P14866	HNRNPL	-0.501203	0.0410702
Q8N264	ARHGAP24	2.23333	0.0411379
Q15633	TARBP2	0.615736	0.0411719
Q96QA5	GSDMA	-3.44622	0.0412679
Q9Y230	RUVBL2	-0.362724	0.0413644
Q86X02	CDR2L	3.19529	0.0413808
O60930	RNASEH1	2.31221	0.0414181
Q92621	NUP205	-0.808196	0.0414742
P09038	FGF2	0.750666	0.0415351
Q9BVT8	TMUB1	-1.92316	0.0415564
Q6NZI2	CAVIN1	0.603634	0.0417988
Q92844	TANK	1.38657	0.0418034
O75367	MACROH2A1;MACROH2A2	-1.14221	0.0420203
O60683	PEX10	2.60501	0.0420668
Q9NV96	TMEM30A	0.547695	0.0421745
A4D1E1	ZNF804B;GPATCH8	-0.808952	0.0422659
O75131	CPNE3	1.3045	0.0424615
P32189	GK	-1.18699	0.0425004
Q6NUK4	REEP3	0.585186	0.0426265
O75161	NPHP4	1.73646	0.0426267
P31942	HNRNPH3	-0.520079	0.0427376
Q05397	PTK2;PTK2B	0.606536	0.0427646
P20585	MSH3	-1.60927	0.0427766
P14735	IDE	1.25239	0.0428056
Q9P021	CRIPT	-1.93522	0.0429977
Q96NW4	ANKRD27	1.35805	0.0430484
P29558	RBMS1;RBMS3	0.483867	0.0430707
P29317	EPHA2;EPHB2;EPHB4;EPHA4	0.676759	0.0431171
Q96C57	CUSTOS	-0.947803	0.043273
Q9BYG3	NIFK	-0.59199	0.0434006
P43034	PAFAH1B1	0.52327	0.0434378
Q8NI37	PPTC7	2.80036	0.0435399
Q5T2N8	ATAD3C;ATAD3B	-1.09351	0.0435835
Q13148	TARDBP	-0.441123	0.0435924
Q14999	CUL7	0.453526	0.0436344
Q96HA7	TONSL	1.25389	0.0438801
Q8IWK6	ADGRA3	2.29631	0.044062
Q9H223	EHD4;EHD3	0.530818	0.0440697
Q14137	BOP1	-0.7674	0.0441406
Q9BVI4	NOC4L	-0.706093	0.0441779
O43739	CYTH3;CYTH1;CYTH2	0.56344	0.0442623
P52306	RAP1GDS1	0.636122	0.0442664
Q9Y5T5	USP16	0.736408	0.0443104
Q9HAJ7	SAP30L	-2.59155	0.0443104
Q7L622	G2E3	2.59159	0.0443157
Q9BY77	POLDIP3	-0.571089	0.044318
Q16774	GUK1	2.70999	0.044467
P10301	RRAS	0.727716	0.0444884
Q9UKX5	ITGA11	0.838068	0.0445662
Q8WUZ0	BCL7C	-0.866093	0.0445818
Q9NZJ4	SACS	1.17422	0.0445952
P55081	MFAP1	-1.22343	0.0446084
O75164	KDM4A;KDM4B	-0.80929	0.0446503
P81605	DCD	-0.762214	0.0446971
Q9BY27	DGCR6L	4.71519	0.0446975
Q9UQ13	SHOC2	0.525979	0.0447324
O15554	KCNN4	0.61745	0.0447678
P53667	LIMK1	3.73785	0.0447962
Q9BRR3	PGAP4	2.33664	0.0448926
Q86XA9	HEATR5A	2.88156	0.0449094
Q9Y3F4	STRAP	0.38659	0.0449237
O60306	AQR	-0.506936	0.0449276
Q8N3D4	EHBP1L1	0.742276	0.0449728
O94876	TMCC1	1.91182	0.045002
Q9Y2H2	INPP5F	0.891212	0.0450303
Q9BYN8	MRPS26	0.427919	0.0450547
Q15561	TEAD4	-2.06412	0.0450725
P52209	PGD	0.616841	0.0451293
Q8NHP6	MOSPD2	1.71173	0.0451506
Q96D46	NMD3	0.8141	0.0451658
O60716	CTNND1	0.423065	0.045195
Q562F6	SGO2	2.1667	0.0452042
O94972	TRIM37	2.22471	0.045209
P06241	FYN;YES1;LYN;FGFR1;MAK;CDK20;CILK1	0.530529	0.0453453
P12268	IMPDH2;IMPDH1	-2.94348	0.0453681
P34947	GRK5	3.93169	0.045393
Q96MG7	NSMCE3	-0.51558	0.0454098
Q9H8Y8	GORASP2	1.18671	0.0454125
O75534	CSDE1	0.371278	0.0454164
P51610	HCFC1	-0.469358	0.0454815
O60232	ZNRD2	0.832968	0.0455904
Q9NQR1	KMT5A	1.78423	0.045663
Q96P47	AGAP3	1.0162	0.0457704
Q14161	GIT2	0.754285	0.0458148
P16591	FER	0.931599	0.045829
Q86YP4	GATAD2A;GATAD2B	-0.596255	0.0458498
Q9UQ35	SRRM2	-0.577325	0.045862
Q9Y4G2	PLEKHM1	1.8863	0.0459364
Q8TF46	DIS3L	2.14041	0.045957
Q9NXD2	MTMR10	0.455278	0.0461372
Q71RC2	LARP4	0.378967	0.0461655
O15067	PFAS	2.71517	0.0461925
P19484	TFEB	-1.42848	0.0462946
Q9Y5V3	MAGED1	-0.523662	0.0463215
Q12788	TBL3	-0.731752	0.0463226
Q15334	LLGL1	0.534845	0.0463853
P05386	RPLP1	0.91319	0.046387
Q86SR1	GALNT10	0.346315	0.0463927
P41240	CSK	0.486811	0.0464176
Q8N4C6	NIN	1.98727	0.0464947
Q7L0Y3	TRMT10C	0.566758	0.0465073
O43684	BUB3	0.4058	0.0465205
Q01973	ROR1	1.3321	0.0465907
Q14689	DIP2A	0.806819	0.0466884
P29317	EPHA2	0.56729	0.0468441
Q12986	NFX1	1.16159	0.0469689
Q9BZJ0	CRNKL1	-0.70924	0.0471404
O60674	JAK2;JAK1	-5.74466	0.0471938
P42685	FRK	0.4735	0.0472103
O15516	CLOCK;NPAS2	-3.64342	0.0475642
P20248	CCNA2	3.00489	0.0477868
Q13813	SPTAN1	-0.448908	0.0478209
Q9Y3A3	MOB4	1.01639	0.0481204
O14965	AURKA	2.12464	0.0482297
Q14849	STARD3	1.67341	0.0482853
P46937	YAP1	-1.03502	0.048437
Q53H12	AGK	-0.500101	0.048456
Q15052	ARHGEF6	0.745923	0.0484656
Q93073	SECISBP2L;SECISBP2	0.475176	0.0485529
Q9BQG0	MYBBP1A	0.585838	0.0485789
P11498	PC	2.53595	0.048647
Q9NSV4	DIAPH3	0.90993	0.0487409
Q96NB3	ZNF830	-1.14288	0.0487525
P11021	HSPA5;HSPA8;HSPA2	0.415464	0.0488095
Q13242	SRSF9	-0.471789	0.0488863
Q9H8M2	BRD9	2.52888	0.0488946
Q92667	AKAP1	0.63018	0.0489279
Q6P1J9	CDC73	0.605892	0.0489702
Q9P2M7	CGN	-7.17793	0.049025
Q9Y576	ASB1	3.06066	0.0490519
O75131	CPNE3;CPNE6;CPNE8;CPNE2;CPNE7	0.747739	0.049105
Q8WWI1	LMO7	1.15592	0.0491739
Q96RF0	SNX18	1.71808	0.0491763
Q96LZ7	RMDN2	1.73868	0.0492132
Q13362	PPP2R5C	-0.696181	0.049285
Q96B01	RAD51AP1	2.06937	0.0494366
Q8N1G1	REXO1	3.42299	0.0495095
P28070	PSMB4	0.865075	0.0495409
Q8N3J3	HROB	2.05971	0.0496193
P01876	IGHA1	2.39864	0.0496685
P13995	MTHFD2	0.408156	0.0497145
P30291	WEE1	0.915662	0.0498078
Q9BVC4	MLST8	3.81357	0.0498685
Q14201	BTG3	2.36261	0.0499402
O60347	TBC1D12	2.19319	0.0499568
Q03181	PPARD	-2.38249	0.0502708
Q9Y324	FCF1	-0.857604	0.0503456
Q96PE3	INPP4A	1.51437	0.0504271
Q6IQ32	ADNP2	1.62957	0.0504507
Q6P3R8	NEK5	0.640919	0.0505748
Q9NSP4	CENPM	-0.607224	0.0505972
Q14573	ITPR3;ITPR1	-0.519203	0.0506702
Q13535	ATR	1.62642	0.0508127
Q13077	TRAF1	3.33002	0.0508406
P01861	IGHG4	1.06623	0.0509262
Q03405	PLAUR	0.806843	0.0509922
P49137	MAPKAPK2	1.31487	0.0511255
Q15283	RASA2	0.929243	0.0511274
Q149N8	SHPRH	-6.25943	0.0511415
O00423	EML1	1.21645	0.0512529
Q86SZ2	TRAPPC6B	2.00624	0.0513871
P49915	GMPS	0.53892	0.0514117
O15160	POLR1C	0.621971	0.0514682
Q75QN2	INTS8	-1.2509	0.0516172
Q3V6T2	CCDC88A	0.861274	0.0516208
O15379	HDAC3	-0.58282	0.0516218
Q9Y3A6	TMED5	1.6891	0.0516571
Q09028	RBBP4;RBBP7	-0.381032	0.0516909
Q9H1I8	ASCC2	0.596154	0.0518783
Q9Y2Q9	MRPS28	0.444205	0.0519275
Q13472	TOP3A	-1.17286	0.0519684
O60291	MGRN1	2.10355	0.0520826
Q96JH7	VCPIP1	1.90465	0.0521457
P07196	NEFL;NEFM;VIM;DES;INA	8.30358	0.0521572
P28289	TMOD1;TMOD3	-4.48508	0.0523693
Q14135	VGLL4	-3.55259	0.052372
Q9BTE3	MCMBP	0.920372	0.0524706
Q96S44	TP53RK	0.642123	0.0524709
O15021	MAST4;MAST2	0.696341	0.0525254
Q14680	MELK	1.24639	0.0525323
Q9BQ51	PDCD1LG2	0.962711	0.0526711
A8CG34	POM121C	-2.38697	0.0527731
Q86W42	THOC6	-0.54384	0.0527859
Q5TEC6	H3-7	-0.851729	0.0528999
O00592	PODXL	1.23698	0.0529214
O94788	ALDH1A2;ALDH1B1	-5.10975	0.0530501
Q9P2L0	WDR35	1.34418	0.0531095
O95864	FADS2	-0.616925	0.0531137
P62829	RPL23	0.375233	0.0531809
P81274	GPSM2;GPSM1	1.3305	0.0532723
Q7Z6J0	SH3RF1	-0.442991	0.0534129
Q9NP97	DYNLRB1	0.415849	0.0534701
Q9C0E8	LNPK	0.650001	0.0535516
Q8NFD5	ARID1B	-1.16618	0.0536329
Q15811	ITSN1;ITSN2	0.670188	0.0536465
Q9NVU0	POLR3E	-1.77343	0.0539099
Q12929	EPS8	-0.374453	0.0541162
Q8N2S1	LTBP4	-0.677355	0.0541215
O75970	MPDZ	-0.76334	0.0542868
Q7Z4G1	COMMD6	1.95284	0.0543316
P48681	NES	-0.953296	0.0543548
P68402	PAFAH1B2	-1.05745	0.0544349
Q9UHV9	PFDN2	-0.500835	0.0545366
Q86VN1	VPS36	-2.45852	0.0545693
Q68CP4	HGSNAT	4.45207	0.0546061
Q9H6R7	WDCP	1.48022	0.0546266
Q658Y4	FAM91A1	0.581654	0.0546595
Q8N9Z2	CCDC71L	-4.35464	0.0546648
Q86Y91	KIF18B	1.92351	0.0547091
O14646	CHD1	1.48005	0.0547438
Q96RW7	HMCN1	1.05618	0.0547448
P49411	TUFM	0.621496	0.0547468
P29375	KDM5A;KDM5D;KDM5B	-3.04494	0.0547469
Q9GZR7	DDX24	0.467868	0.0547512
P16989	YBX3;YBX1	0.435616	0.0547776
O60237	PPP1R12B	1.08874	0.0548242
Q9BRZ2	TRIM56	0.717876	0.0549271
Q9Y478	PRKAB1	1.57505	0.0550716
P35269	GTF2F1	-0.618827	0.0552134
Q8NEF9	SRFBP1	-0.69177	0.0553638
Q9NZN5	ARHGEF12	0.691825	0.0553733
Q8N556	AFAP1	0.619422	0.0553909
Q6XZF7	DNMBP	0.458302	0.0554376
Q01826	SATB1;SATB2	-3.76949	0.0555102
P17252	PRKCA;PRKCD	3.00125	0.0555745
Q96QK1	VPS35	1.42164	0.0556614
Q16881	TXNRD1	1.59822	0.0556841
Q71F56	MED13L	1.92675	0.0557098
Q9H0H5	RACGAP1	1.15254	0.0557222
Q96IX5	ATP5MK	-0.491068	0.0557479
P24941	CDK2	0.653184	0.055809
Q9Y5J9	TIMM8B	-0.772767	0.0558231
P57087	JAM2	-3.14772	0.0558937
Q9UKI8	TLK1	-1.29837	0.0559362
O14617	AP3D1	0.501225	0.0559747
P54646	PRKAA2;PRKAA1	0.462856	0.0560847
Q9UBS4	DNAJB11	0.550483	0.0563087
P49841	GSK3B	0.63539	0.0563104
Q53HC5	KLHL26	2.59069	0.0563201
P55196	AFDN	0.549277	0.0564014
P25054	APC	1.41451	0.0564055
Q96AQ8	MCUR1	2.20789	0.05652
Q8NC51	SERBP1	0.36784	0.0566683
Q6AWC2	WWC2	1.0711	0.0568004
P55039	DRG2	0.913575	0.0568685
Q6P158	DHX57	0.495712	0.0568843
Q16236	NFE2L2	-1.73136	0.0569075
O43639	NCK2	3.82109	0.0570006
Q4G0I0	UQCC4	3.29148	0.0570771
P14866	HNRNPL;HNRNPLL	-0.451375	0.0570827
Q16666	IFI16	-0.597667	0.0571238
P05204	HMGN2;HMGN3	-2.82704	0.0572202
Q6NYC8	PPP1R18	0.605416	0.057612
Q8TEU7	RAPGEF6	1.10994	0.0576365
Q15628	TRADD	2.84805	0.0576548
O14548	COX7A2L	-0.77734	0.0577138
Q96EA4	SPDL1	2.2012	0.0579246
P68036	UBE2L3	-0.861614	0.0579492
Q9NVT9	ARMC1	0.856168	0.0580594
Q8TAT6	NPLOC4	-0.649261	0.0581627
L0R819	ASDURF	-0.613939	0.0581791
Q8N1W1	ARHGEF28	0.436358	0.0582235
Q96T21	SECISBP2	0.509947	0.0582533
O75376	NCOR1	-0.564493	0.0583421
O60551	NMT2;NMT1	0.547271	0.0583556
Q15326	ZMYND11	-0.72633	0.0585344
Q14678	KANK1	-0.686756	0.0585477
O94921	CDK14	2.99397	0.0585651
Q9NXE4	SMPD4	-1.03417	0.0585965
Q5T5P2	KIAA1217	0.484382	0.0587045
Q9NPJ8	NXT2;NXT1	-2.91713	0.05872
A1A4S6	ARHGAP10;ARHGAP26	-3.91676	0.0587376
Q567U6	CCDC93;IKBIP	-4.18312	0.0587857
Q13227	GPS2	-0.445135	0.0588252
Q96RT8	TUBGCP5	1.12003	0.0589036
Q8TF01	PNISR	-5.36913	0.0589989
Q15834	CCDC85B	-1.82034	0.0590697
P46821	MAP1B;MAP1A	-0.880499	0.0591241
P62995	TRA2B;TRA2A	-1.9567	0.0593651
Q9H074	PAIP1	0.874843	0.059395
Q96D70	R3HDM4	0.636465	0.05941
Q96Q89	KIF20B	2.19873	0.0594407
Q6JQN1	ACAD10	-1.47049	0.0596014
Q8TE02	ELP5	2.33652	0.0596043
Q9UQB8	BAIAP2	0.834994	0.0596991
Q9H5H4	ZNF768	2.27327	0.0597783
Q15345	LRRC41	-0.379028	0.0599363
P62847	RPS24	0.394235	0.0599686
Q92878	RAD50	0.699739	0.0599727
Q08J23	NSUN2	0.571325	0.0601341
Q14494	NFE2L1	-3.08404	0.0602433
P54756	EPHA5;EPHA4	2.28586	0.0603183
P49757	NUMB	0.363831	0.0604108
O75569	PRKRA	0.420895	0.0604861
O15392	BIRC5	1.10832	0.0605421
O00311	CDC7	2.02228	0.0605946
Q9H1C3	GLT8D2	3.79743	0.060669
Q6IA86	ELP2	0.682134	0.0607133
P49754	VPS41	0.751293	0.0607667
Q96RL7	VPS13A	1.66495	0.0607911
Q8IZ83	ALDH16A1	1.23774	0.0608072
Q14558	PRPSAP1	-0.387226	0.0608105
Q8IUR7	ARMC8	0.964386	0.06095
O00506	STK25;STK24	3.41933	0.061011
Q9H7S9	ZNF703	-3.69865	0.0610177
Q13492	PICALM	0.51219	0.0611255
Q96NY9	MUS81	2.24037	0.0611438
Q9NX40	OCIAD1	-0.479657	0.0613008
P02656	APOC3	3.05038	0.0613368
Q9H4I9	SMDT1	-0.693848	0.0613767
Q8IV48	ERI1	0.476914	0.0613787
Q5T9A4	ATAD3B	-0.608626	0.061407
Q9Y5W3	KLF2	-0.893167	0.0614217
Q7LGC8	CHST3	2.88264	0.0614617
P28066	PSMA5	0.808688	0.0615006
P01889	HLA-B;HLA-A;HLA-E;HLA-G	0.682916	0.0615753
P49840	GSK3A;GSK3B	2.23415	0.0616047
O94992	HEXIM1	-0.670969	0.0616107
Q8N6R0	METTL13	0.570886	0.0616509
Q8IZ81	ELMOD2	-1.49767	0.0617626
Q02241	KIF23	1.39755	0.0617776
Q96NC0	ZMAT2	-0.668559	0.0618717
Q86VQ1	GLCCI1	-4.19065	0.0619
Q9H6S0	YTHDC2	0.503359	0.0619501
P51531	SMARCA2;SMARCA4	-1.11099	0.0619859
P02749	APOH	-2.49823	0.0620182
O43572	AKAP10	0.474169	0.0620502
Q05048	CSTF1	-0.417834	0.0621217
Q08050	FOXM1	1.45251	0.0621614
Q6ZNJ1	NBEAL2	5.12633	0.0621902
P20749	BCL3	-1.93523	0.0621923
Q8NFA0	USP32	3.75268	0.062304
P62256	UBE2H	2.4597	0.0623093
Q8NDI1	EHBP1	0.804142	0.0623145
Q9Y2E4	DIP2C	1.39199	0.0625934
P61964	WDR5;WDR5B	4.26625	0.0626248
O00763	ACACB;ACACA	1.52861	0.0626969
Q9NPE2	NGRN	2.87849	0.0627525
O00255	MEN1	-0.765428	0.0628651
Q9BVG8	KIFC3	0.578056	0.0628725
Q5T7W7	TSTD2	3.75885	0.0629787
Q9HCE7	SMURF1	1.26088	0.0630179
Q8IUH3	RBM45	-0.578054	0.0631007
Q9NVF7	FBXO28	0.819756	0.0632286
P52701	MSH6	0.568844	0.0633241
P55268	LAMB2	1.87345	0.0634029
Q9Y2R5	MRPS17	0.419293	0.0634674
Q56A73	SPIN4	2.87053	0.0636488
P23381	WARS1	0.497081	0.0636926
Q9BZF3	OSBPL6	2.44572	0.0638897
Q96QG7	MTMR9	3.10621	0.0639037
Q13595	TRA2A	-0.543188	0.0639051
Q9NVR2	INTS10	-2.30681	0.0641206
Q13444	ADAM15	1.17251	0.064356
Q9NQW6	ANLN	1.11175	0.0644447
Q5T9A4	ATAD3B;ATAD3A	-0.642513	0.0644447
O14757	CHEK1	0.671247	0.0644968
P23229	ITGA6	0.69707	0.0645069
Q00341	HDLBP	0.401156	0.0645277
Q9UPV0	CEP164	2.10169	0.064535
Q92738	USP6NL	2.60629	0.0646092
Q8IVD9	NUDCD3	1.67846	0.0646275
O75808	CAPN15	3.24567	0.0647163
Q9Y5T4	DNAJC15	3.9518	0.0649136
Q15404	RSU1	0.575421	0.0650411
P82663	MRPS25	1.02201	0.0650829
Q53FV1	ORMDL2;ORMDL1	-2.97722	0.0651824
Q15072	ZNF146;ZNF568	-3.61419	0.0652249
Q01130	SRSF2	-1.68182	0.0652335
Q86SQ7	SDCCAG8	1.71377	0.0652612
Q96HH9	GRAMD2B	1.43417	0.0653216
Q9BRX2	PELO	0.622982	0.0653446
P57740	NUP107	-0.58442	0.0653472
Q15691	MAPRE1;MAPRE3	3.74302	0.0653679
Q5JTV8	TOR1AIP1;TOR1AIP2	-1.54618	0.0655343
Q96HP0	DOCK6;DOCK7	0.4431	0.0657041
P41227	NAA10	0.915881	0.0657639
Q5TAG4	NBPF12;NBPF10	2.65515	0.0657883
Q86YR5	GPSM1	1.58128	0.0658749
A3KN83	SBNO1	0.610863	0.0659862
O43166	SIPA1L1;SIPA1L3;SIPA1L2	-3.61002	0.065991
Q9H9G7	AGO3	0.813171	0.0661035
Q13427	PPIG	-0.59644	0.0661222
Q9NR45	NANS	1.07716	0.0661251
P32189	GK;GK2	-3.54757	0.0661291
Q8WVM7	STAG1	-0.964639	0.0661701
Q07020	RPL18	0.761096	0.0662252
Q8WWK9	CKAP2	1.09572	0.0663945
Q8IW35	CEP97	0.533991	0.0664092
Q8NC56	LEMD2	-0.993146	0.0664512
Q8NHS3	MFSD8	3.0045	0.0664952
P82930	MRPS34	0.665179	0.0665213
Q96HE7	ERO1A	-0.519144	0.0666857
Q9Y277	VDAC3	-0.517183	0.0668162
Q92565	RAPGEF5	-2.55845	0.0668553
B2RTY4	MYO9A;MYO9B	1.23362	0.0670089
P67936	TPM4	-0.787177	0.067065
Q52LA3	LIN52	-2.18014	0.0670838
Q8IVL0	NAV3;NAV2	2.47121	0.0671165
Q9BV23	ABHD6	3.5423	0.0671293
Q92922	SMARCC1	-0.546895	0.0671536
P28370	SMARCA1	-0.853822	0.0671803
Q15057	ACAP2;ACAP3	3.73941	0.0671968
Q5VZE5	NAA35	0.782858	0.0672265
Q8NI77	KIF18A	2.23244	0.0673638
Q7L7X3	TAOK1;TAOK2	-2.11107	0.0673796
P06753	TPM3	-1.06064	0.0673933
Q7L7X3	TAOK1;TAOK3;TAOK2	-2.31137	0.0674741
O00139	KIF2A	0.476271	0.0674864
Q70UQ0	IKBIP	0.307711	0.0675793
Q9BSC4	NOL10	-0.792414	0.0675883
P51808	DYNLT3	0.476678	0.0677132
O00267	SUPT5H	1.35948	0.0677613
P29597	TYK2	1.75502	0.0677673
P31431	SDC4	1.01413	0.0679033
P53701	HCCS	-0.583464	0.0679346
Q96N67	DOCK7	0.459297	0.0680712
Q9P2K3	RCOR3;RCOR1	-1.42329	0.0681175
Q92615	LARP4B	0.339835	0.068146
Q5T011	SZT2	2.20884	0.0684426
Q96P47	AGAP3;AGAP1	0.502964	0.0685496
Q6NXT6	TAPT1	1.29348	0.0685867
P49454	CENPF	1.93734	0.0686085
Q9NZ09	UBAP1	0.776481	0.0686119
Q9HCE0	EPG5	0.379073	0.0686328
Q8TA86	RP9	0.942951	0.0686553
Q8N653	LZTR1	2.42073	0.0687026
P46934	NEDD4	1.8795	0.0687239
Q96GQ7	DDX27	-0.494725	0.0687303
Q9P0S2	COX16	-0.641462	0.068798
Q9H7B4	SMYD3	1.21837	0.0690061
O75494	SRSF10	-0.585624	0.0691747
O75912	DGKI;DGKZ	3.38746	0.0692526
Q9H4L5	OSBPL3	0.548516	0.0692821
Q9BW91	NUDT9	2.40456	0.0692827
Q13185	CBX3	-0.68913	0.0693007
P35611	ADD1;ADD2	-0.420912	0.0693119
Q9BSM1	PCGF1	-2.5759	0.0694305
P49336	CDK8	4.32156	0.0695326
P26012	ITGB8	2.96425	0.0696191
P0CJ78	ZNF865	-1.6386	0.0696236
Q9UM54	MYO6	1.77283	0.0696869
Q86VP3	PACS2	3.31641	0.0697901
Q8WVC0	LEO1	3.32879	0.0698675
Q9NXF8	ZDHHC7	2.91558	0.0698767
P67809	YBX1	0.421916	0.0699318
Q9UID6	ZNF639	-2.42444	0.0700678
Q9Y620	RAD54B	1.91716	0.0701541
Q8IVB5	LIX1L	3.88839	0.0701623
Q9UBS0	RPS6KB2	1.67856	0.0701772
P43246	MSH2	-0.407849	0.0702213
Q9NQ88	TIGAR	2.82748	0.0702288
Q5T4S7	UBR4	0.410262	0.0703101
Q32MZ4	LRRFIP1	0.385638	0.0705833
Q5VSL9	STRIP1;STRIP2	4.63349	0.0705913
Q15293	RCN1	-0.862008	0.0707776
O14980	XPO1	-0.336617	0.0709529
P01116	KRAS	2.00391	0.0710922
Q96GM5	SMARCD1	-1.35499	0.0711003
O94776	MTA2	-0.439772	0.0711006
P98173	FAM3A	2.97909	0.0711633
Q9NQY0	BIN3	0.506077	0.0712132
Q9BSF4	TIMM29	1.02888	0.071319
Q53LP3	SOWAHC	-0.767455	0.0713723
O95793	STAU1	0.478972	0.0714521
Q16527	CSRP2	-2.36235	0.071456
P06737	PYGL	1.02441	0.071537
P08243	ASNS	0.965764	0.071717
Q6NWY9	PRPF40B	3.33585	0.0717324
P54886	ALDH18A1	0.585401	0.0717352
Q5PSV4	BRMS1L	-2.66684	0.0718784
O75330	HMMR	1.8385	0.0718801
Q8N0S6	CENPL	-1.67161	0.0719815
Q03519	TAP2;ABCB10;ABCB8	3.9379	0.0721934
O95486	SEC24A	0.938826	0.0722859
Q92574	TSC1	0.497428	0.0724064
P61599	NAA20	3.41673	0.0724108
Q14562	DHX8	-0.494323	0.0724188
Q5T5U3	ARHGAP21	0.447699	0.072458
P56556	NDUFA6	-0.585836	0.0724675
Q02252	ALDH6A1	3.71237	0.0725837
Q8NDD1	C1orf131	-2.6574	0.0726302
P11586	MTHFD1	0.41198	0.07268
Q9NV79	PCMTD2	-0.82314	0.072706
O60934	NBN	0.534139	0.0727372
Q5BKY9	FAM133B	0.632926	0.0728186
P78537	BLOC1S1	-1.59517	0.0728281
O94880	PHF14	-1.08312	0.0729812
P32929	CTH	1.50288	0.073033
A0A075B6H7	IGKV3-7	0.817525	0.0732138
Q7L7X3	TAOK1	-1.03157	0.0732515
Q13428	TCOF1	-0.536555	0.0733004
Q96AC1	FERMT2	0.515953	0.0734027
O15371	EIF3D	0.397	0.0734723
Q9NRG7	SDR39U1	1.66925	0.0736693
P06132	UROD	3.31035	0.0737125
Q86UY8	NT5DC3	-2.2879	0.073806
Q86TI2	DPP9	0.59748	0.0738166
P27482	CALML3	-1.01408	0.0741052
Q15390	MTFR1	-0.51635	0.0741687
O14730	RIOK3	0.884132	0.0742632
Q8NFH4	NUP37	-0.343888	0.0744688
Q9H082	RAB33B	1.63952	0.0746284
Q5VT06	CEP350	0.421542	0.0746458
P49815	TSC2	0.428943	0.0747478
Q96HE9	PRR11	2.37796	0.0751509
Q9Y592	CEP83	-4.15404	0.0751668
P61812	TGFB2	0.565369	0.0751687
Q9H814	PHAX	0.685012	0.075389
Q8IWW6	ARHGAP12	0.703864	0.0754007
Q9BRS2	RIOK1	2.20647	0.0754688
Q6DKI1	RPL7L1	-0.604297	0.0754746
P30825	SLC7A1	2.55766	0.0755358
Q86SQ0	PHLDB2	0.875627	0.0755957
Q14160	SCRIB	0.520599	0.0756512
Q9HCE5	METTL14	-0.799886	0.0756518
O43184	ADAM12	1.79753	0.0756953
O00142	TK2	-1.63312	0.0758497
P54274	TERF1	-3.82522	0.0758574
Q92547	TOPBP1	0.867069	0.0759564
Q969V5	MUL1	1.51606	0.0759951
Q8TAQ2	SMARCC2;SMARCC1	-0.565795	0.0760083
Q5TB30	DEPDC1;DEPDC1B	3.90818	0.0760204
Q8WUF5	PPP1R13L	0.363218	0.0760885
Q86YP4	GATAD2A	-0.570997	0.0761997
P50502	ST13;ST13P5	2.15643	0.0764233
Q9H1E5	TMX4	-0.711166	0.0766697
O43677	NDUFC1	-1.4695	0.0767429
Q16740	CLPP	-1.32642	0.0767514
O14715	RGPD8	-2.08846	0.0768034
Q8WXD5	GEMIN6	1.05715	0.0768747
O15344	MID1;MID2	1.38767	0.0771221
Q9UMX0	UBQLN1	1.17027	0.0771331
Q9HAD4	WDR41	1.58458	0.0771342
Q8N9B5	JMY	4.26143	0.0772082
Q9Y5S9	RBM8A	-0.699959	0.0772131
Q9C004	SPRY4	1.90173	0.0772781
Q9NZ32	ACTR10	0.816696	0.07729
Q8WUM9	SLC20A1	2.3084	0.0773869
P62701	RPS4X;RPS4Y2	0.341297	0.077698
P34897	SHMT2	0.531123	0.0777328
Q8N720	ZNF655	-0.539841	0.0777686
Q9UI10	EIF2B4	0.435388	0.0778156
P52756	RBM5;RBM6	1.70033	0.0781436
Q13394	MAB21L1	-1.67097	0.0782797
O95671	ASMTL	1.78374	0.0783545
O96028	NSD2	0.639148	0.0784014
Q6PH81	C16orf87	0.922104	0.0784108
P60953	CDC42	0.376499	0.0784693
Q8WUP2	FBLIM1	2.11876	0.0784806
O14974	PPP1R12A;PPP1R12B	1.78974	0.0785434
Q08AG7	MZT1	0.826864	0.078601
P49821	NDUFV1	-0.53188	0.0786587
Q96EY7	PTCD3	0.491048	0.0788864
Q9BRK4	LZTS2	-0.445248	0.0790819
Q14112	NID2	-1.49635	0.0792909
Q96EZ8	MCRS1	1.62486	0.0793362
Q9UMS0	NFU1	3.73042	0.0793746
O43665	RGS10	1.62012	0.0793959
Q7Z2T5	TRMT1L	0.915842	0.0796403
O95243	MBD4	1.46524	0.0796462
Q9BQA9	CYBC1	-2.6438	0.0796839
P51531	SMARCA2	-0.569449	0.0796914
Q8IW19	APLF	-2.28873	0.0797531
P61313	RPL15	0.675623	0.0797999
Q9P2B7	CFAP97	0.506208	0.0799394
Q8TD31	CCHCR1	0.769089	0.0799729
Q5HYK3	COQ5	1.54637	0.0799791
Q9BT23	LIMD2;LIMA1	-4.37483	0.0800624
P21589	NT5E	0.939221	0.0801237
Q86VZ4	LRP11	-2.40131	0.080141
Q6KF10	GDF6	-0.943934	0.0801811
Q6TFL3	CCDC171	-5.67436	0.0801997
Q96QV1	HHIP	0.943443	0.080209
Q00653	NFKB2	-0.543318	0.0802746
Q68D10	SPTY2D1	1.69906	0.0803305
P19367	HK1;HK2;HKDC1	-1.20746	0.0803977
Q96ST8	CEP89	0.757899	0.0804298
P16104	H2AX;H2AC21	-0.851554	0.080457
Q8IZH2	XRN1	0.403263	0.0805017
P15884	TCF4	-1.81501	0.0805774
Q99541	PLIN2	3.67446	0.0805789
Q6P1Q0	LETMD1	-0.608933	0.0806196
Q69YU5	UQCC6	3.76591	0.0808041
P05387	RPLP2	0.565404	0.080849
O75367	MACROH2A1	-0.937292	0.0810398
Q14739	LBR	-0.314845	0.081083
O15379	HDAC3;HDAC1;HDAC2	-0.557159	0.0811625
P53621	COPA	0.392574	0.0811713
Q9BXS6	NUSAP1	2.17878	0.0812731
P22626	HNRNPA2B1	-0.430279	0.0814172
Q9NX47	MARCHF5	0.461834	0.08144
P08134	RHOC	0.398599	0.0814769
P26038	MSN;RDX	2.3302	0.081539
O60907	TBL1X;TBL1XR1	-1.75957	0.0816186
Q9HC77	CENPJ	1.2606	0.0820138
Q9GZV5	WWTR1	-1.17885	0.0821634
Q8IU60	DCP2	0.464097	0.0822861
Q9NUP9	LIN7C	-0.481416	0.082351
Q9UIW2	PLXNA1	1.07915	0.0827016
Q9UBB5	MBD2	-0.454982	0.08272
P0DP23	CALM1;CALM2;CALM3	-0.463412	0.0827281
P61247	RPS3A	0.3942	0.0829313
Q8N3V7	SYNPO	2.32049	0.0830434
Q02224	CENPE	2.6406	0.0830521
Q8TB52	FBXO30	2.16962	0.0833171
P35579	MYH9;MYH11;MYH14	-0.688763	0.0833434
O94887	FARP2	0.581398	0.0834546
Q709F0	ACAD11	0.755035	0.0836557
Q9BXW7	HDHD5	1.66515	0.0838359
Q6ZMI0	PPP1R21	0.973618	0.0838714
P30530	AXL	0.59473	0.0839546
O95625	ZBTB11	0.47136	0.0841323
Q13085	ACACA	0.619062	0.0841683
Q9BT17	MTG1	0.408904	0.0844532
O75943	RAD17	1.64811	0.0845118
Q9HC21	SLC25A19	-2.55501	0.0845126
Q9H5U6	ZCCHC4	1.736	0.0846147
Q96BY6	DOCK10;DOCK9	1.82623	0.0846569
Q9NWQ4	GPATCH2L	1.56871	0.0846695
Q6P9B6	MEAK7	0.511888	0.0847432
Q01082	SPTBN1	-0.400363	0.0847551
Q86WB0	ZC3HC1	2.07155	0.0848607
Q9NP74	PALMD	-1.72908	0.0849015
P45973	CBX5	-0.790438	0.0849716
Q96Q05	TRAPPC9	1.46352	0.0850402
Q8TEL6	TRPC4AP	-1.14152	0.0851312
P61221	ABCE1	0.343313	0.0852479
P10243	MYBL1	-2.58463	0.0852633
Q6P6C2	ALKBH5	0.373565	0.0853128
O60711	LPXN	3.25046	0.0853162
Q96LW4	PRIMPOL	1.88018	0.0853968
Q9UDY2	TJP2	-0.580953	0.0854639
O75691	UTP20	-0.727508	0.0855965
Q96EL2	MRPS24	1.79828	0.0857372
Q15370	ELOB	-0.484106	0.086077
O00203	AP3B1	0.436819	0.0861015
P22830	FECH	0.466782	0.086269
Q6NSJ5	LRRC8E;LRRC8C	2.08755	0.0864575
P20908	COL5A1	-2.24651	0.0864618
Q6DCA0	AMMECR1L	1.08357	0.0864923
Q9NYR9	NKIRAS2	0.54517	0.0865149
O15085	ARHGEF11	-0.484404	0.0865846
Q9NRR4	DROSHA	0.924536	0.0868618
Q8IWJ2	GCC2	1.30843	0.086872
P48634	PRRC2A	0.443819	0.086913
P49902	NT5C2	1.86278	0.0870973
Q6UXV4	APOOL	-1.19101	0.0871111
P60903	S100A10	-1.06438	0.0872214
O15078	CEP290	1.86116	0.0872998
Q96JI7	SPG11	1.40622	0.0874378
Q96II8	LRCH3	0.462279	0.0876445
Q96GN5	CDCA7L	-1.41204	0.0876729
Q96IC2	REXO5	1.76903	0.0876886
Q8WU90	ZC3H15	0.394077	0.0877312
Q9BVS4	RIOK2	0.510255	0.0878217
O94919	ENDOD1	-0.979124	0.0879386
[truncated: 5,976 more rows]

## Sheet: 7
Accession	Gene Name	logFC	P.Value	adj.P.Val
Q96JN2	CCDC136	11.4296	6.78181e-13	5.40849e-09
P01042	KNG1	10.5679	1.89721e-12	7.56513e-09
P51884	LUM	9.91134	4.24348e-12	1.12806e-08
P07358	C8B	7.89013	6.88524e-12	1.37274e-08
O00187	MASP2	10.4246	1.0282e-11	1.63998e-08
P48740	MASP1	8.47905	1.47384e-11	1.95898e-08
Q13228	SELENBP1	7.87697	3.15444e-11	3.4953e-08
P10909	CLU	8.96606	3.73529e-11	3.4953e-08
Q9ULQ0	STRIP2	5.49819	3.94454e-11	3.4953e-08
P34896	SHMT1	-7.46905	4.52147e-11	3.60587e-08
P50542	PEX5	6.63138	5.59052e-11	4.05312e-08
P00450	CP	9.34748	9.63586e-11	5.67971e-08
P35625	TIMP3	7.03282	9.86092e-11	5.67971e-08
Q96HC4	PDLIM5	6.8088	9.97065e-11	5.67971e-08
P02100	HBE1	7.30893	1.17929e-10	6.17642e-08
P10244	MYBL2	-4.4861	1.23916e-10	6.17642e-08
P04070	PROC	10.1728	1.50709e-10	7.07001e-08
P35443	THBS4	8.11696	2.29033e-10	1.01475e-07
P27169	PON1	7.16234	3.07258e-10	1.28968e-07
P07357	C8A	7.53682	3.25581e-10	1.29825e-07
P00736	C1R	6.87126	4.71679e-10	1.79126e-07
O94915	FRYL	7.43805	4.97933e-10	1.80501e-07
O75715	GPX5	8.18905	5.71693e-10	1.98228e-07
O15350	TP73	9.60319	7.71202e-10	2.56264e-07
P35443	THBS4;THBS3	7.29384	9.57905e-10	3.05445e-07
Q9H4B7	TUBB1	6.2927	1.00602e-09	3.05445e-07
Q9UBX5	FBLN5	7.37387	1.0519e-09	3.05445e-07
Q76LX8	ADAMTS13	6.85576	1.07241e-09	3.05445e-07
Q99435	NELL2	6.92239	1.16247e-09	3.16962e-07
A0A0B4J1V0	IGHV3-15;IGHV3-73;IGHV3-72	8.85521	1.19233e-09	3.16962e-07
P35858	IGFALS	7.16015	1.23855e-09	3.18627e-07
Q7L592	NDUFAF7	-4.52481	1.66371e-09	4.14627e-07
Q92539	LPIN2	6.05343	1.85027e-09	4.47149e-07
Q9NPA3	MID1IP1	-7.13023	2.23747e-09	5.24819e-07
O95429	BAG4	6.82509	2.70523e-09	6.16406e-07
P57060	RWDD2B	6.97024	3.22525e-09	7.14483e-07
P04003	C4BPA	9.07614	3.3212e-09	7.15853e-07
Q86YM7	HOMER1	5.97497	3.85995e-09	7.96675e-07
P08294	SOD3	6.90466	3.89597e-09	7.96675e-07
Q9BYP7	WNK3;WNK1;WNK2	4.88029	4.09824e-09	8.17086e-07
Q9NUG6	PDRG1	5.4826	4.62711e-09	9.00029e-07
P01023	A2M	6.85028	6.34533e-09	1.20486e-06
P01024	C3	5.21173	6.56064e-09	1.21677e-06
O75381	PEX14	7.2569	6.95558e-09	1.2607e-06
Q9UBK9	UXT	4.78739	8.28195e-09	1.46775e-06
Q6VMQ6	ATF7IP	6.75896	1.01972e-08	1.76788e-06
P35443	THBS4;COMP	7.75007	1.20794e-08	2.04964e-06
P04114	APOB	5.70016	1.29646e-08	2.15401e-06
Q9NSC5	HOMER3	4.6689	1.79384e-08	2.91957e-06
Q16659	MAPK6	-6.7696	1.88505e-08	2.98506e-06
P00742	F10	7.05411	1.90894e-08	2.98506e-06
Q8IWB9	TEX2	5.20062	2.05788e-08	3.15608e-06
Q9Y5X2	SNX8	5.25051	2.9472e-08	4.42348e-06
P19823	ITIH2	5.43362	2.99521e-08	4.42348e-06
P68871	HBB	5.62806	3.07534e-08	4.45925e-06
O00470	MEIS1	-5.84766	3.94032e-08	5.61144e-06
P00736	C1R;C1RL	9.56616	4.34612e-08	6.08075e-06
Q2NL68	PROSER3	-4.86073	5.28725e-08	7.26996e-06
P07225	PROS1	6.18195	5.47399e-08	7.39916e-06
Q15047	SETDB1	5.2656	6.29908e-08	8.37253e-06
Q6AI12	ANKRD40	-5.70814	8.18008e-08	1.05824e-05
P16333	NCK1	5.30178	8.22706e-08	1.05824e-05
O94979	SEC31A	2.82059	8.89329e-08	1.11588e-05
Q9NVV0	TMEM38B	5.26997	8.95504e-08	1.11588e-05
P04275	VWF	6.39431	9.68396e-08	1.18815e-05
Q86YM7	HOMER1;HOMER2;HOMER3	3.90298	1.11196e-07	1.34361e-05
Q9NXL9	MCM9	-2.90249	1.36455e-07	1.60263e-05
Q96PD5	PGLYRP2	6.62498	1.36651e-07	1.60263e-05
Q9UFF9	CNOT8	3.33429	1.5754e-07	1.80141e-05
P01031	C5	5.07076	1.58118e-07	1.80141e-05
Q8NI27	THOC2	3.17789	1.62768e-07	1.82827e-05
Q12805	EFEMP1	4.27805	1.69674e-07	1.87937e-05
P02760	AMBP	4.00125	2.19634e-07	2.39943e-05
Q9Y536	PPIAL4A	4.09436	2.23276e-07	2.40626e-05
Q14693	LPIN1	3.51782	2.88164e-07	3.06415e-05
Q96J01	THOC3	2.79604	2.96594e-07	3.11228e-05
Q9H4A3	WNK1	3.0249	3.22161e-07	3.33667e-05
Q06033	ITIH3	5.09424	3.80153e-07	3.88682e-05
O94763	URI1	3.37014	3.88587e-07	3.92276e-05
P07902	GALT	-5.12737	4.05851e-07	4.04583e-05
L0R819	ASDURF	3.42998	4.45427e-07	4.36111e-05
Q9UHV9	PFDN2	2.74637	4.48415e-07	4.36111e-05
O75914	PAK3;PAK1;PAK2	3.41378	4.87101e-07	4.68028e-05
Q86T65	DAAM2	6.64375	6.65244e-07	6.31585e-05
Q9ULH0	KIDINS220	4.6207	7.54792e-07	7.08172e-05
O14770	MEIS2	-4.4456	9.20026e-07	8.44698e-05
P21266	GSTM3	-4.56573	9.21489e-07	8.44698e-05
Q6I9Y2	THOC7	3.26596	9.93046e-07	8.99948e-05
Q5F1R6	DNAJC21	3.70005	1.12238e-06	0.000100248
Q14693	LPIN1;LPIN2	7.31457	1.13132e-06	0.000100248
Q9H6T3	RPAP3	3.14442	1.14959e-06	0.000100747
O95445	APOM	3.9455	1.28777e-06	0.00011163
Q86W42	THOC6	2.61602	1.33486e-06	0.000113842
Q96JK2	DCAF5	3.19292	1.34184e-06	0.000113842
Q8NDA2	HMCN2	5.72722	1.4481e-06	0.000121564
Q14624	ITIH4	6.20117	1.72329e-06	0.000143158
P11831	SRF	5.31387	1.80083e-06	0.000148058
P01023	A2M;PZP	4.77382	2.66494e-06	0.000216774
Q13769	THOC5	3.88325	2.69099e-06	0.000216774
O94992	HEXIM1	3.09114	2.85115e-06	0.000227379
Q16851	UGP2	3.06039	4.05753e-06	0.000320384
Q9HCC0	MCCC2	-3.80468	4.27944e-06	0.000334594
Q96FV9	THOC1	3.96062	4.40913e-06	0.000341387
P19827	ITIH1	5.25569	5.5456e-06	0.000425251
P04350	TUBB4A;TUBB;TUBB4B;TUBB3;TUBB2A;TUBB2B	4.65076	6.41707e-06	0.000487392
P12814	ACTN1;ACTN2	6.03244	6.63989e-06	0.000499558
Q5VWQ8	DAB2IP	2.39146	7.49522e-06	0.000558639
Q9H7P9	PLEKHG2	4.01238	8.79669e-06	0.00064957
P32929	CTH	-6.34396	9.33822e-06	0.000683232
P61962	DCAF7	2.87468	9.93723e-06	0.000720449
O43399	TPD52L2	1.70081	1.12425e-05	0.00080774
A0A075B6P5	IGKV2-28;IGKV2D-29;IGKV2D-30;IGKV2-40;IGKV2D-26;IGKV2-29;IGKV2D-40;IGKV2D-28;IGKV2-30	-4.52392	1.14168e-05	0.000812935
Q8N720	ZNF655	-2.24631	1.24149e-05	0.000876182
Q9H4A3	WNK1;WNK2	3.62547	1.35151e-05	0.000945461
P15169	CPN1	2.86286	1.39241e-05	0.000965603
O60237	PPP1R12B	-3.9814	1.56497e-05	0.00107592
Q04206	RELA	4.39554	1.73902e-05	0.00118536
P55735	SEC13	1.33326	1.95373e-05	0.00132042
O75146	HIP1R	-1.35339	1.98952e-05	0.00133331
Q5BLP8	NICOL1	7.32862	2.21338e-05	0.00147098
Q9NQZ7	ENTPD7	3.65896	2.24413e-05	0.00147909
Q53TQ3	INO80D	-3.26471	2.32161e-05	0.00151761
Q9NZT2	OGFR	-3.13532	2.45395e-05	0.00159107
Q96MX6	DNAAF10	4.3454	2.50972e-05	0.00161411
Q9UK33	ZNF580	-3.34146	2.94064e-05	0.00187613
O95393	BMP10	2.03434	2.99707e-05	0.00189695
Q13838	DDX39B	1.73416	3.41671e-05	0.00214553
P23142	FBLN1	2.97753	4.19744e-05	0.0026152
O95967	EFEMP2	4.51204	5.13784e-05	0.0031763
O00221	NFKBIE	4.05961	6.52612e-05	0.00400353
Q9H6Y2	WDR55	2.76015	7.88295e-05	0.00477172
O94941	UBOX5	-3.84937	7.89801e-05	0.00477172
Q7L1Q6	BZW1;BZW2	3.39825	8.4878e-05	0.00506193
Q9H900	ZWILCH	2.7294	8.50531e-05	0.00506193
Q9NWS0	PIH1D1	3.55537	8.79685e-05	0.00519666
Q9NP74	PALMD	5.72783	0.000100595	0.00589884
P11473	VDR	-3.18884	0.000106198	0.00618195
Q8N7W2	BEND7	-5.37122	0.00011081	0.00640371
Q9C0G0	ZNF407	-2.5875	0.000121252	0.00695673
Q99747	NAPG	2.23877	0.000129832	0.00739579
Q9P021	CRIPT	5.08832	0.000134763	0.00762225
P0C0L4	C4A	2.37263	0.000144537	0.00810271
Q5UCC4	EMC10	3.06794	0.00014529	0.00810271
Q9Y230	RUVBL2	0.933403	0.000147538	0.00817096
Q8N8E3	CEP112	-3.20101	0.000150445	0.00827447
Q05086	UBE3A	1.76865	0.000156125	0.00852806
O15212	PFDN6	3.94765	0.000159209	0.00863735
P07996	THBS1	1.01563	0.000162054	0.00873229
P27987	ITPKB	-3.85667	0.000164064	0.00878126
Q5T8P6	RBM26	1.00048	0.000169486	0.00901098
Q5T8D3	ACBD5	2.65531	0.000172708	0.0091215
Q92830	KAT2A	-3.3004	0.000179617	0.00942399
Q09666	AHNAK	1.01018	0.000194103	0.0101174
P00488	F13A1	2.86975	0.000216498	0.0112115
Q9HCE6	ARHGEF10L	3.89278	0.000224769	0.0115647
P19388	POLR2E	1.25906	0.000228459	0.0116792
Q9BXF6	RAB11FIP5	1.15084	0.000230157	0.0116911
P56181	NDUFV3	-2.92868	0.000234006	0.0117203
Q8WV93	AFG1L	-3.38463	0.00023468	0.0117203
P62879	GNB2	2.44257	0.000235142	0.0117203
Q15057	ACAP2	-3.93455	0.000238588	0.0118182
A0A075B6K2	IGLV3-12	-7.92117	0.000248646	0.0122405
Q96AA3	RFT1	4.78419	0.000263868	0.0129101
A1L390	PLEKHG3	-2.31498	0.000266967	0.0129821
O00148	DDX39A;DDX39B	1.00672	0.000273605	0.0132243
Q6P3W7	SCYL2	1.51837	0.00027606	0.0132486
Q96GP6	SCARF2	-1.39908	0.000277431	0.0132486
P19484	TFEB	-3.47598	0.000281602	0.0133589
Q9Y463	DYRK1B	3.86224	0.000283092	0.0133589
Q9NPH3	IL1RAP	1.52423	0.000288259	0.0135227
P00747	PLG	3.72207	0.000301642	0.0140678
P07996	THBS1;THBS3	2.14744	0.000327386	0.0151797
Q13530	SERINC3	2.4806	0.000352439	0.0162468
Q9NW82	WDR70	1.68829	0.000375926	0.0172299
P00734	F2	2.77104	0.000381603	0.0173902
Q8NEZ4	KMT2C	-3.51132	0.000392555	0.0177876
Q99717	SMAD5	3.93216	0.000403193	0.0181665
Q9UKG1	APPL1	-1.78143	0.00045502	0.0203864
Q9Y265	RUVBL1	0.831123	0.000465313	0.0207311
Q64LD2	WDR25	-4.2367	0.000475501	0.0210673
Q04724	TLE1;TLE3;TLE4	3.42209	0.00048101	0.0211937
Q96EZ8	MCRS1	-4.28183	0.000483845	0.0212015
Q14207	NPAT	-4.54966	0.000598322	0.0260744
O14735	CDIPT	3.81789	0.000602243	0.0261026
Q96GQ5	RUSF1	1.61009	0.000609326	0.0262669
Q9UBH6	XPR1	2.63308	0.000619049	0.0265426
Q9BVM2	DPCD	5.67138	0.000623088	0.0265729
P27540	ARNT	-1.65049	0.000640526	0.0271712
Q96EK6	GNPNAT1	-3.29766	0.000648138	0.0273487
Q14517	FAT1	2.41739	0.000674123	0.0282954
Q9H3H3	C11orf68	-1.13007	0.000680564	0.0284162
Q9Y3Q8	TSC22D4	4.39189	0.000726951	0.030195
O75506	HSBP1	-4.099	0.000734267	0.0303408
P01106	MYC	-2.54374	0.000760113	0.0312469
P07947	YES1;LYN;SRC	6.56915	0.000807986	0.0329714
P10074	ZBTB48	-2.76187	0.000810332	0.0329714
Q9NU19	TBC1D22B	-3.8932	0.000823693	0.0333449
Q8N0U8	VKORC1L1	1.44263	0.000829981	0.0334298
Q5VWG9	TAF3	-2.13046	0.000842512	0.033764
Q9UJX5	ANAPC4	3.36364	0.000856224	0.0340923
P84022	SMAD3	-1.18186	0.000859254	0.0340923
Q8IWW6	ARHGAP12	1.66942	0.000913144	0.0360511
A0A075B6I1	IGLV4-60	-2.78637	0.000921449	0.0361998
P54687	BCAT1	1.69578	0.000926748	0.0362295
Q96ES6	MFSD3	4.17737	0.000946368	0.036816
Q8IYQ7	THNSL1	-5.23453	0.000965554	0.0373801
O00299	CLIC1	0.840126	0.000978169	0.0376855
P12814	ACTN1	2.11171	0.000986371	0.0378188
P57721	PCBP3	-0.922243	0.000994992	0.0379668
P23443	RPS6KB1	4.14335	0.00100947	0.0383359
P17098	ZNF8	-5.47624	0.00103188	0.0389571
P13591	NCAM1	6.28488	0.0010356	0.0389571
Q9P2K3	RCOR3	-1.42596	0.00104075	0.0389672
O14802	POLR3A	1.4362	0.00104884	0.0390864
Q99943	AGPAT1	7.14541	0.00108457	0.0401496
Q01130	SRSF2	3.72386	0.00108917	0.0401496
Q8TAA9	VANGL1	1.30705	0.00109247	0.0401496
Q9NV64	TMEM39A	-4.32962	0.00110873	0.0404244
Q6P4R8	NFRKB	-2.07331	0.00111009	0.0404244
P48449	LSS	2.45834	0.00114228	0.0414077
P05166	PCCB	-3.89877	0.00116223	0.0419402
P00738	HP	1.71981	0.00116797	0.0419575
P42685	FRK	0.946311	0.00119161	0.0424508
Q9NWV8	BABAM1	-2.76536	0.00119235	0.0424508
Q9NY35	CLDND1	6.34817	0.00122092	0.043275
Q0JRZ9	FCHO2	-3.80063	0.00130083	0.0459031
Q6ZT12	UBR3	3.62802	0.00147158	0.0516996
Q13627	DYRK1A;DYRK1B	1.00509	0.00148139	0.0518163
Q4LDE5	SVEP1	3.67434	0.00152903	0.0532488
Q9NYK5	MRPL39	-1.56861	0.00153745	0.0533096
Q9BQS8	FYCO1	1.92832	0.00160459	0.055193
O95466	FMNL1;FMNL2	3.06717	0.00160561	0.055193
P10643	C7	2.86897	0.00162549	0.0556365
Q15813	TBCE	-2.25387	0.00163921	0.0558663
P08567	PLEK	3.8686	0.00167487	0.0563027
Q9BY43	CHMP4A	-3.48373	0.00167908	0.0563027
P55290	CDH13	1.61969	0.00168005	0.0563027
O43707	ACTN4;ACTN1	1.38241	0.00168026	0.0563027
Q92541	RTF1	-1.69375	0.0016958	0.0563237
P82664	MRPS10	2.55134	0.0016968	0.0563237
Q9NUJ3	TCP11L1	3.37515	0.00170207	0.0563237
O15050	TRANK1	7.03584	0.00171129	0.0563949
P59780	AP3S2	1.02613	0.00172122	0.0564887
Q96EX1	SMIM12	3.42144	0.00173032	0.0565546
Q9BUR4	WRAP53	-4.14732	0.00174546	0.0568166
P14735	IDE	2.297	0.00178289	0.0576773
P56524	HDAC4	3.41783	0.00178637	0.0576773
Q8N960	CEP120	-4.46764	0.00179956	0.0578688
Q15723	ELF2	-1.67795	0.00182072	0.0583141
Q8N6M0	OTUD6B	-1.91923	0.0018337	0.0584952
Q96MH2	HEXIM2	-3.89722	0.00185198	0.0587446
Q8ND61	C3orf20	-6.64817	0.00186159	0.0587446
P24390	KDELR1	1.9567	0.00186362	0.0587446
P04920	SLC4A2	3.62603	0.00201387	0.0632308
Q8IWF2	FOXRED2	4.36468	0.00202602	0.0633627
O43516	WIPF1	2.95902	0.00205206	0.0639264
O95983	MBD3	-2.72036	0.00209335	0.0649592
P00740	F9	6.05866	0.00211176	0.0652762
Q9Y376	CAB39	2.72022	0.00214087	0.0659207
Q9Y6J0	CABIN1	-2.25299	0.00215125	0.0659854
Q9UHR6	ZNHIT2	1.5645	0.00217392	0.0664255
Q9NP92	MRPS30	-1.74862	0.00221838	0.0673487
A5A3E0	POTEF;POTEI	1.76162	0.00222103	0.0673487
Q8NBZ0	INO80E	-2.11399	0.002256	0.06815
P35916	FLT4	4.45091	0.00227763	0.0685439
Q9BX67	JAM3	5.30479	0.002367	0.0709655
Q13813	SPTAN1	-0.808373	0.00241585	0.0718776
Q92889	ERCC4	-4.50618	0.00241736	0.0718776
Q8N8A2	ANKRD44	2.07034	0.00242446	0.0718776
P29375	KDM5A	-0.82407	0.00245513	0.0725172
Q96P63	SERPINB12	3.3839	0.00252695	0.0742629
Q9BZR9	TRIM8	-1.18713	0.00253285	0.0742629
O75157	TSC22D2;TSC22D1;TSC22D3;TSC22D4	-5.48176	0.00254307	0.0742895
A0A0G2JRQ6		-8.94912	0.00257799	0.0750344
Q08380	LGALS3BP	3.06518	0.00258831	0.0750611
Q9UHG3	PCYOX1	1.02159	0.00269535	0.0776784
Q96QZ7	MAGI1	-0.92371	0.00269805	0.0776784
Q8TB36	GDAP1	-4.05379	0.00275588	0.0790581
Q16539	MAPK14	0.989316	0.00277704	0.0793794
Q96PY5	FMNL2	1.12935	0.00280639	0.0799319
Q9C0J9	BHLHE41	-2.31691	0.00283083	0.0803411
Q6P3X3	TTC27	3.63165	0.00284675	0.0805065
O43264	ZW10	0.776857	0.00292155	0.08233
Q8TBC3	SHKBP1;KCTD3	-2.24482	0.00293659	0.0824623
Q13118	KLF10	-2.01708	0.00297904	0.0832349
P62857	RPS28	2.01118	0.00298498	0.0832349
Q5MIZ7	PPP4R3B	5.42121	0.00302418	0.083787
P62820	RAB1A;RAB1C;RAB1B	0.943037	0.00302579	0.083787
P55285	CDH6;CDH9	3.99242	0.00309165	0.0851398
Q96RQ3	MCCC1	-1.22367	0.00309599	0.0851398
Q9GZT4	SRR	0.856189	0.00312243	0.0855718
Q8NHQ9	DDX55	-1.57508	0.00314496	0.085846
Q13042	CDC16	0.646144	0.00316393	0.085846
O15063	GARRE1	-2.71592	0.00316473	0.085846
Q86VY9	TMEM200A	-3.20839	0.00318104	0.0859959
Q9Y289	SLC5A6	4.21663	0.00320095	0.0862419
Q5TKA1	LIN9	-2.13266	0.00322063	0.0864799
Q8WX93	PALLD	0.785281	0.00329864	0.0882773
Q6P9H4	CNKSR3	-1.92423	0.00332295	0.0886304
O96005	CLPTM1	0.906938	0.00333599	0.0886818
Q96EU6	RRP36	-1.63636	0.00337674	0.0893347
Q92508	PIEZO1	2.22845	0.00339604	0.0893347
Q9P1U0	POLR1H	-1.03039	0.00339857	0.0893347
Q8N5T2	TBC1D19	-2.80703	0.00340536	0.0893347
Q15771	RAB30	1.63928	0.00345293	0.0902856
Q15911	ZFHX3	-2.12697	0.00360315	0.0939056
O76039	CDKL5;PRKD3;PRKD1;CDKL2;PRKD2;STK36	0.995594	0.0036187	0.0940036
Q5H9R7	PPP6R3	1.62666	0.00370055	0.0958177
P54652	HSPA2	1.73288	0.00385551	0.0992666
Q5BJF2	TMEM97	1.31144	0.00385864	0.0992666
Q9GZY8	MFF	1.23449	0.00388808	0.0997023
P63104	YWHAZ	0.972162	0.00393731	0.09977
Q8NDX5	PHC3	1.44095	0.0039443	0.09977
Q8IZD2	KMT2E	-4.03442	0.00394562	0.09977
Q8TAU3	ZNF417	-2.94661	0.00395644	0.09977
O15084	ANKRD28	1.17381	0.0039645	0.09977
Q02338	BDH1	-2.76935	0.00396578	0.09977
O15258	RER1	0.94859	0.00399266	0.10013
Q6STE5	SMARCD3	-3.63536	0.00406294	0.101573
P12259	F5	3.61521	0.0041004	0.10219
Q16643	DBN1	-1.24829	0.00416934	0.103485
Q9HB58	SP110	-1.0563	0.00417834	0.103485
Q9UP95	SLC12A4	0.675101	0.00419899	0.103675
Q04724	TLE1;TLE4	-3.38154	0.00423359	0.104129
Q9UPQ9	TNRC6B	-0.777393	0.00424349	0.104129
Q7Z3B1	NEGR1	2.25188	0.00430237	0.104977
P06753	TPM3;TPM2;TPM1;TPM4	-1.41622	0.00430439	0.104977
Q9Y3Q3	TMED3	2.50562	0.00434964	0.105757
Q8NBJ4	GOLM1	0.846685	0.00440865	0.106866
Q86T24	ZBTB33	-2.88554	0.00453197	0.109523
O76031	CLPX	0.806026	0.00455248	0.109653
Q15738	NSDHL	0.810367	0.00456485	0.109653
O60762	DPM1	0.676628	0.00460361	0.110252
Q9P2D1	CHD7	-2.11281	0.00466933	0.111491
Q7Z5L9	IRF2BP2	1.1877	0.0047224	0.112421
P08235	NR3C2	-2.69126	0.00480937	0.113047
O00506	STK25;STK26;STK24	1.5086	0.00480969	0.113047
P61006	RAB8A;RAB8B	4.61447	0.00481699	0.113047
Q9BVS5	TRMT61B	-2.4268	0.00481739	0.113047
Q99808	SLC29A1	0.88439	0.00481956	0.113047
O14646	CHD1;CHD2	-2.21303	0.00484792	0.113379
O43707	ACTN4;ACTN1;ACTN2	1.51409	0.00500401	0.116484
Q01082	SPTBN1	-0.754875	0.0050099	0.116484
P68366	TUBA4A;TUBA1C;TUBA4B;TUBA8	0.847507	0.00508388	0.11775
Q9UHB6	LIMA1	-0.805393	0.0050939	0.11775
Q562E7	WDR81	3.28248	0.00513921	0.118278
Q92536	SLC7A6	3.03688	0.0051464	0.118278
Q9H0K6	PUS7L	-4.6717	0.00517173	0.118519
Q92542	NCSTN	0.776044	0.00522005	0.119283
Q86YH6	PDSS2	4.84646	0.00525944	0.11978
Q9BZL6	PRKD2	0.841613	0.00527182	0.11978
Q10471	GALNT2	0.661647	0.00530761	0.120251
O00505	KPNA3	-0.757338	0.00534656	0.12079
P02671	FGA	3.6419	0.00542571	0.122232
Q9NW68	BSDC1	4.44285	0.00545993	0.122656
Q9UPM8	AP4E1	3.91161	0.00549021	0.12299
O75155	CAND2	2.26138	0.00550622	0.123003
P42357	HAL	3.05102	0.00558263	0.124251
Q9H6L2	TMEM231	3.20966	0.00559322	0.124251
P13637	ATP1A3	5.19779	0.00570267	0.12602
P51159	RAB27A	0.951728	0.00570449	0.12602
P49848	TAF6	-1.76867	0.00572773	0.126184
P15884	TCF4;TCF12	-5.79178	0.00575138	0.126356
Q9UJX3	ANAPC7	0.586004	0.00577891	0.126612
P03897	MT-ND3	5.82658	0.00586332	0.128109
Q00536	CDK16	2.62862	0.0059518	0.129688
P52594	AGFG1	0.73283	0.00604554	0.131163
P07992	ERCC1	-3.01188	0.0060524	0.131163
Q96S59	RANBP9	-1.44052	0.00608423	0.131495
O14936	CASK	-1.20818	0.00612287	0.131973
O94806	PRKD3;PRKD1	0.996196	0.00617695	0.13278
Q9UQ13	SHOC2	-0.795292	0.00623061	0.13324
O43324	EEF1E1	0.656794	0.00623177	0.13324
Q9H930	SP140L	-2.1577	0.00633465	0.135077
Q86UX7	FERMT3	4.95273	0.00639303	0.135958
P63165	SUMO1	0.988359	0.00661998	0.14041
O15020	SPTBN2;SPTB;SPTBN1	-0.832008	0.00665186	0.140712
P49336	CDK8	-7.28499	0.00671724	0.141294
Q03518	TAP1	0.793269	0.00672215	0.141294
Q9UBF2	COPG2	0.947776	0.00673251	0.141294
Q8TED1	GPX8	0.617387	0.00679956	0.142327
Q7L622	G2E3	-3.84711	0.00681916	0.142363
O00743	PPP6C	1.27561	0.00684271	0.142482
Q9BUT9	MCRIP2	-2.03432	0.00688867	0.142717
Q9NWX5	ASB6	-2.30791	0.00690582	0.142717
Q5T5P2	KIAA1217	-0.773752	0.00690769	0.142717
Q9Y5J9	TIMM8B	-1.21579	0.00695409	0.143305
Q9Y421	FAM32A	-4.56686	0.00697409	0.143346
Q92670	ZNF75CP	3.9601	0.00703724	0.144272
Q71F56	MED13L	-3.01936	0.0070876	0.144405
Q9NYB0	TERF2IP	-1.63616	0.00709031	0.144405
O95870	ABHD16A	1.18722	0.00712238	0.144405
P36508	ZNF76;ZNF143	-4.10205	0.00713369	0.144405
Q9UKX3	MYH13	4.8222	0.00714859	0.144405
Q66GS9	CEP135	-1.53074	0.00715235	0.144405
Q9NPG3	UBN1	-2.48933	0.00718781	0.144755
Q15545	TAF7	-1.89611	0.00721924	0.144798
O15550	KDM6A	-1.22625	0.0072263	0.144798
Q9UBD5	ORC3	-0.999038	0.00732199	0.146348
P13612	ITGA4	1.65749	0.00743454	0.148226
P61019	RAB2A;RAB2B	0.674332	0.00747382	0.148638
P51798	CLCN7	2.96082	0.00753724	0.149519
A7E2V4	ZSWIM8	-0.960492	0.00755565	0.149519
P49902	NT5C2	-3.28978	0.00763864	0.150583
P08476	INHBA	2.79571	0.00764719	0.150583
Q6NUQ1	RINT1	2.04284	0.00767336	0.150727
Q9NRN7	AASDHPPT	-3.76849	0.00772416	0.151352
Q9NRL2	BAZ1A	-1.28017	0.00775729	0.151628
O14967	CLGN;CANX	4.08788	0.00779751	0.152042
P04216	THY1	1.13849	0.00783982	0.152494
O75529	TAF5L	-0.904991	0.00786138	0.152541
O94856	NFASC	3.03788	0.00792099	0.153325
Q7Z7A1	CNTRL	4.27413	0.00801721	0.154812
Q8NDA8	MROH1	3.38649	0.0080919	0.155877
Q9HBI1	PARVB	3.3568	0.00824205	0.158386
Q8NEM7	SUPT20H	-2.2287	0.00828275	0.158786
Q9UN70	PCDHGC3;PCDHGC5;PCDHGC4;PCDHGB7;PCDHGB5;PCDHGB1;PCDHGA8;PCDHGA7;PCDHGA6;PCDHGA5;PCDHGA3;PCDHGA2;PCDHGA11	4.18729	0.00832807	0.159272
Q8TEL6	TRPC4AP	1.96609	0.00841923	0.16063
Q99519	NEU1	1.57618	0.00846145	0.16105
Q9BPX5	ARPC5L	-1.21428	0.00850569	0.161364
Q9BVL2	NUP58	0.944942	0.00851842	0.161364
P11021	HSPA5	0.706017	0.00866525	0.163518
P20338	RAB4A	2.89329	0.00867312	0.163518
Q9NVZ3	NECAP2	-5.00918	0.00886333	0.16671
Q8TEY7	USP33	-2.43158	0.00891496	0.167287
O75170	PPP6R2	2.75458	0.00907692	0.169636
Q14689	DIP2A;DIP2C	-1.30606	0.00908271	0.169636
Q9UBQ6	EXTL2	2.38192	0.00914614	0.170422
Q9NP84	TNFRSF12A	2.51764	0.00927437	0.172408
O43298	ZBTB43	-1.26594	0.00931092	0.17261
Q9NRF2	SH2B1	1.30522	0.00932853	0.17261
P53355	DAPK1	-1.8578	0.00947774	0.174814
O75319	DUSP11	-0.673093	0.00949146	0.174814
P00374	DHFR;DHFR2	2.40494	0.00955219	0.1755
Q9UQ03	CORO2B	-1.03129	0.00957273	0.1755
Q12796	PNRC1	5.63271	0.00967946	0.17705
P12081	HARS1;HARS2	0.658578	0.00973336	0.177317
Q13127	REST	-2.38905	0.00973853	0.177317
Q68CP4	HGSNAT	-6.54069	0.009779	0.177648
Q9Y3D0	CIAO2B	0.917692	0.00990663	0.179108
Q6NTF9	RHBDD2	2.31085	0.00991871	0.179108
Q03001	DST	-0.571067	0.00992673	0.179108
Q9UHL9	GTF2IRD1	-3.33602	0.0100199	0.18038
Q8WUH2	TGFBRAP1	1.45254	0.0100578	0.180654
Q96C57	CUSTOS	-1.30079	0.0101182	0.181332
P36956	SREBF1	4.67314	0.0101525	0.181538
Q9UIF7	MUTYH	-2.73381	0.0102465	0.182809
Q8WV22	NSMCE1	-1.21833	0.0102758	0.182923
P25098	GRK2;GRK3	0.654169	0.0103552	0.183925
Q96EY8	MMAB	-3.51082	0.0104144	0.184566
Q5TAQ9	DCAF8	1.84255	0.0104488	0.184766
Q9NUT2	ABCB8	5.37874	0.0107448	0.189395
Q6DCA0	AMMECR1L	1.79168	0.0107581	0.189395
Q16401	PSMD5	0.763947	0.0107861	0.189406
O75914	PAK3;PAK2	-0.914421	0.0108063	0.189406
Q9Y6A1	POMT1	2.69131	0.0108508	0.189558
Q9UIF9	BAZ2A	-1.48101	0.0108624	0.189558
[truncated: 7,518 more rows]

## Sheet: 8
Accession	Gene Name	Sequence Modifications	logFC	adj.P.Val
[truncated: 9,842 more rows]

[truncated: 2 more sheets: 9, summary]
