# Supplementary material for: AAK1-mediated phosphorylation of PDLIM5 and Talin1 promotes focal adhesion disassembly to accelerate cell migration
Source: Nat Commun. 2026 May 4;17:6023. doi: 10.1038/s41467-026-72501-w (PMC13346677; doi:10.1038/s41467-026-72501-w)
Supplement: Supplementary file 5 — Supplementary Data 3 [file 41467_2026_72501_MOESM5_ESM.xlsx]

## Sheet: 1
Category	Term	Count	%	PValue	Genes	List Total	Pop Hits	Pop Total	Fold Enrichment	Bonferroni	Benjamini	FDR
GOTERM_CC_FAT	GO:0070062~extracellular exosome	38	36.5385	7.48977e-10	SCARB2, PYGB, PDXK, SERPINE1, GBA1, PRCP, SLC3A2, PYGL, THY1, PLOD1, HSP90B1, HEBP1, LDHB, LGALS3, FTH1, PSAP, S100A11, GSTM3, GSTM2, G6PD, ANXA1, GSN, TPI1, TXNRD1, ABHD14B, P3H1, CKAP4, WARS1, SLC7A5, ALDH1A3, TUBB2A, NPC1, TOLLIP, P4HB, PPIB, GAPDH, BLVRA, PCYOX1	103	2240	17811	2.9335	2.80117e-07	2.80117e-07	2.38175e-07
GOTERM_CC_FAT	GO:1903561~extracellular vesicle	38	36.5385	2.46143e-09	SCARB2, PYGB, PDXK, SERPINE1, GBA1, PRCP, SLC3A2, PYGL, THY1, PLOD1, HSP90B1, HEBP1, LDHB, LGALS3, FTH1, PSAP, S100A11, GSTM3, GSTM2, G6PD, ANXA1, GSN, TPI1, TXNRD1, ABHD14B, P3H1, CKAP4, WARS1, SLC7A5, ALDH1A3, TUBB2A, NPC1, TOLLIP, P4HB, PPIB, GAPDH, BLVRA, PCYOX1	103	2337	17811	2.81175	9.20574e-07	3.10534e-07	2.64037e-07
GOTERM_CC_FAT	GO:0043230~extracellular organelle	38	36.5385	2.49091e-09	SCARB2, PYGB, PDXK, SERPINE1, GBA1, PRCP, SLC3A2, PYGL, THY1, PLOD1, HSP90B1, HEBP1, LDHB, LGALS3, FTH1, PSAP, S100A11, GSTM3, GSTM2, G6PD, ANXA1, GSN, TPI1, TXNRD1, ABHD14B, P3H1, CKAP4, WARS1, SLC7A5, ALDH1A3, TUBB2A, NPC1, TOLLIP, P4HB, PPIB, GAPDH, BLVRA, PCYOX1	103	2338	17811	2.81054	9.31601e-07	3.10534e-07	2.64037e-07
GOTERM_CC_FAT	GO:0005829~cytosol	62	59.6154	6.24753e-09	TES, GOLT1B, CLTB, PYGL, YBX3, YARS2, NUDT4, RPTOR, LGALS3, IPO8, FTH1, TMSB4X, ERC1, DNM1L, G6PD, ANXA1, TPI1, USP5, TPM1, ABHD14B, CKAP4, SLC7A5, ALDH1A3, TXLNA, PALLD, MAP1B, CARS1, PPIB, MYL9, GAPDH, BLVRA, USP15, PDXK, UBA5, PXN, THY1, HSP90B1, ZFP36L1, LDHB, MAT2A, ALDH1B1, CALD1, MAPK3, GSTM3, NQO1, GSTM2, TIGAR, GSTM1, GSN, TXNRD1, AHNAK2, MAP1LC3B2, OGA, WARS1, DIAPH1, PPFIBP1, DAB2, TOL…	103	5694	17811	1.88289	2.33658e-06	5.84144e-07	4.96679e-07
GOTERM_CC_FAT	GO:0070161~anchoring junction	19	18.2692	2.45473e-08	SCARB2, ANXA1, GSN, TES, CAV1, ITGA2, PXN, SLC3A2, THY1, HSP90B1, DAB2, PPFIBP1, PALLD, P4HB, ITGA5, PPIB, PDLIM4, S100A11, MAPK3	103	646	17811	5.08595	9.18064e-06	1.46321e-06	1.24412e-06
GOTERM_CC_FAT	GO:0005925~focal adhesion	16	15.3846	2.50696e-08	SCARB2, ANXA1, GSN, TES, CAV1, ITGA2, PXN, THY1, HSP90B1, DAB2, PPFIBP1, PALLD, P4HB, ITGA5, PPIB, MAPK3	103	434	17811	6.37502	9.37598e-06	1.46321e-06	1.24412e-06
GOTERM_CC_FAT	GO:0005924~cell-substrate adherens junction	16	15.3846	2.83011e-08	SCARB2, ANXA1, GSN, TES, CAV1, ITGA2, PXN, THY1, HSP90B1, DAB2, PPFIBP1, PALLD, P4HB, ITGA5, PPIB, MAPK3	103	438	17811	6.3168	1.05846e-05	1.46321e-06	1.24412e-06
GOTERM_CC_FAT	GO:0030055~cell-substrate junction	16	15.3846	3.3864e-08	SCARB2, ANXA1, GSN, TES, CAV1, ITGA2, PXN, THY1, HSP90B1, DAB2, PPFIBP1, PALLD, P4HB, ITGA5, PPIB, MAPK3	103	444	17811	6.23144	1.26651e-05	1.46321e-06	1.24412e-06
GOTERM_CC_FAT	GO:0005912~adherens junction	18	17.3077	3.52109e-08	SCARB2, ANXA1, GSN, TES, CAV1, ITGA2, PXN, THY1, HSP90B1, DAB2, PPFIBP1, PALLD, P4HB, ITGA5, PPIB, PDLIM4, S100A11, MAPK3	103	586	17811	5.31161	1.31688e-05	1.46321e-06	1.24412e-06
GOTERM_CC_FAT	GO:0044433~cytoplasmic vesicle part	28	26.9231	4.61441e-07	SCARB2, PYGB, PDXK, TMED10, SERPINE1, CLTB, PRCP, PYGL, HSP90B1, LGALS3, TMSB4X, FTH1, PSAP, TMED2, DNM1L, PDLIM4, S100A11, ANXA1, GSN, CAV1, M6PR, CKAP4, DIAPH1, DAB2, NPC1, TOLLIP, MAGED2, SEC24D	103	1666	17811	2.90626	0.000172564	1.72579e-05	1.46738e-05
GOTERM_CC_FAT	GO:0005783~endoplasmic reticulum	32	30.7692	5.91411e-07	SCARB2, TMED10, GOLT1B, UBA5, GBA1, THY1, PLOD1, HSP90B1, MTDH, POFUT1, SERPINH1, TMED2, DNM1L, CDIPT, MAPK3, GSTM2, CRTAP, CAV1, EPHX1, P3H1, CNPY2, P3H3, CKAP4, RCN1, NPC1, CALU, ITGA5, P4HB, SEC24D, PPIB, ERGIC2, FBN1	103	2139	17811	2.58696	0.000221163	2.0108e-05	1.70972e-05
GOTERM_CC_FAT	GO:0030054~cell junction	21	20.1923	1.26529e-06	SCARB2, ANXA1, GSN, TES, CAV1, ITGA2, PXN, SLC3A2, THY1, YBX3, MTDH, HSP90B1, DAB2, PPFIBP1, PALLD, P4HB, ITGA5, PPIB, PDLIM4, S100A11, MAPK3	103	1028	17811	3.53246	0.000473108	3.9435e-05	3.35303e-05
GOTERM_CC_FAT	GO:0044421~extracellular region part	44	42.3077	7.09574e-06	SCARB2, PYGB, PDXK, SERPINE1, GBA1, PRCP, SLC3A2, PYGL, THY1, PLOD1, HSP90B1, HEBP1, LDHB, LGALS3, FTH1, PSAP, SERPINH1, S100A11, GSTM3, GSTM2, G6PD, CRTAP, GSTM1, ANXA1, GSN, TPI1, TXNRD1, ABHD14B, P3H1, CKAP4, WARS1, SLC7A5, ALDH1A3, TUBB2B, TUBB2A, NPC1, LOX, TOLLIP, P4HB, PPIB, GAPDH, BLVRA, FBN1, PCYOX1	103	4007	17811	1.89882	0.0026503	0.000204139	0.000173573
GOTERM_CC_FAT	GO:0099503~secretory vesicle	20	19.2308	1.45547e-05	PYGB, PDXK, GSN, TMED10, CAV1, SERPINE1, CLTB, PRCP, PYGL, CKAP4, DIAPH1, LGALS3, TOLLIP, TMSB4X, FTH1, PSAP, TMED2, MAGED2, DNM1L, S100A11	103	1106	17811	3.12699	0.00542871	0.000375249	0.000319062
GOTERM_CC_FAT	GO:0005788~endoplasmic reticulum lumen	11	10.5769	1.50501e-05	RCN1, CRTAP, SERPINH1, CALU, P3H1, P4HB, PPIB, CKAP4, HSP90B1, FBN1, MAPK3	103	320	17811	5.94421	0.00561296	0.000375249	0.000319062
GOTERM_CC_FAT	GO:0030141~secretory granule	18	17.3077	1.71508e-05	PYGB, PDXK, GSN, TMED10, CAV1, SERPINE1, PRCP, PYGL, CKAP4, DIAPH1, LGALS3, TOLLIP, TMSB4X, FTH1, PSAP, TMED2, MAGED2, S100A11	103	919	17811	3.38694	0.00639393	0.0004009	0.000340872
GOTERM_CC_FAT	GO:0005576~extracellular region	48	46.1538	3.37679e-05	SCARB2, PYGB, PDXK, SERPINE1, GBA1, PRCP, SLC3A2, PYGL, THY1, PLOD1, HSP90B1, HEBP1, LDHB, LGALS3, TMSB4X, FTH1, PSAP, SERPINH1, S100A11, GSTM3, GSTM2, G6PD, CRTAP, GSTM1, ANXA1, GSN, TPI1, TXNRD1, ABHD14B, P3H1, CKAP4, WARS1, SLC7A5, ALDH1A3, TUBB2B, TXLNA, TUBB2A, NPC1, LOX, TOLLIP, CALU, MAGED2, P4HB, PPIB, GAPDH, BLVRA, FBN1, PCYOX1	103	4848	17811	1.7121	0.01255	0.000742893	0.000631658
GOTERM_CC_FAT	GO:0044432~endoplasmic reticulum part	23	22.1154	4.3339e-05	SCARB2, CRTAP, TMED10, UBA5, CAV1, EPHX1, P3H1, PLOD1, CKAP4, MTDH, HSP90B1, RCN1, SERPINH1, CALU, TMED2, P4HB, PPIB, DNM1L, SEC24D, CDIPT, ERGIC2, FBN1, MAPK3	103	1528	17811	2.60289	0.0160785	0.00086407	0.00073469
GOTERM_CC_FAT	GO:0042470~melanosome	7	6.73077	4.68437e-05	GSN, TMED10, CALU, SLC3A2, P4HB, PPIB, HSP90B1	103	113	17811	10.712	0.0173674	0.00086407	0.00073469
GOTERM_CC_FAT	GO:0048770~pigment granule	7	6.73077	4.68437e-05	GSN, TMED10, CALU, SLC3A2, P4HB, PPIB, HSP90B1	103	113	17811	10.712	0.0173674	0.00086407	0.00073469
GOTERM_CC_FAT	GO:0000323~lytic vacuole	16	15.3846	5.2338e-05	SCARB2, PYGB, USP5, M6PR, GBA1, PRCP, SLC3A2, CKAP4, RPTOR, SLC7A5, DAB2, NPC1, TOLLIP, FTH1, PSAP, PCYOX1	103	805	17811	3.43697	0.0193846	0.00086407	0.00073469
GOTERM_CC_FAT	GO:0005764~lysosome	16	15.3846	5.2338e-05	SCARB2, PYGB, USP5, M6PR, GBA1, PRCP, SLC3A2, CKAP4, RPTOR, SLC7A5, DAB2, NPC1, TOLLIP, FTH1, PSAP, PCYOX1	103	805	17811	3.43697	0.0193846	0.00086407	0.00073469
GOTERM_CC_FAT	GO:0005773~vacuole	17	16.3462	5.3138e-05	SCARB2, PYGB, USP5, MAP1LC3B2, M6PR, GBA1, PRCP, SLC3A2, CKAP4, RPTOR, SLC7A5, DAB2, NPC1, TOLLIP, FTH1, PSAP, PCYOX1	103	904	17811	3.25186	0.0196779	0.00086407	0.00073469
GOTERM_CC_FAT	GO:0044437~vacuolar part	14	13.4615	0.000122733	SCARB2, PYGB, MAP1LC3B2, M6PR, GBA1, PRCP, SLC3A2, CKAP4, RPTOR, SLC7A5, DAB2, NPC1, TOLLIP, PSAP	103	674	17811	3.59186	0.0448671	0.00191258	0.00162621
GOTERM_CC_FAT	GO:0048471~perinuclear region of cytoplasm	15	14.4231	0.000137391	CAV1, ITGA2, M6PR, YBX3, CKAP4, MTDH, HSP90B1, DAB2, NPC1, MAP1B, TOLLIP, PPIB, DNM1L, GAPDH, PDLIM4	103	778	17811	3.33398	0.0500897	0.00205537	0.00174761
GOTERM_CC_FAT	GO:0060205~cytoplasmic vesicle lumen	10	9.61538	0.000162844	PYGB, PDXK, GSN, TOLLIP, TMSB4X, SERPINE1, MAGED2, PYGL, S100A11, HSP90B1	103	345	17811	5.01224	0.0590909	0.00227474	0.00193413
GOTERM_CC_FAT	GO:0031983~vesicle lumen	10	9.61538	0.000166408	PYGB, PDXK, GSN, TOLLIP, TMSB4X, SERPINE1, MAGED2, PYGL, S100A11, HSP90B1	103	346	17811	4.99776	0.0603445	0.00227474	0.00193413
GOTERM_CC_FAT	GO:0005774~vacuolar membrane	12	11.5385	0.000170301	RPTOR, SCARB2, SLC7A5, DAB2, NPC1, PSAP, MAP1LC3B2, M6PR, GBA1, SLC3A2, PRCP, CKAP4	103	513	17811	4.04497	0.0617117	0.00227474	0.00193413
GOTERM_CC_FAT	GO:0005765~lysosomal membrane	11	10.5769	0.00033327	RPTOR, SCARB2, SLC7A5, DAB2, NPC1, PSAP, M6PR, GBA1, SLC3A2, PRCP, CKAP4	103	465	17811	4.09064	0.117206	0.00415477	0.00353266
GOTERM_CC_FAT	GO:0098852~lytic vacuole membrane	11	10.5769	0.00033327	RPTOR, SCARB2, SLC7A5, DAB2, NPC1, PSAP, M6PR, GBA1, SLC3A2, PRCP, CKAP4	103	465	17811	4.09064	0.117206	0.00415477	0.00353266
GOTERM_CC_FAT	GO:0034774~secretory granule lumen	9	8.65385	0.000559012	PYGB, PDXK, GSN, TOLLIP, TMSB4X, SERPINE1, MAGED2, PYGL, S100A11	103	325	17811	4.78862	0.188709	0.00674421	0.00573438
GOTERM_CC_FAT	GO:0001725~stress fiber	5	4.80769	0.000815015	PALLD, TPM1, PXN, PDLIM4, MYL9	103	73	17811	11.844	0.262832	0.00923684	0.00785379
GOTERM_CC_FAT	GO:0097517~contractile actin filament bundle	5	4.80769	0.000815015	PALLD, TPM1, PXN, PDLIM4, MYL9	103	73	17811	11.844	0.262832	0.00923684	0.00785379
GOTERM_CC_FAT	GO:0031252~cell leading edge	10	9.61538	0.000936425	DIAPH1, GSN, PALLD, TPM1, PXN, P4HB, ITGA5, THY1, PDLIM4, S100A11	103	439	17811	3.93901	0.295585	0.0100369	0.00853403
GOTERM_CC_FAT	GO:0030659~cytoplasmic vesicle membrane	14	13.4615	0.00093928	SCARB2, TMED10, CAV1, M6PR, CLTB, PRCP, CKAP4, DIAPH1, LGALS3, DAB2, PSAP, TMED2, DNM1L, SEC24D	103	834	17811	2.90277	0.296337	0.0100369	0.00853403
GOTERM_CC_FAT	GO:0030662~coated vesicle membrane	7	6.73077	0.0011346	SCARB2, DAB2, TMED10, M6PR, CLTB, TMED2, SEC24D	103	204	17811	5.93361	0.345957	0.0117793	0.0100155
GOTERM_CC_FAT	GO:0012506~vesicle membrane	14	13.4615	0.00116533	SCARB2, TMED10, CAV1, M6PR, CLTB, PRCP, CKAP4, DIAPH1, LGALS3, DAB2, PSAP, TMED2, DNM1L, SEC24D	103	854	17811	2.83479	0.353439	0.0117793	0.0100155
GOTERM_CC_FAT	GO:0042641~actomyosin	5	4.80769	0.00125923	PALLD, TPM1, PXN, PDLIM4, MYL9	103	82	17811	10.544	0.375779	0.0120757	0.0102676
GOTERM_CC_FAT	GO:0032432~actin filament bundle	5	4.80769	0.00125923	PALLD, TPM1, PXN, PDLIM4, MYL9	103	82	17811	10.544	0.375779	0.0120757	0.0102676
GOTERM_CC_FAT	GO:0034663~endoplasmic reticulum chaperone complex	3	2.88462	0.00172702	P4HB, PPIB, HSP90B1	103	11	17811	47.1606	0.476105	0.0161477	0.0137298
GOTERM_CC_FAT	GO:0045171~intercellular bridge	5	4.80769	0.00261017	GSTM3, TUBB2B, GSTM2, TUBB2A, GSTM1	103	100	17811	8.64612	0.623742	0.0230952	0.0196371
GOTERM_CC_FAT	GO:0030135~coated vesicle	8	7.69231	0.00261018	SCARB2, DAB2, TMED10, M6PR, CLTB, TMED2, SEC24D, ERGIC2	103	324	17811	4.26969	0.623744	0.0230952	0.0196371
GOTERM_CC_FAT	GO:0030667~secretory granule membrane	8	7.69231	0.00265534	DIAPH1, LGALS3, TMED10, CAV1, PSAP, TMED2, PRCP, CKAP4	103	325	17811	4.25655	0.630061	0.0230952	0.0196371
GOTERM_CC_FAT	GO:0005938~cell cortex	8	7.69231	0.00303857	GSN, CALD1, CAV1, PXN, CLTB, CRIP2, ERC1, MYL9	103	333	17811	4.15429	0.67959	0.0258278	0.0219606
GOTERM_CC_FAT	GO:0098589~membrane region	9	8.65385	0.00323828	LDHB, DAB2, NPC1, CAV1, SERPINH1, CLTB, THY1, DNM1L, MAPK3	103	429	17811	3.62774	0.70272	0.0269137	0.0228838
GOTERM_CC_FAT	GO:0001726~ruffle	6	5.76923	0.00423468	DIAPH1, GSN, PALLD, TPM1, ITGA5, S100A11	103	185	17811	5.60829	0.795489	0.0344298	0.0292745
GOTERM_CC_FAT	GO:0005884~actin filament	5	4.80769	0.0062886	DIAPH1, ANXA1, PALLD, TPM1, PDLIM4	103	128	17811	6.75478	0.90552	0.0500412	0.0425484
GOTERM_CC_FAT	GO:0099512~supramolecular fiber	14	13.4615	0.00788649	ANXA1, TPM1, AHNAK2, MAP1LC3B2, DIAPH1, TUBB2B, TUBB2A, CALD1, PALLD, MAP1B, DNM1L, PDLIM4, MYL9, FBN1	103	1068	17811	2.26677	0.948245	0.0614489	0.052248
GOTERM_CC_FAT	GO:0099081~supramolecular polymer	14	13.4615	0.00843368	ANXA1, TPM1, AHNAK2, MAP1LC3B2, DIAPH1, TUBB2B, TUBB2A, CALD1, PALLD, MAP1B, DNM1L, PDLIM4, MYL9, FBN1	103	1077	17811	2.24783	0.957894	0.0635523	0.0540364
GOTERM_CC_FAT	GO:0099080~supramolecular complex	14	13.4615	0.00849629	ANXA1, TPM1, AHNAK2, MAP1LC3B2, DIAPH1, TUBB2B, TUBB2A, CALD1, PALLD, MAP1B, DNM1L, PDLIM4, MYL9, FBN1	103	1078	17811	2.24574	0.958877	0.0635523	0.0540364
GOTERM_CC_FAT	GO:0005793~endoplasmic reticulum-Golgi intermediate compartment	5	4.80769	0.00900772	TMED10, SERPINH1, TMED2, P4HB, ERGIC2	103	142	17811	6.08881	0.966094	0.0660566	0.0561658
GOTERM_CC_FAT	GO:0099568~cytoplasmic region	8	7.69231	0.0107257	GSN, CALD1, CAV1, PXN, CLTB, CRIP2, ERC1, MYL9	103	422	17811	3.27815	0.98228	0.0761463	0.0647447
GOTERM_CC_FAT	GO:0005789~endoplasmic reticulum membrane	15	14.4231	0.0107908	SCARB2, TMED10, UBA5, CAV1, EPHX1, PLOD1, CKAP4, MTDH, HSP90B1, CALU, TMED2, DNM1L, SEC24D, CDIPT, ERGIC2	103	1237	17811	2.09688	0.982711	0.0761463	0.0647447
GOTERM_CC_FAT	GO:1990184~amino acid transport complex	2	1.92308	0.0114211	SLC7A5, SLC3A2	103	2	17811	172.922	0.986378	0.0791018	0.0672577
GOTERM_CC_FAT	GO:0005766~primary lysosome	5	4.80769	0.0123994	PYGB, TOLLIP, PSAP, PRCP, CKAP4	103	156	17811	5.54238	0.990594	0.0828103	0.0704109
GOTERM_CC_FAT	GO:0042582~azurophil granule	5	4.80769	0.0123994	PYGB, TOLLIP, PSAP, PRCP, CKAP4	103	156	17811	5.54238	0.990594	0.0828103	0.0704109
GOTERM_CC_FAT	GO:0015629~actin cytoskeleton	9	8.65385	0.013125	DIAPH1, GSN, ANXA1, CALD1, PALLD, TPM1, PXN, PDLIM4, MYL9	103	546	17811	2.85037	0.992854	0.0861181	0.0732234
GOTERM_CC_FAT	GO:0030016~myofibril	6	5.76923	0.0140405	CALD1, PALLD, TPM1, AHNAK2, PDLIM4, MYL9	103	248	17811	4.1836	0.99495	0.090537	0.0769806
GOTERM_CC_FAT	GO:0045178~basal part of cell	4	3.84615	0.0145122	SLC7A5, ITGA2, SLC3A2, PRCP	103	89	17811	7.77179	0.995778	0.0919928	0.0782185
GOTERM_CC_FAT	GO:0042175~nuclear outer membrane-endoplasmic reticulum membrane network	15	14.4231	0.0150534	SCARB2, TMED10, UBA5, CAV1, EPHX1, PLOD1, CKAP4, MTDH, HSP90B1, CALU, TMED2, DNM1L, SEC24D, CDIPT, ERGIC2	103	1289	17811	2.01228	0.996562	0.0938331	0.0797832
GOTERM_CC_FAT	GO:0016528~sarcoplasm	4	3.84615	0.0163138	GSTM2, GSN, CALU, HSP90B1	103	93	17811	7.43752	0.99787	0.0988845	0.0840782
GOTERM_CC_FAT	GO:0043292~contractile fiber	6	5.76923	0.0163926	CALD1, PALLD, TPM1, AHNAK2, PDLIM4, MYL9	103	258	17811	4.02145	0.997933	0.0988845	0.0840782
GOTERM_CC_FAT	GO:0030134~ER to Golgi transport vesicle	4	3.84615	0.0187347	TMED10, TMED2, SEC24D, ERGIC2	103	98	17811	7.05805	0.999153	0.111219	0.0945656
GOTERM_CC_FAT	GO:0005775~vacuolar lumen	5	4.80769	0.0192126	SCARB2, PYGB, TOLLIP, PSAP, GBA1	103	178	17811	4.85737	0.999294	0.112274	0.0954625
GOTERM_CC_FAT	GO:0030478~actin cap	2	1.92308	0.0227131	GSN, CALD1	103	4	17811	86.4612	0.999815	0.130687	0.111119
GOTERM_CC_FAT	GO:0030027~lamellipodium	5	4.80769	0.0331152	GSN, PALLD, PXN, P4HB, PDLIM4	103	211	17811	4.09769	0.999997	0.187653	0.159555
GOTERM_CC_FAT	GO:0030136~clathrin-coated vesicle	5	4.80769	0.0377086	SCARB2, DAB2, TMED10, M6PR, CLTB	103	220	17811	3.93005	0.999999	0.210493	0.178975
GOTERM_CC_FAT	GO:0005794~Golgi apparatus	17	16.3462	0.0392326	SCARB2, TMED10, GOLT1B, UBA5, CAV1, M6PR, CLTB, GBA1, NPC1, CALU, TMED2, ERC1, ITGA5, DNM1L, CDIPT, ERGIC2, MAPK3	103	1744	17811	1.6856	1	0.215779	0.18347
GOTERM_CC_FAT	GO:0030665~clathrin-coated vesicle membrane	4	3.84615	0.0440803	SCARB2, DAB2, M6PR, CLTB	103	137	17811	5.04883	1	0.238928	0.203153
GOTERM_CC_FAT	GO:0035577~azurophil granule membrane	3	2.88462	0.0449896	PSAP, PRCP, CKAP4	103	59	17811	8.79266	1	0.240373	0.204381
GOTERM_CC_FAT	GO:0045121~membrane raft	6	5.76923	0.0472654	LDHB, NPC1, CAV1, SERPINH1, THY1, MAPK3	103	343	17811	3.02488	1	0.241495	0.205335
GOTERM_CC_FAT	GO:0098857~membrane microdomain	6	5.76923	0.0477529	LDHB, NPC1, CAV1, SERPINH1, THY1, MAPK3	103	344	17811	3.01609	1	0.241495	0.205335
GOTERM_CC_FAT	GO:0101003~ficolin-1-rich granule membrane	3	2.88462	0.0477681	DIAPH1, LGALS3, PRCP	103	61	17811	8.50438	1	0.241495	0.205335
GOTERM_CC_FAT	GO:0099513~polymeric cytoskeletal fiber	10	9.61538	0.0477824	DIAPH1, TUBB2B, TUBB2A, ANXA1, PALLD, MAP1B, TPM1, MAP1LC3B2, DNM1L, PDLIM4	103	828	17811	2.08843	1	0.241495	0.205335
GOTERM_CC_FAT	GO:0044449~contractile fiber part	5	4.80769	0.0497856	PALLD, TPM1, AHNAK2, PDLIM4, MYL9	103	241	17811	3.5876	1	0.248264	0.211091
GOTERM_CC_FAT	GO:0012507~ER to Golgi transport vesicle membrane	3	2.88462	0.05205	TMED10, TMED2, SEC24D	103	64	17811	8.10573	1	0.256141	0.217788
GOTERM_CC_FAT	GO:0030658~transport vesicle membrane	5	4.80769	0.0555429	TMED10, CLTB, TMED2, DNM1L, SEC24D	103	250	17811	3.45845	1	0.267478	0.227427
GOTERM_CC_FAT	GO:0033018~sarcoplasmic reticulum lumen	2	1.92308	0.0558282	CALU, HSP90B1	103	10	17811	34.5845	1	0.267478	0.227427
GOTERM_CC_FAT	GO:0030139~endocytic vesicle	6	5.76923	0.0564993	SCARB2, GSN, CAV1, M6PR, CLTB, HSP90B1	103	361	17811	2.87406	1	0.267478	0.227427
GOTERM_CC_FAT	GO:0031093~platelet alpha granule lumen	3	2.88462	0.0579631	TMSB4X, SERPINE1, MAGED2	103	68	17811	7.62893	1	0.270978	0.230403
GOTERM_CC_FAT	GO:0030133~transport vesicle	7	6.73077	0.0614413	TMED10, M6PR, CLTB, TMED2, DNM1L, SEC24D, ERGIC2	103	488	17811	2.48044	1	0.283382	0.240951
GOTERM_CC_FAT	GO:0098590~plasma membrane region	13	12.5	0.0621319	ANXA1, CAV1, TPM1, CLTB, SLC3A2, THY1, MTDH, DIAPH1, SLC7A5, ERC1, ITGA5, PDLIM4, MAPK3	103	1281	17811	1.75487	1	0.283382	0.240951
GOTERM_CC_FAT	GO:0016529~sarcoplasmic reticulum	3	2.88462	0.0688348	GSTM2, CALU, HSP90B1	103	75	17811	6.91689	1	0.306742	0.260813
GOTERM_CC_FAT	GO:0070820~tertiary granule	4	3.84615	0.069071	DIAPH1, LGALS3, FTH1, PRCP	103	165	17811	4.19206	1	0.306742	0.260813
GOTERM_CC_FAT	GO:0031253~cell projection membrane	6	5.76923	0.0697141	DIAPH1, SLC7A5, TPM1, CLTB, ITGA5, THY1	103	384	17811	2.70191	1	0.306742	0.260813
GOTERM_CC_FAT	GO:0042589~zymogen granule membrane	2	1.92308	0.0719666	TMED10, TMED2	103	13	17811	26.6034	1	0.309756	0.263376
GOTERM_CC_FAT	GO:0005905~clathrin-coated pit	3	2.88462	0.0720557	DAB2, CLTB, DNM1L	103	77	17811	6.73723	1	0.309756	0.263376
GOTERM_CC_FAT	GO:0031256~leading edge membrane	4	3.84615	0.0824393	DIAPH1, TPM1, ITGA5, THY1	103	178	17811	3.8859	1	0.346431	0.294559
GOTERM_CC_FAT	GO:0044448~cell cortex part	4	3.84615	0.0824393	GSN, CALD1, CLTB, ERC1	103	178	17811	3.8859	1	0.346431	0.294559
GOTERM_CC_FAT	GO:0033116~endoplasmic reticulum-Golgi intermediate compartment membrane	3	2.88462	0.083698	TMED10, TMED2, ERGIC2	103	84	17811	6.1758	1	0.347812	0.295733
GOTERM_CC_FAT	GO:0042588~zymogen granule	2	1.92308	0.0878319	TMED10, TMED2	103	16	17811	21.6153	1	0.360979	0.306929
GOTERM_CC_FAT	GO:0016324~apical plasma membrane	6	5.76923	0.0914127	SLC7A5, ANXA1, CAV1, SLC3A2, THY1, MTDH	103	417	17811	2.48809	1	0.371613	0.31597
GOTERM_CC_FAT	GO:0031091~platelet alpha granule	3	2.88462	0.097646	TMSB4X, SERPINE1, MAGED2	103	92	17811	5.63877	1	0.392684	0.333886

## Sheet: 2
Category	Term	Count	%	PValue	Genes	List Total	Pop Hits	Pop Total	Fold Enrichment	Bonferroni	Benjamini	FDR
GOTERM_CC_FAT	GO:0005829~cytosol	42	56.7568	6.45742e-06	IDI1, DHFR2, ECI2, ARHGAP18, HTRA2, RPS27L, CLTA, ARHGAP17, GLRX, IQGAP3, ACACA, ACAT2, ORC4, HERC4, NUDCD1, STMN1, EPS8L2, NCKAP1L, TK1, BID, KPNA2, NIBAN1, MAP2K3, FDPS, HMGCS1, DIMT1, GLRX5, ARHGAP29, LMO7, DHCR24, RANGAP1, SRPK1, DHFR, DDAH1, RHEB, FASN, AAK1, CDK1, TSR1, BCAT1, MGLL, SPC25	72	5694	17811	1.82468	0.00192247	0.00192431	0.00187911
GOTERM_CC_FAT	GO:0000781~chromosome, telomeric region	7	9.45946	6.9693e-05	ORC4, FEN1, HAT1, CDK1, H4C1, H3-3A, H3-3B	72	175	17811	9.895	0.020555	0.0103843	0.0101403
GOTERM_CC_FAT	GO:0000228~nuclear chromosome	8	10.8108	0.00013539	ORC4, RPA3, ANP32E, H3C1, SMARCAD1, H4C1, H3-3A, H3-3B	72	284	17811	6.96831	0.0395457	0.0132569	0.0129455
GOTERM_CC_FAT	GO:0005739~mitochondrion	19	25.6757	0.000177945	DHFR2, FEN1, TRMT10C, UQCC2, DIMT1, GLRX5, ECI2, HTRA2, ACSL4, ACAT2, ACACA, MRM3, DHFR, HAT1, CDK1, TK1, BCAT1, BID, FADS1	72	1795	17811	2.61845	0.0516507	0.0132569	0.0129455
GOTERM_CC_FAT	GO:0098687~chromosomal region	9	12.1622	0.000243415	ORC4, FEN1, HAT1, CDK1, H4C1, RANGAP1, H3-3A, SPC25, H3-3B	72	416	17811	5.35186	0.0699775	0.0145075	0.0141667
GOTERM_CC_FAT	GO:0005759~mitochondrial matrix	9	12.1622	0.000866079	DHFR, DHFR2, TRMT10C, DIMT1, UQCC2, GLRX5, CDK1, TK1, MRM3	72	504	17811	4.41741	0.227562	0.0404724	0.0395217
GOTERM_CC_FAT	GO:0070062~extracellular exosome	20	27.027	0.000950694	NIBAN1, NHERF2, MME, ACSL4, DBI, GLRX, ACAT2, COMP, DDAH1, RHEB, FASN, STMN1, CDK1, H3C1, SH3BP4, EPS8L2, NCKAP1L, H4C1, H3-3A, H3-3B	72	2240	17811	2.20871	0.246813	0.0404724	0.0395217
GOTERM_CC_FAT	GO:1903561~extracellular vesicle	20	27.027	0.00158362	NIBAN1, NHERF2, MME, ACSL4, DBI, GLRX, ACAT2, COMP, DDAH1, RHEB, FASN, STMN1, CDK1, H3C1, SH3BP4, EPS8L2, NCKAP1L, H4C1, H3-3A, H3-3B	72	2337	17811	2.11703	0.37643	0.0527025	0.0514645
GOTERM_CC_FAT	GO:0043230~extracellular organelle	20	27.027	0.00159169	NIBAN1, NHERF2, MME, ACSL4, DBI, GLRX, ACAT2, COMP, DDAH1, RHEB, FASN, STMN1, CDK1, H3C1, SH3BP4, EPS8L2, NCKAP1L, H4C1, H3-3A, H3-3B	72	2338	17811	2.11612	0.377928	0.0527025	0.0514645
GOTERM_CC_FAT	GO:0044429~mitochondrial part	12	16.2162	0.0064886	DHFR, DHFR2, TRMT10C, DIMT1, UQCC2, GLRX5, CDK1, HTRA2, ACSL4, TK1, BID, MRM3	72	1174	17811	2.52853	0.856282	0.19336	0.188818
GOTERM_CC_FAT	GO:0005694~chromosome	16	21.6216	0.010082	FEN1, HTRA2, MKI67, RANGAP1, SRPK1, ORC4, RPA3, HAT1, ANP32E, CDK1, H3C1, SMARCAD1, H4C1, H3-3A, H3-3B, SPC25	72	1975	17811	2.00405	0.951183	0.257115	0.251076
GOTERM_CC_FAT	GO:0044427~chromosomal part	15	20.2703	0.0103536	FEN1, HTRA2, RANGAP1, SRPK1, ORC4, RPA3, HAT1, ANP32E, CDK1, H3C1, SMARCAD1, H4C1, H3-3A, H3-3B, SPC25	72	1793	17811	2.06951	0.955017	0.257115	0.251076
GOTERM_CC_FAT	GO:0032993~protein-DNA complex	5	6.75676	0.0167697	RPA3, H3C1, H4C1, H3-3A, H3-3B	72	246	17811	5.02795	0.993525	0.372802	0.364045
GOTERM_CC_FAT	GO:0005654~nucleoplasm	27	36.4865	0.0177185	FEN1, ARHGAP18, ARHGAP17, MKI67, ORC4, NUDCD1, H3C1, SMARCAD1, NELFB, H4C1, KPNA2, H3-3A, H3-3B, MAP2K3, FDPS, TRMT10C, UQCC2, DIMT1, LMO7, RANGAP1, SRPK1, PM20D2, RPA3, HAT1, CDK1, TSR1, MGLL	72	4419	17811	1.51146	0.995144	0.372802	0.364045
GOTERM_CC_FAT	GO:0000786~nucleosome	4	5.40541	0.0187652	H3C1, H4C1, H3-3A, H3-3B	72	141	17811	7.01773	0.996465	0.372802	0.364045
GOTERM_CC_FAT	GO:0000775~chromosome, centromeric region	5	6.75676	0.0211307	H4C1, RANGAP1, H3-3A, SPC25, H3-3B	72	264	17811	4.68513	0.998278	0.38667	0.377587
GOTERM_CC_FAT	GO:0044815~DNA packaging complex	4	5.40541	0.0220583	H3C1, H4C1, H3-3A, H3-3B	72	150	17811	6.59667	0.998702	0.38667	0.377587
GOTERM_CC_FAT	GO:0001740~Barr body	2	2.7027	0.0275772	H3-3A, H3-3B	72	7	17811	70.6786	0.99976	0.456556	0.445831
GOTERM_CC_FAT	GO:0000776~kinetochore	4	5.40541	0.0327581	RANGAP1, H3-3A, SPC25, H3-3B	72	175	17811	5.65429	0.999951	0.513786	0.501717
GOTERM_CC_FAT	GO:0005905~clathrin-coated pit	3	4.05405	0.0378384	AAK1, CLTA, SH3BP4	72	77	17811	9.63799	0.99999	0.563793	0.550549
GOTERM_CC_FAT	GO:0044454~nuclear chromosome part	4	5.40541	0.0440402	ORC4, RPA3, ANP32E, SMARCAD1	72	197	17811	5.02284	0.999999	0.624952	0.610272
GOTERM_CC_FAT	GO:0000805~X chromosome	2	2.7027	0.0468148	H3-3A, H3-3B	72	12	17811	41.2292	0.999999	0.634128	0.619232
GOTERM_CC_FAT	GO:0000939~condensed chromosome inner kinetochore	2	2.7027	0.0768172	H3-3A, H3-3B	72	20	17811	24.7375	1	0.956582	0.934111
GOTERM_CC_FAT	GO:0030684~preribosome	3	4.05405	0.0770401	DIMT1, TSR1, RRP15	72	115	17811	6.45326	1	0.956582	0.934111
GOTERM_CC_FAT	GO:0098589~membrane region	5	6.75676	0.0919299	MME, AAK1, EFHD2, CLTA, SH3BP4	72	429	17811	2.88316	1	1	0.979798

## Sheet: 3
Category	Term	Count	%	PValue	Genes	List Total	Pop Hits	Pop Total	Fold Enrichment	Bonferroni	Benjamini	FDR
GOTERM_CC_FAT	GO:0005829~cytosol	296	56.8138	3.49433e-39	RB1, ITSN2, ERRFI1, PANK2, TRIO, WIPF2, ITSN1, RAPH1, CBLB, FNBP1L, BACH1, RRP8, RPS6KA3, GJA1, GOLGA4, MT2A, KAT5, RPS18, DPYSL3, STMN1, DPF2, HABP4, SYNPO, ANKS1A, PRKACA, TNS3, GTSE1, TBC1D10A, MEF2A, ANK2, CSNK1D, GAPVD1, PRKAB1, SRRM1, CD2AP, EML4, DYNC1LI1, CARHSP1, RRAGC, MAP1A, TXNIP, RABL6, TMEM87B, CDCA3, PDE1C, MAPKAP1, HSPA4L, NEDD4L, CDCA8, NCAPH, SPAST, LARP1, MAP2, EPB41L1, PRKAR2A…	490	5694	17811	1.88959	2.57532e-36	2.57532e-36	2.26433e-36
GOTERM_CC_FAT	GO:0070161~anchoring junction	70	13.4357	1.16468e-22	BCAR3, MDC1, SH3KBP1, DOCK7, CTNND1, ATN1, TNC, PTPRK, AKAP12, GJA1, SH3PXD2A, RPS18, CFL1, PGM5, TNS3, TNS2, SH3GL1, TNS1, CAP1, PPP1R12A, MAP2K2, CXADR, DST, SHROOM3, FRMD4A, KIF23, TBC1D2, CTTN, CDC42EP1, PLPP3, PHLDB2, CD44, VCL, RAI14, PLEC, YAP1, CDCA3, AHNAK, RPL12, NDRG1, ADD1, SLC9A1, ARHGAP21, PRKAR2A, EPB41L2, CTNNA1, ATP6V0A2, FLNA, FLNB, FLNC, PDLIM5, CLASP1, CLASP2, VASP, NPM1, ZNF1…	490	646	17811	3.93874	8.58366e-20	4.29183e-20	3.77355e-20
GOTERM_CC_FAT	GO:0030054~cell junction	86	16.5067	2.05158e-20	BCAR3, MDC1, SH3KBP1, FHOD1, DOCK7, CTNND1, ATN1, TNC, PTPRK, AKAP12, GJA1, SH3PXD2A, RPS18, PPP1R13L, OSBP, CFL1, PGM5, SYNPO, SPTAN1, TNS3, TNS2, SH3GL1, TNS1, CAP1, PPP1R12A, MAP2K2, CXADR, DST, SHROOM3, ARHGEF18, FRMD4A, KIF23, ANK2, CD2AP, TBC1D2, CTTN, CDC42EP1, PLPP3, PHLDB2, CD44, DBN1, VCL, RAI14, PLEC, ARHGEF6, YAP1, MACF1, CDCA3, AHNAK, RPL12, ADD3, NDRG1, ADD1, SLC9A1, ARHGAP21, PARD6…	490	1028	17811	3.04087	1.51201e-17	5.04005e-18	4.43141e-18
GOTERM_CC_FAT	GO:0005912~adherens junction	63	12.0921	3.29942e-20	BCAR3, MDC1, SH3KBP1, DOCK7, CTNND1, TNC, PTPRK, AKAP12, GJA1, RPS18, CFL1, PGM5, TNS3, TNS2, TNS1, CAP1, PPP1R12A, MAP2K2, CXADR, DST, SHROOM3, FRMD4A, KIF23, CTTN, CDC42EP1, PLPP3, PHLDB2, CD44, VCL, PLEC, CDCA3, AHNAK, RPL12, NDRG1, ADD1, SLC9A1, PRKAR2A, EPB41L2, CTNNA1, ATP6V0A2, FLNA, FLNB, FLNC, PDLIM5, CLASP1, CLASP2, VASP, NPM1, ZNF185, CAV2, HMGA1, SORBS2, PARVA, PTPN12, BAIAP2, SORBS3,…	490	586	17811	3.90783	2.43167e-17	6.07919e-18	5.34507e-18
GOTERM_CC_FAT	GO:0015629~actin cytoskeleton	60	11.5163	1.03963e-19	RTKN, FHOD1, WIPF2, LMOD1, WASL, FMN2, ARHGAP35, SIPA1L1, SH3PXD2A, CFL2, DPYSL3, CFL1, PGM5, SYNPO, SPTAN1, TNS3, SH3GL1, CAP1, PPP1R12A, DST, LIMCH1, SHROOM3, CD2AP, CTTN, CDC42EP3, DBN1, VCL, HDAC4, MACF1, AHNAK, ASAP1, ADD1, ADD2, ARHGAP21, EPB41L2, CTNNA1, FLNA, FLNB, PDLIM5, SPTBN1, SPECC1, VASP, CARMIL1, ZNF185, DSTN, MYO5A, SORBS2, MYO9B, PARVA, PTPN12, SEPTIN9, BAIAP2, MYO9A, SEPTIN7, TJ…	490	546	17811	3.99439	7.66207e-17	1.53241e-17	1.34736e-17
GOTERM_CC_FAT	GO:0005654~nucleoplasm	211	40.499	2.77576e-19	RB1, MDC1, WIPF2, RAPH1, ZDHHC5, CBLB, BACH1, RRP8, CCAR2, RPS6KA3, GJA1, GOLGA4, KAT5, TRIM28, RPS18, DPF2, HABP4, ANKS1A, PRKACA, GTSE1, MEF2A, SRRM2, CXADR, DNTTIP2, CSNK1D, PIMREG, PRKAB1, SRRM1, RRAGC, CCDC86, ATF7, MAPKAP1, CTR9, NOLC1, NEDD4L, CDCA8, NCAPH, TGOLN2, SPAST, EPB41L2, HIVEP1, TP53BP1, RAB11FIP2, CARMIL1, WWTR1, ACD, JUN, CREBBP, XRCC6, JUND, MICAL3, IRF2BP2, NFATC4, PRRC2A, FO…	490	4419	17811	1.7356	2.04573e-16	3.40955e-17	2.99782e-17
GOTERM_CC_FAT	GO:0005925~focal adhesion	50	9.59693	2.68678e-17	BCAR3, MDC1, SH3KBP1, DOCK7, TNC, AKAP12, GJA1, RPS18, CFL1, PGM5, TNS3, TNS2, TNS1, CAP1, PPP1R12A, MAP2K2, DST, KIF23, CTTN, CDC42EP1, PHLDB2, CD44, VCL, PLEC, AHNAK, RPL12, ADD1, SLC9A1, PRKAR2A, EPB41L2, CTNNA1, ATP6V0A2, FLNA, FLNB, FLNC, CLASP1, CLASP2, VASP, NPM1, ZNF185, CAV2, HMGA1, SORBS2, PARVA, PTPN12, SORBS3, DLC1, PI4KA, VIM, FERMT2	490	434	17811	4.18767	1.98016e-14	2.8288e-15	2.48719e-15
GOTERM_CC_FAT	GO:0005924~cell-substrate adherens junction	50	9.59693	3.90416e-17	BCAR3, MDC1, SH3KBP1, DOCK7, TNC, AKAP12, GJA1, RPS18, CFL1, PGM5, TNS3, TNS2, TNS1, CAP1, PPP1R12A, MAP2K2, DST, KIF23, CTTN, CDC42EP1, PHLDB2, CD44, VCL, PLEC, AHNAK, RPL12, ADD1, SLC9A1, PRKAR2A, EPB41L2, CTNNA1, ATP6V0A2, FLNA, FLNB, FLNC, CLASP1, CLASP2, VASP, NPM1, ZNF185, CAV2, HMGA1, SORBS2, PARVA, PTPN12, SORBS3, DLC1, PI4KA, VIM, FERMT2	490	438	17811	4.14943	2.87736e-14	3.5967e-15	3.16237e-15
GOTERM_CC_FAT	GO:0030055~cell-substrate junction	50	9.59693	6.7799e-17	BCAR3, MDC1, SH3KBP1, DOCK7, TNC, AKAP12, GJA1, RPS18, CFL1, PGM5, TNS3, TNS2, TNS1, CAP1, PPP1R12A, MAP2K2, DST, KIF23, CTTN, CDC42EP1, PHLDB2, CD44, VCL, PLEC, AHNAK, RPL12, ADD1, SLC9A1, PRKAR2A, EPB41L2, CTNNA1, ATP6V0A2, FLNA, FLNB, FLNC, CLASP1, CLASP2, VASP, NPM1, ZNF185, CAV2, HMGA1, SORBS2, PARVA, PTPN12, SORBS3, DLC1, PI4KA, VIM, FERMT2	490	444	17811	4.09335	8.18234e-14	5.55199e-15	4.88153e-15
GOTERM_CC_FAT	GO:0099512~supramolecular fiber	77	14.7793	1.45775e-14	MTMR12, NUMA1, WIPF2, LMOD1, WASL, FMN2, MYPN, LMNB2, SYNE1, GJA1, CFL2, DPYSL3, STMN1, HABP4, CEP170B, CEP170, PGM5, SYNPO, LZTS2, GTSE1, PPP1R12A, MAP2K2, DST, SHROOM3, KIF23, ANK2, CSNK1D, NAV1, CD2AP, EML4, CLIP2, ASPM, DYNC1LI1, CLIP1, NAV3, CTTN, INCENP, MAP1A, KIF2C, VCL, PLEC, HDAC4, MACF1, AHNAK, NDRG1, CAMSAP2, FAM83H, KLC4, MTA1, SPAST, MAP2, LMNA, FLNA, FLNB, FLNC, MAP4, SMN1, PDLIM5,…	490	1068	17811	2.62067	1.07189e-11	1.07436e-12	9.44622e-13
GOTERM_CC_FAT	GO:0005938~cell cortex	40	7.67754	1.9832e-14	GPSM1, PHLDB1, RTKN, NUMA1, CTNND1, FMN2, WASL, FNBP1L, ADD3, AKAP12, PARD6A, EPB41L2, FLNA, FLNB, SPTAN1, CLASP1, SPTBN1, CLASP2, CAP1, DST, MICAL3, SHROOM3, DSTN, MYO9B, SEPTIN9, SEPTIN7, CLIP2, ANLN, CLIP1, MLPH, CTTN, DLC1, TRIP10, SPIRE1, PHLDB2, DBN1, FERMT2, VCL, RAI14, EXOC1	490	333	17811	4.36624	1.46464e-11	1.32874e-12	1.16828e-12
GOTERM_CC_FAT	GO:0099081~supramolecular polymer	77	14.7793	2.26047e-14	MTMR12, NUMA1, WIPF2, LMOD1, WASL, FMN2, MYPN, LMNB2, SYNE1, GJA1, CFL2, DPYSL3, STMN1, HABP4, CEP170B, CEP170, PGM5, SYNPO, LZTS2, GTSE1, PPP1R12A, MAP2K2, DST, SHROOM3, KIF23, ANK2, CSNK1D, NAV1, CD2AP, EML4, CLIP2, ASPM, DYNC1LI1, CLIP1, NAV3, CTTN, INCENP, MAP1A, KIF2C, VCL, PLEC, HDAC4, MACF1, AHNAK, NDRG1, CAMSAP2, FAM83H, KLC4, MTA1, SPAST, MAP2, LMNA, FLNA, FLNB, FLNC, MAP4, SMN1, PDLIM5,…	490	1077	17811	2.59877	1.6692e-11	1.33019e-12	1.16956e-12
GOTERM_CC_FAT	GO:0099080~supramolecular complex	77	14.7793	2.34634e-14	MTMR12, NUMA1, WIPF2, LMOD1, WASL, FMN2, MYPN, LMNB2, SYNE1, GJA1, CFL2, DPYSL3, STMN1, HABP4, CEP170B, CEP170, PGM5, SYNPO, LZTS2, GTSE1, PPP1R12A, MAP2K2, DST, SHROOM3, KIF23, ANK2, CSNK1D, NAV1, CD2AP, EML4, CLIP2, ASPM, DYNC1LI1, CLIP1, NAV3, CTTN, INCENP, MAP1A, KIF2C, VCL, PLEC, HDAC4, MACF1, AHNAK, NDRG1, CAMSAP2, FAM83H, KLC4, MTA1, SPAST, MAP2, LMNA, FLNA, FLNB, FLNC, MAP4, SMN1, PDLIM5,…	490	1078	17811	2.59636	1.72647e-11	1.33019e-12	1.16956e-12
GOTERM_CC_FAT	GO:0099568~cytoplasmic region	44	8.4453	1.20729e-13	GPSM1, PHLDB1, RTKN, NUMA1, CTNND1, FMN2, WASL, FNBP1L, ADD3, AKAP12, SPAST, PARD6A, MAP2, EPB41L2, FLNA, FLNB, SPTAN1, CLASP1, SPTBN1, CLASP2, CAP1, DST, MICAL3, SHROOM3, DSTN, MYO9B, BAIAP2, SEPTIN9, SEPTIN7, CLIP2, ANLN, CLIP1, MLPH, CTTN, DLC1, MAP1A, TRIP10, SPIRE1, PHLDB2, DBN1, FERMT2, VCL, RAI14, EXOC1	490	422	17811	3.78994	8.89421e-11	6.35552e-12	5.58803e-12
GOTERM_CC_FAT	GO:0015630~microtubule cytoskeleton	90	17.2745	4.45622e-13	RB1, ITSN2, TOP2A, RIF1, NUMA1, MTCL1, BUB1B, FMN2, CCAR2, ARHGAP35, TTC28, SYNE1, MECP2, PCM1, KAT5, STMN1, DPF2, CEP170B, CEP170, PRKACA, LZTS2, SPTAN1, GTSE1, DLGAP5, CEP55, PPP1R12A, MAP2K2, DST, SHROOM3, KIF23, CSNK1D, NAV1, CD2AP, EML4, CLIP2, ASPM, DYNC1LI1, CLIP1, NCOR1, CCNE2, NAV3, CTTN, INCENP, MAP7D1, MAP1A, KIF2C, DTL, RABL6, MACF1, LUZP1, CDCA8, TTK, NDRG1, CAMSAP2, KLC4, MTA1, SPAS…	490	1457	17811	2.2453	3.28439e-10	2.18949e-11	1.92509e-11
GOTERM_CC_FAT	GO:0099513~polymeric cytoskeletal fiber	58	11.1324	1.49572e-10	NUMA1, WIPF2, LMOD1, WASL, FMN2, LMNB2, GJA1, DPYSL3, STMN1, CEP170B, CEP170, LZTS2, GTSE1, MAP2K2, DST, SHROOM3, KIF23, CSNK1D, NAV1, CD2AP, EML4, CLIP2, ASPM, DYNC1LI1, CLIP1, NAV3, CTTN, INCENP, MAP1A, KIF2C, PLEC, MACF1, NDRG1, CAMSAP2, FAM83H, KLC4, MTA1, SPAST, MAP2, LMNA, FLNA, MAP4, PDLIM5, CLASP1, CLASP2, SPECC1, CARMIL1, NDE1, NCKAP5L, MYO5A, MYO9B, SEPTIN9, BAIAP2, MYO9A, SMTN, PRC1, V…	490	828	17811	2.54618	1.10235e-07	6.88967e-09	6.05768e-09
GOTERM_CC_FAT	GO:0098687~chromosomal region	38	7.29367	3.43266e-10	TOP2A, SP100, CEBPB, ERCC6L, AHCTF1, HDAC2, RIF1, CDCA8, BUB1B, TTK, ORC1, KAT5, TPR, NUF2, OIP5, TP53BP1, CLASP1, CLASP2, CENPU, KDM4A, HELLS, ACD, XRCC6, SLF2, PPP1R12A, NDE1, BAZ1A, SEPTIN7, PML, SMARCA4, DYNC1LI1, CENPF, CLIP1, INCENP, CDK2, ATF7, KIF2C, MCM2	490	416	17811	3.32034	2.52987e-07	1.48816e-08	1.30845e-08
GOTERM_CC_FAT	GO:0031252~cell leading edge	39	7.4856	4.25481e-10	MACF1, RIPOR1, CTNND1, ITSN1, RAPH1, WASL, PTPRK, SLC9A1, SLK, PARD6A, PSD3, DPYSL3, CFL1, CTNNA1, PIEZO1, APBB2, SPTBN1, CLASP2, VASP, CARMIL1, KSR1, DST, MYO5A, SORBS2, MYO9B, PARVA, ATP2B1, BAIAP2, CD2AP, CCDC88A, CLIP1, CTTN, DLC1, VIM, PHLDB2, CD44, DBN1, FERMT2, ARHGEF6	490	439	17811	3.22918	3.13579e-07	1.74211e-08	1.53173e-08
GOTERM_CC_FAT	GO:0044448~cell cortex part	24	4.60653	7.18148e-10	CAP1, PHLDB1, RTKN, NUMA1, CTNND1, SHROOM3, DSTN, WASL, SEPTIN9, SEPTIN7, ANLN, MLPH, CTTN, EPB41L2, DLC1, FLNA, SPTAN1, PHLDB2, CLASP1, VCL, SPTBN1, DBN1, CLASP2, EXOC1	490	178	17811	4.90099	5.29275e-07	2.78566e-08	2.44926e-08
GOTERM_CC_FAT	GO:0005694~chromosome	100	19.1939	1.61216e-09	RB1, MDC1, ERCC6L, RIF1, BUB1B, BACH1, RRP8, CCAR2, KAT5, TRIM28, DPF2, OIP5, UBAP2L, KMT5A, SOX5, MEF2A, DNTTIP2, MITF, PRPF4B, FTSJ3, MSH6, DYNC1LI1, CLIP1, RFX7, ERF, CCDC86, ATF7, ANKRD17, CTR9, CDCA8, FOXO3, NCAPH, ORC1, TPR, SUDS3, TP53BP1, MORC2, FANCI, ACD, CREBBP, JUN, XRCC6, JUND, HMGA1, FOSL2, NFATC4, SMARCA4, FOSL1, CDK2, RAD18, TOP2A, AHCTF1, NUMA1, WDR43, MECP2, NUF2, CIC, HELLS, PP…	490	1975	17811	1.84045	1.18816e-06	5.94082e-08	5.22341e-08
GOTERM_CC_FAT	GO:0016604~nuclear body	58	11.1324	5.54874e-09	RB1, RERE, USP36, MDC1, AHCTF1, RIF1, RAPH1, EIF4ENIF1, HABP4, OIP5, PRKACA, SRRM2, PRPF4B, PRPF40A, SIRT1, SRRM1, NCOR2, INCENP, DKC1, SDE2, BMP2K, SNRPC, DOCK1, SRSF7, HDAC4, FOXC2, SP100, PRKAA1, NUFIP2, YTHDC1, CTR9, NOLC1, ADD1, BCLAF1, MAPK7, LMNA, HIVEP1, SAFB2, ZNF106, SUDS3, SMN1, TP53BP1, SF3B1, TCF7L2, CARMIL1, WWTR1, NPM1, ACD, CREBBP, SLF2, PML, NFATC4, AFDN, SON, CDK2, UBE2O, TRIP12…	490	913	17811	2.30914	4.08941e-06	1.94734e-07	1.71218e-07
GOTERM_CC_FAT	GO:0034399~nuclear periphery	21	4.03071	9.56602e-09	SP100, AHCTF1, CEBPB, NUMA1, UHRF1, CAD, ATN1, PRPF40A, NUP153, LMNB2, PML, SMARCA4, SRRM1, NCOR2, CENPF, CFL2, LMNA, TPR, CFL1, VIM, MORC2	490	155	17811	4.9247	7.05013e-06	3.20462e-07	2.81763e-07
GOTERM_CC_FAT	GO:0005819~spindle	37	7.10173	1.07657e-08	RB1, RIF1, NUMA1, MTCL1, CDCA8, BUB1B, TTK, FMN2, CCAR2, TTC28, SPAST, KAT5, TPR, CEP170, MAP4, FAM83D, CLASP1, DLGAP5, CLASP2, NPM1, NDE1, MICAL3, KIF23, CSNK1D, SEPTIN7, EML4, ASPM, DYNC1LI1, CENPF, NCOR1, CTTN, PRC1, INCENP, WNK1, MAP7D1, TACC3, KIF2C	490	451	17811	2.98207	7.93431e-06	3.44971e-07	3.03313e-07
GOTERM_CC_FAT	GO:0030863~cortical cytoskeleton	18	3.45489	1.20982e-08	CAP1, RTKN, NUMA1, SHROOM3, DSTN, WASL, ANLN, MLPH, CTTN, EPB41L2, DLC1, FLNA, SPTAN1, CLASP1, VCL, SPTBN1, DBN1, CLASP2	490	113	17811	5.7901	8.9163e-06	3.71514e-07	3.2665e-07
GOTERM_CC_FAT	GO:0000775~chromosome, centromeric region	27	5.18234	1.96533e-08	TOP2A, CEBPB, ERCC6L, AHCTF1, CDCA8, BUB1B, TTK, KAT5, TPR, NUF2, OIP5, TP53BP1, CLASP1, CLASP2, CENPU, KDM4A, HELLS, PPP1R12A, NDE1, BAZ1A, SEPTIN7, SMARCA4, DYNC1LI1, CENPF, CLIP1, INCENP, KIF2C	490	264	17811	3.71751	1.44844e-05	5.79378e-07	5.09413e-07
GOTERM_CC_FAT	GO:1990752~microtubule end	11	2.11132	2.20057e-08	ASPM, CLIP2, CLIP1, NAV3, DST, NUMA1, NCKAP5L, KIF2C, CLASP1, CLASP2, CAMSAP2	490	35	17811	11.424	1.62181e-05	6.23777e-07	5.4845e-07
GOTERM_CC_FAT	GO:0044427~chromosomal part	88	16.8906	8.72854e-08	RB1, TOP2A, ERCC6L, AHCTF1, RIF1, BUB1B, BACH1, CCAR2, RRP8, WDR43, MECP2, KAT5, TRIM28, NUF2, DPF2, OIP5, KMT5A, CIC, SOX5, MEF2A, HELLS, PPP1R12A, TFEB, MITF, BAZ1A, SIRT1, NCOR2, MSH6, DYNC1LI1, CLIP1, NCOR1, INCENP, RFX7, ERF, ATF7, KIF2C, MCM2, HDAC4, ANKRD17, FOXC2, SP100, CEBPB, PRKAA1, HDAC2, UHRF1, CTR9, CDCA8, TTK, FOXO3, NCAPH, ORC1, NSD1, TPR, LMNA, FLNA, SUDS3, TP53BP1, MORC2, MEF2D,…	490	1793	17811	1.784	6.43273e-05	2.32513e-06	2.04435e-06
GOTERM_CC_FAT	GO:0031965~nuclear membrane	30	5.75816	8.83362e-08	ANKRD17, AHCTF1, RIF1, ITPR3, FAM169A, LMNB2, SYNE1, PCM1, SPAST, TRA2B, TPR, LMNA, HABP4, KPNA4, RANBP2, NUP210, OSBPL3, NUP153, LEMD3, TEX2, UTP18, SIRT1, PML, PLPP6, DNAJC2, CENPF, NAV3, NUP50, NUP35, DTL	490	343	17811	3.17921	6.51016e-05	2.32513e-06	2.04435e-06
GOTERM_CC_FAT	GO:0005815~microtubule organizing center	54	10.3647	1.06693e-07	ITSN2, TOP2A, NUMA1, BUB1B, ARHGAP35, TTC28, SYNE1, MECP2, PCM1, DPF2, CEP170, PRKACA, LZTS2, DLGAP5, CEP55, PPP1R12A, KIF23, CSNK1D, CD2AP, EML4, ASPM, DYNC1LI1, CLIP1, CCNE2, KIF2C, DTL, RABL6, LUZP1, NDRG1, CAMSAP2, SPAST, PARD6A, PRKAR2A, LEO1, MAP4, CLASP1, RAB11FIP5, CLASP2, SPAG9, SPECC1, CENPU, NEK9, NPM1, NDE1, NCKAP5L, CCDC88A, CENPF, SMTN, DLG5, CDK2, TACC3, VIM, TACC2, RAD18	490	893	17811	2.19803	7.86293e-05	2.71146e-06	2.38403e-06
GOTERM_CC_FAT	GO:0043292~contractile fiber	25	4.79846	2.02686e-07	HDAC4, MTMR12, AHNAK, LMOD1, MYPN, SYNE1, GJA1, CFL2, HABP4, FLNA, FLNB, PGM5, FLNC, SMN1, SYNPO, PDLIM5, SPTBN1, PPP1R12A, DST, SORBS2, ANK2, PARVA, FERMT2, VCL, PLEC	490	258	17811	3.52219	0.000149368	4.97931e-06	4.37801e-06
GOTERM_CC_FAT	GO:0044449~contractile fiber part	24	4.60653	2.28126e-07	HDAC4, PPP1R12A, MTMR12, AHNAK, DST, LMOD1, SORBS2, PARVA, ANK2, MYPN, SYNE1, CFL2, HABP4, FLNA, FLNB, PGM5, FLNC, SMN1, SYNPO, PDLIM5, FERMT2, VCL, SPTBN1, PLEC	490	241	17811	3.61982	0.000168115	5.28411e-06	4.646e-06
GOTERM_CC_FAT	GO:0005874~microtubule	36	6.90979	2.29432e-07	MACF1, NUMA1, NDRG1, CAMSAP2, KLC4, MTA1, SPAST, MAP2, STMN1, CEP170B, CEP170, MAP4, LZTS2, GTSE1, CLASP1, CLASP2, MAP2K2, DST, NDE1, NCKAP5L, SHROOM3, NAV1, KIF23, CSNK1D, BAIAP2, SEPTIN9, EML4, ASPM, DYNC1LI1, CLIP2, CLIP1, NAV3, PRC1, INCENP, MAP1A, KIF2C	490	487	17811	2.68699	0.000169077	5.28411e-06	4.646e-06
GOTERM_CC_FAT	GO:0030864~cortical actin cytoskeleton	14	2.68714	3.40595e-07	CAP1, RTKN, SHROOM3, DSTN, WASL, ANLN, MLPH, CTTN, EPB41L2, DLC1, SPTAN1, VCL, SPTBN1, DBN1	490	82	17811	6.20592	0.000250987	7.60661e-06	6.68804e-06
GOTERM_CC_FAT	GO:0000776~kinetochore	20	3.83877	3.60929e-07	CENPU, ERCC6L, AHCTF1, PPP1R12A, NDE1, BUB1B, TTK, SEPTIN7, SMARCA4, DYNC1LI1, CENPF, CLIP1, KAT5, INCENP, TPR, NUF2, KIF2C, TP53BP1, CLASP1, CLASP2	490	175	17811	4.15417	0.000265969	7.82366e-06	6.87888e-06
GOTERM_CC_FAT	GO:0030016~myofibril	24	4.60653	3.83695e-07	HDAC4, PPP1R12A, MTMR12, AHNAK, DST, LMOD1, SORBS2, PARVA, ANK2, MYPN, SYNE1, CFL2, HABP4, FLNA, FLNB, PGM5, FLNC, SMN1, SYNPO, PDLIM5, FERMT2, VCL, SPTBN1, PLEC	490	248	17811	3.51764	0.000282743	7.86835e-06	6.91817e-06
GOTERM_CC_FAT	GO:0030027~lamellipodium	22	4.22265	3.84343e-07	VASP, CARMIL1, ITSN1, CTNND1, RAPH1, MYO9B, SORBS2, PARVA, WASL, BAIAP2, SLC9A1, CCDC88A, CTTN, CFL1, DPYSL3, CTNNA1, PIEZO1, APBB2, CD44, FERMT2, DBN1, ARHGEF6	490	211	17811	3.78994	0.000283221	7.86835e-06	6.91817e-06
GOTERM_CC_FAT	GO:0016363~nuclear matrix	17	3.26296	5.01947e-07	AHCTF1, CEBPB, NUMA1, UHRF1, CAD, ATN1, PRPF40A, PML, SMARCA4, SRRM1, NCOR2, CENPF, CFL2, LMNA, CFL1, VIM, MORC2	490	129	17811	4.79018	0.000369866	9.99823e-06	8.79085e-06
GOTERM_CC_FAT	GO:0030017~sarcomere	22	4.22265	1.10623e-06	HDAC4, PPP1R12A, MTMR12, DST, LMOD1, SORBS2, PARVA, ANK2, MYPN, SYNE1, CFL2, HABP4, FLNA, FLNB, PGM5, FLNC, SMN1, SYNPO, PDLIM5, FERMT2, SPTBN1, PLEC	490	225	17811	3.55412	0.000814961	2.14551e-05	1.88642e-05
GOTERM_CC_FAT	GO:0030496~midbody	21	4.03071	1.95579e-06	MTCL1, CTNND1, MICAL3, CDCA8, KIF23, SAFB, SEPTIN7, TTC28, CIT, SYNE1, EML4, ASPM, ANLN, CENPF, SPAST, PITPNM1, INCENP, PRC1, LZTS2, CEP55, EXOC1	490	214	17811	3.56696	0.00144038	3.69594e-05	3.24962e-05
GOTERM_CC_FAT	GO:0044451~nucleoplasm part	67	12.8599	2.13559e-06	RB1, RERE, USP36, MDC1, AHCTF1, RIF1, MIDEAS, RAPH1, RRP8, EIF4ENIF1, KAT5, HABP4, OIP5, PRKACA, SRRM2, PRPF4B, PRPF40A, SIRT1, SRRM1, NCOR2, NCOR1, INCENP, DKC1, SDE2, BMP2K, SNRPC, DOCK1, SRSF7, MCM2, HDAC4, FOXC2, SP100, PRKAA1, HDAC2, NUFIP2, YTHDC1, CTR9, NOLC1, FOXO3, ADD1, BCLAF1, MTA1, MAPK7, LMNA, HIVEP1, LEO1, SAFB2, ZNF106, SUDS3, SMN1, TP53BP1, SF3B1, TCF7L2, CARMIL1, WWTR1, NPM1, ACD…	490	1335	17811	1.82426	0.00157269	3.93482e-05	3.45965e-05
GOTERM_CC_FAT	GO:0035371~microtubule plus-end	8	1.53551	3.52487e-06	CLIP2, CLIP1, DST, NUMA1, NCKAP5L, KIF2C, CLASP1, CLASP2	490	25	17811	11.6317	0.00259446	6.33617e-05	5.57101e-05
GOTERM_CC_FAT	GO:0031674~I band	17	3.26296	4.5231e-06	HDAC4, PPP1R12A, DST, SORBS2, PARVA, ANK2, MYPN, CFL2, FLNA, FLNB, PGM5, FLNC, SMN1, SYNPO, PDLIM5, FERMT2, PLEC	490	152	17811	4.06535	0.00332798	7.93695e-05	6.97849e-05
GOTERM_CC_FAT	GO:0048471~perinuclear region of cytoplasm	45	8.63724	4.76305e-06	ARHGAP1, ATN1, BUB1B, FMN2, NDRG1, SLC9A1, SYNE1, WDR44, ARHGAP21, SLK, SPAST, KAT5, OSBP, LMNA, UBR5, ATP6V0A2, FLNA, PRKACA, PAK2, RANBP2, SPAG9, HSP90AA1, MAP2K2, CAV2, SYNRG, OSBPL3, SEC16A, RPS6, SORBS2, MYO9B, CSNK1D, SEPTIN9, CD2AP, EHD1, PIKFYVE, CENPF, MLPH, SERBP1, TRIP10, SPIRE1, TNIK, NFKBIE, OSBPL1A, EXOC1, PLEC	490	778	17811	2.10245	0.00350422	8.16365e-05	7.17781e-05
GOTERM_CC_FAT	GO:0000792~heterochromatin	13	2.4952	4.9576e-06	KDM4A, HELLS, UHRF1, HMGA1, RRP1B, BAZ1A, SIRT1, RRP8, PML, MECP2, TRIM28, INCENP, MORC2	490	88	17811	5.36974	0.00364709	8.25399e-05	7.25724e-05
GOTERM_CC_FAT	GO:0030018~Z disc	16	3.07102	5.03975e-06	HDAC4, PPP1R12A, DST, SORBS2, PARVA, ANK2, MYPN, CFL2, FLNA, FLNB, PGM5, FLNC, SMN1, SYNPO, PDLIM5, PLEC	490	136	17811	4.27635	0.00370741	8.25399e-05	7.25724e-05
GOTERM_CC_FAT	GO:0005813~centrosome	43	8.25336	5.78562e-06	TOP2A, ITSN2, LUZP1, NUMA1, NDRG1, CAMSAP2, SYNE1, MECP2, PCM1, SPAST, PARD6A, PRKAR2A, DPF2, LEO1, CEP170, LZTS2, PRKACA, CLASP1, DLGAP5, CEP55, RAB11FIP5, SPAG9, CENPU, NEK9, NPM1, PPP1R12A, NDE1, NCKAP5L, KIF23, CSNK1D, CD2AP, ASPM, DYNC1LI1, CCDC88A, CENPF, CLIP1, CCNE2, CDK2, TACC3, KIF2C, DTL, RAD18, RABL6	490	733	17811	2.13234	0.00425493	9.26956e-05	8.15017e-05
GOTERM_CC_FAT	GO:0017053~transcriptional repressor complex	14	2.68714	9.10274e-06	SPEN, RB1, HDAC4, JUN, HDAC2, JUND, LIN9, FOXO3, SIRT1, RRP8, NCOR2, NCOR1, TFAP4, MTA1	490	109	17811	4.66868	0.0066863	0.000142739	0.000125502
GOTERM_CC_FAT	GO:0005635~nuclear envelope	34	6.52591	9.68089e-06	ANKRD17, AHCTF1, RIF1, ITSN1, ITPR3, FAM169A, LMNB2, SYNE1, PCM1, MTA1, SPAST, TRA2B, TPR, LMNA, HABP4, KPNA4, RANBP2, DST, NUP210, OSBPL3, NUP153, LEMD3, TEX2, UTP18, SIRT1, PML, PLPP6, DNAJC2, CENPF, NAV3, NUP50, CDK2, NUP35, DTL	490	526	17811	2.34955	0.00710946	0.000148642	0.000130692
GOTERM_CC_FAT	GO:0005884~actin filament	15	2.87908	1.14323e-05	SPECC1, CARMIL1, WIPF2, LMOD1, MYO5A, MYO9B, FMN2, WASL, MYO9A, CD2AP, SMTN, CTTN, DPYSL3, FLNA, PDLIM5	490	128	17811	4.25965	0.00839029	0.000171952	0.000151187
GOTERM_CC_FAT	GO:0005637~nuclear inner membrane	13	2.4952	1.69865e-05	RANBP2, AHCTF1, NUP210, NUP153, FAM169A, LEMD3, SIRT1, LMNB2, PLPP6, TRA2B, NUP50, TPR, NUP35	490	99	17811	4.7731	0.0124412	0.000250382	0.000220146
GOTERM_CC_FAT	GO:0098589~membrane region	29	5.56622	2.24514e-05	ITSN2, AHNAK, ITSN1, AP2A1, CBLB, CLN6, SLC9A1, ADD2, GJA1, INPP5F, PRKAR2A, CTNNA1, PRKACA, REPS1, RANBP2, CXADR, SGIP1, CAV2, CAVIN2, ANK2, EPS15L1, ATP2B1, EPN1, PIKFYVE, NECAP1, CTTN, DLC1, PLPP3, VCL	490	429	17811	2.45716	0.0164107	0.000324445	0.000285265
GOTERM_CC_FAT	GO:0002102~podosome	8	1.53551	2.58972e-05	TJP1, CTTN, SH3PXD2A, ASAP1, PTPN12, TNS3, VCL, SH3GL1	490	33	17811	8.81187	0.0189055	0.000367043	0.000322719
GOTERM_CC_FAT	GO:0044291~cell-cell contact zone	11	2.11132	3.71897e-05	TJP1, AFDN, GJA1, CXADR, AHNAK, FHOD1, CTNNA1, PGM5, ANK2, VCL, SLC9A1	490	75	17811	5.33118	0.0270371	0.000517147	0.000454696
GOTERM_CC_FAT	GO:0005640~nuclear outer membrane	10	1.91939	5.22048e-05	RANBP2, AHCTF1, NAV3, NUP210, NUP50, TPR, NUP35, NUP153, ITPR3, SYNE1	490	63	17811	5.76968	0.0377452	0.000712499	0.000626458
GOTERM_CC_FAT	GO:0005911~cell-cell junction	27	5.18234	7.12104e-05	AHNAK, SH3KBP1, FHOD1, CTNND1, PTPRK, ADD3, SLC9A1, GJA1, PARD6A, CTNNA1, FLNA, PGM5, SYNPO, PAK2, VASP, MAP2K2, CXADR, SHROOM3, FRMD4A, ANK2, CD2AP, TJP1, AFDN, PIKFYVE, DBN1, VCL, ARHGEF6	490	410	17811	2.39371	0.0511304	0.000954219	0.000838988
GOTERM_CC_FAT	GO:0014704~intercalated disc	9	1.72745	7.93323e-05	TJP1, GJA1, CXADR, FHOD1, CTNNA1, PGM5, ANK2, VCL, SLC9A1	490	52	17811	6.29117	0.0567937	0.00104407	0.000917988
GOTERM_CC_FAT	GO:0042641~actomyosin	11	2.11132	8.08809e-05	HDAC4, LIMCH1, FHOD1, PGM5, FLNB, SEPTIN9, SYNPO, PDLIM5, FERMT2, DBN1, SEPTIN7	490	82	17811	4.87608	0.0578696	0.00104578	0.000919488
GOTERM_CC_FAT	GO:0072686~mitotic spindle	17	3.26296	8.82172e-05	NUMA1, KIF23, EML4, ASPM, NCOR1, CTTN, KAT5, WNK1, PRC1, TPR, TACC3, CEP170, MAP4, FAM83D, CLASP1, DLGAP5, CLASP2	490	193	17811	3.20172	0.0629503	0.00112097	0.000985599
GOTERM_CC_FAT	GO:0043034~costamere	6	1.15163	9.73759e-05	AHNAK, PGM5, ANK2, FLNC, VCL, PLEC	490	18	17811	12.1163	0.0692546	0.00121637	0.00106948
GOTERM_CC_FAT	GO:0000785~chromatin	62	11.9002	0.00010222	RB1, AHCTF1, RIF1, BACH1, CCAR2, RRP8, WDR43, MECP2, KAT5, TRIM28, DPF2, OIP5, KMT5A, CIC, SOX5, MEF2A, HELLS, TFEB, MITF, BAZ1A, SIRT1, NCOR2, MSH6, NCOR1, INCENP, RFX7, ERF, ATF7, MCM2, HDAC4, ANKRD17, FOXC2, CEBPB, PRKAA1, HDAC2, UHRF1, CTR9, FOXO3, NSD1, SUDS3, MORC2, MEF2D, FANCI, MLXIP, TCF7L2, KDM4A, JUN, CREBBP, JUND, SLF2, FOXJ3, HMGA1, NAP1L1, RRP1B, PML, NFATC4, FOSL2, SMARCA4, FOSL1, …	490	1362	17811	1.65465	0.0725717	0.0012556	0.00110397
GOTERM_CC_FAT	GO:0043005~neuron projection	59	11.3244	0.00017888	GSK3A, NUMA1, SH3KBP1, ITSN1, DOCK7, CTNND1, ZDHHC5, MYPN, SYNE1, SIPA1L1, DPYSL3, CFL1, STMN1, SACS, PRKACA, SYNPO, ANKS1A, TSC22D4, HSP90AA1, CXADR, DST, CAD, RPS6, ANK2, CSNK1D, NAV1, CD2AP, CTTN, MAP1A, DBN1, PLEC, PRKAA1, LPAR1, ASAP1, CAMKK2, SPAST, PALMD, INPP5F, MAP2, FLNA, APBB2, MAP4, SMN1, SLC38A2, CLASP1, SPTBN1, CLASP2, FARP1, HNRNPA3, DAB2IP, MYO5A, SORBS2, ATP2B1, BAIAP2, MYO9A, FO…	490	1303	17811	1.64589	0.123524	0.00216122	0.00190023
GOTERM_CC_FAT	GO:0045180~basal cortex	4	0.767754	0.000197385	PHLDB1, PHLDB2, CLASP1, CLASP2	490	5	17811	29.0792	0.135399	0.00234634	0.002063
GOTERM_CC_FAT	GO:0005905~clathrin-coated pit	10	1.91939	0.00025352	ITSN2, NECAP1, CTTN, INPP5F, SGIP1, ITSN1, AP2A1, EPS15L1, EPN1, REPS1	490	77	17811	4.72065	0.170447	0.00296578	0.00260763
GOTERM_CC_FAT	GO:0044452~nucleolar part	17	3.26296	0.000261337	SPECC1, KDM4A, NPM1, NOLC1, RRP1B, SIRT1, UTP18, RRP8, WDR43, SMARCA4, CD2AP, TCOF1, DKC1, NFIB, LEO1, NFKBIE, RAI14	490	212	17811	2.91478	0.175213	0.00298355	0.00262326
GOTERM_CC_FAT	GO:0016607~nuclear speck	27	5.18234	0.000263135	HDAC4, USP36, PRKAA1, YTHDC1, CTR9, EIF4ENIF1, BCLAF1, LMNA, HABP4, OIP5, ZNF106, PRKACA, SF3B1, SRRM2, CARMIL1, NPM1, PRPF4B, PRPF40A, SRRM1, NFATC4, AFDN, SON, SDE2, BMP2K, TRIP12, DOCK1, SRSF7	490	445	17811	2.20544	0.176306	0.00298355	0.00262326
GOTERM_CC_FAT	GO:0098794~postsynapse	36	6.90979	0.000378877	GSK3A, TRIO, RPL12, CTNND1, ZDHHC5, LPAR1, AP2A1, ASAP1, ADD3, ADD1, SYNE1, ADD2, MECP2, SIPA1L1, PALMD, RPS18, PSD3, FLNA, SYNPO, PDLIM5, PRKACA, PAK2, SH2D5, SPTBN1, FARP1, HNRNPA3, IQSEC1, PLEKHA5, ANK2, BAIAP2, RPS27, CTTN, DLG5, TNIK, KCTD12, DBN1	490	691	17811	1.89372	0.243676	0.0042308	0.00371989
GOTERM_CC_FAT	GO:0032432~actin filament bundle	10	1.91939	0.000408147	LIMCH1, FHOD1, FLNA, PGM5, FLNB, SEPTIN9, SYNPO, PDLIM5, FERMT2, SEPTIN7	490	82	17811	4.4328	0.259823	0.00448962	0.00394745
GOTERM_CC_FAT	GO:0097517~contractile actin filament bundle	9	1.72745	0.000857541	LIMCH1, FHOD1, PGM5, FLNB, SEPTIN9, SYNPO, PDLIM5, FERMT2, SEPTIN7	490	73	17811	4.48138	0.46862	0.00915953	0.00805343
GOTERM_CC_FAT	GO:0001725~stress fiber	9	1.72745	0.000857541	LIMCH1, FHOD1, PGM5, FLNB, SEPTIN9, SYNPO, PDLIM5, FERMT2, SEPTIN7	490	73	17811	4.48138	0.46862	0.00915953	0.00805343
GOTERM_CC_FAT	GO:0032153~cell division site	9	1.72745	0.000938848	ANLN, RTKN, PITPNM1, NDE1, SPIRE1, SEPTIN9, CEP55, SEPTIN7, CIT	490	74	17811	4.42082	0.499554	0.00988473	0.00869105
GOTERM_CC_FAT	GO:0001650~fibrillar center	13	2.4952	0.00126639	SPECC1, KDM4A, NOLC1, SIRT1, WDR43, SMARCA4, CD2AP, TCOF1, DKC1, NFIB, LEO1, NFKBIE, RAI14	490	156	17811	3.02908	0.606989	0.0131454	0.011558
GOTERM_CC_FAT	GO:0031941~filamentous actin	6	1.15163	0.00143893	SPECC1, CARMIL1, SMTN, DPYSL3, PDLIM5, CD2AP	490	31	17811	7.03529	0.653979	0.0147291	0.0129504
GOTERM_CC_FAT	GO:0005913~cell-cell adherens junction	5	0.959693	0.00156702	GJA1, CTNND1, CTNNA1, PGM5, VCL	490	19	17811	9.56552	0.685193	0.0158204	0.01391
GOTERM_CC_FAT	GO:0000922~spindle pole	14	2.68714	0.00158884	NPM1, NUMA1, MTCL1, NDE1, TTC28, ASPM, DYNC1LI1, CENPF, SPAST, KAT5, PRC1, TACC3, FAM83D, DLGAP5	490	182	17811	2.79608	0.690223	0.0158239	0.0139131
GOTERM_CC_FAT	GO:0032155~cell division site part	8	1.53551	0.00165188	ANLN, RTKN, PITPNM1, NDE1, SPIRE1, CEP55, SEPTIN7, CIT	490	63	17811	4.61574	0.704309	0.0162325	0.0142722
GOTERM_CC_FAT	GO:0045171~intercellular bridge	10	1.91939	0.00171784	PHLDB1, PPP1R13L, PRC1, PCIF1, MICAL3, CDCA8, KIF23, FLNC, FAM83D, CEP55	490	100	17811	3.6349	0.718362	0.0166585	0.0146468
GOTERM_CC_FAT	GO:0030426~growth cone	14	2.68714	0.00183854	HSP90AA1, CXADR, DOCK7, CTNND1, MYO5A, MYO9A, CTTN, MAP2, CFL1, DPYSL3, FLNA, APBB2, DBN1, CLASP2	490	185	17811	2.75073	0.742376	0.0175975	0.0154724
GOTERM_CC_FAT	GO:0014069~postsynaptic density	21	4.03071	0.00221705	HNRNPA3, IQSEC1, RPL12, CTNND1, PLEKHA5, ADD3, BAIAP2, ADD1, ADD2, SIPA1L1, RPS27, RPS18, DLG5, PSD3, TNIK, SYNPO, PDLIM5, PAK2, SH2D5, SPTBN1, DBN1	490	358	17811	2.1322	0.805199	0.0209483	0.0184186
GOTERM_CC_FAT	GO:0097458~neuron part	72	13.8196	0.00244914	ITSN2, GSK3A, TRIO, NUMA1, SH3KBP1, ITSN1, DOCK7, CTNND1, ZDHHC5, MYPN, SYNE1, AKAP12, SIPA1L1, DPYSL3, CFL1, STMN1, SACS, DPF2, PRKACA, SYNPO, ANKS1A, SH3GL1, TSC22D4, HSP90AA1, CXADR, DST, CAD, RPS6, ANK2, CSNK1D, NAV1, CD2AP, CIT, CTTN, MAP1A, TNIK, KCTD12, DBN1, PLEC, PRKAA1, PDE1C, LPAR1, ASAP1, ITPR3, CAMKK2, SPAST, PALMD, INPP5F, MAP2, FLNA, APBB2, MAP4, SMN1, PDLIM5, SLC38A2, CLASP1, SPTB…	490	1855	17811	1.41085	0.835892	0.0228483	0.0200892
GOTERM_CC_FAT	GO:0030427~site of polarized growth	14	2.68714	0.00254905	HSP90AA1, CXADR, DOCK7, CTNND1, MYO5A, MYO9A, CTTN, MAP2, CFL1, DPYSL3, FLNA, APBB2, DBN1, CLASP2	490	192	17811	2.65045	0.84757	0.0234832	0.0206473
GOTERM_CC_FAT	GO:0032279~asymmetric synapse	21	4.03071	0.00268495	HNRNPA3, IQSEC1, RPL12, CTNND1, PLEKHA5, ADD3, BAIAP2, ADD1, ADD2, SIPA1L1, RPS27, RPS18, DLG5, PSD3, TNIK, SYNPO, PDLIM5, PAK2, SH2D5, SPTBN1, DBN1	490	364	17811	2.09706	0.862134	0.0243486	0.0214083
GOTERM_CC_FAT	GO:0099572~postsynaptic specialization	22	4.22265	0.00270907	HNRNPA3, IQSEC1, RPL12, CTNND1, ZDHHC5, PLEKHA5, ADD3, BAIAP2, ADD1, ADD2, SIPA1L1, RPS27, RPS18, DLG5, PSD3, TNIK, SYNPO, PDLIM5, PAK2, SH2D5, SPTBN1, DBN1	490	390	17811	2.05046	0.864569	0.0243486	0.0214083
GOTERM_CC_FAT	GO:0030425~dendrite	31	5.9501	0.00320601	GSK3A, PRKAA1, NUMA1, CTNND1, ZDHHC5, LPAR1, ASAP1, SYNE1, SIPA1L1, PALMD, INPP5F, MAP2, SACS, FLNA, SYNPO, PRKACA, SLC38A2, CLASP1, TSC22D4, FARP1, HSP90AA1, RPS6, DAB2IP, SORBS2, BAIAP2, CD2AP, MLPH, CTTN, MAP1A, DBN1, PLEC	490	640	17811	1.76065	0.906203	0.0284678	0.0250301
GOTERM_CC_FAT	GO:0031258~lamellipodium membrane	5	0.959693	0.00328242	VASP, CFL1, PIEZO1, CD44, FERMT2	490	23	17811	7.90195	0.911356	0.0287268	0.0252578
GOTERM_CC_FAT	GO:0098984~neuron to neuron synapse	21	4.03071	0.00331313	HNRNPA3, IQSEC1, RPL12, CTNND1, PLEKHA5, ADD3, BAIAP2, ADD1, ADD2, SIPA1L1, RPS27, RPS18, DLG5, PSD3, TNIK, SYNPO, PDLIM5, PAK2, SH2D5, SPTBN1, DBN1	490	371	17811	2.05749	0.913346	0.0287268	0.0252578
GOTERM_CC_FAT	GO:0051233~spindle midzone	6	1.15163	0.00363219	CTTN, NUMA1, RIF1, INCENP, PRC1, CDCA8	490	38	17811	5.73931	0.93156	0.031127	0.0273681
GOTERM_CC_FAT	GO:0042405~nuclear inclusion body	4	0.767754	0.00376098	RANBP2, TPR, NUP153, RAD18	490	12	17811	12.1163	0.937779	0.0314914	0.0276885
GOTERM_CC_FAT	GO:0044615~nuclear pore nuclear basket	4	0.767754	0.00376098	RANBP2, TPR, NUP35, NUP153	490	12	17811	12.1163	0.937779	0.0314914	0.0276885
GOTERM_CC_FAT	GO:0031256~leading edge membrane	13	2.4952	0.0038029	VASP, MACF1, KSR1, PTPRK, ATP2B1, DLC1, PSD3, CFL1, PIEZO1, CD44, FERMT2, SPTBN1, CLASP2	490	178	17811	2.6547	0.939679	0.0314914	0.0276885
GOTERM_CC_FAT	GO:0030981~cortical microtubule cytoskeleton	3	0.575816	0.00435076	NUMA1, CLASP1, CLASP2	490	4	17811	27.2617	0.959785	0.0356279	0.0313255
GOTERM_CC_FAT	GO:0099738~cell cortex region	6	1.15163	0.00507065	PHLDB1, NUMA1, CTNND1, PHLDB2, CLASP1, CLASP2	490	41	17811	5.31936	0.976402	0.0410667	0.0361075
GOTERM_CC_FAT	GO:0001726~ruffle	13	2.4952	0.00516825	MACF1, KSR1, MYO5A, MYO9B, BAIAP2, CD2AP, CLIP1, PARD6A, CTTN, DLC1, PSD3, CFL1, CLASP2	490	185	17811	2.55425	0.978048	0.0414021	0.0364024
GOTERM_CC_FAT	GO:0030139~endocytic vesicle	20	3.83877	0.00537281	HSP90AA1, SGIP1, SH3KBP1, DAB2IP, ZDHHC5, LPAR1, AP2A1, WASL, GAPVD1, CD2AP, TGOLN2, EHD1, DYNC1LI1, PIKFYVE, CTTN, INPP5F, ATP6V0A2, FLNB, VIM, RAB11FIP5	490	361	17811	2.01379	0.981135	0.0425781	0.0374364
GOTERM_CC_FAT	GO:0031616~spindle pole centrosome	4	0.767754	0.00597384	NPM1, NUMA1, NDE1, DLGAP5	490	14	17811	10.3854	0.987917	0.0468374	0.0411814
GOTERM_CC_FAT	GO:0098590~plasma membrane region	51	9.78887	0.0076095	ITSN2, MTCL1, ITSN1, AP2A1, SYNE1, GJA1, CFL1, PSD3, PIEZO1, PRKACA, HSP90AA1, CXADR, KSR1, DST, SHROOM3, ARHGEF18, SLC39A10, ANK2, SLC39A14, ASPM, TNIK, KCTD12, PLPP3, MET, CD44, DBN1, EXOC1, MACF1, PRKAA1, LPAR1, ASAP1, SLC9A1, ADD2, PARD6A, PRKAR2A, CTNNA1, SPTBN1, CLASP2, VASP, FARP1, CAV2, CAVIN2, SORBS2, ATP2B1, BAIAP2, SEPTIN7, TJP1, EHD1, FOSL1, DLC1, FERMT2	490	1281	17811	1.44715	0.99641	0.0590337	0.0519048
GOTERM_CC_FAT	GO:0000793~condensed chromosome	12	2.30326	0.00771008	TOP2A, CENPU, CENPF, CEBPB, SLF2, NIFK, RIF1, INCENP, CDK2, BUB1B, ADD3, NCAPH	490	171	17811	2.55081	0.996669	0.0591909	0.052043
GOTERM_CC_FAT	GO:0030424~axon	26	4.9904	0.00796413	GSK3A, PRKAA1, DOCK7, MYPN, SPAST, INPP5F, MAP2, SACS, FLNA, SMN1, MAP4, SLC38A2, CLASP1, SPTBN1, CLASP2, HSP90AA1, DST, CAD, DAB2IP, NAV1, MYO9A, CD2AP, NFIB, MAP1A, VIM, PLEC	490	540	17811	1.75014	0.997241	0.060511	0.0532037
GOTERM_CC_FAT	GO:0005875~microtubule associated complex	12	2.30326	0.00838115	KLC4, CLIP2, DYNC1LI1, INCENP, MAP2, NDE1, MAP1A, TPR, CDCA8, KIF23, KIF2C, MAP4	490	173	17811	2.52132	0.997977	0.0630296	0.0554182
GOTERM_CC_FAT	GO:0036477~somatodendritic compartment	38	7.29367	0.00859444	GSK3A, PRKAA1, PDE1C, NUMA1, CTNND1, ZDHHC5, LPAR1, ASAP1, ITPR3, SYNE1, AKAP12, SIPA1L1, PALMD, INPP5F, MAP2, SACS, FLNA, SMN1, SYNPO, PRKACA, SLC38A2, CLASP1, TSC22D4, FARP1, HSP90AA1, CAD, RPS6, DAB2IP, SORBS2, ATP2B1, BAIAP2, CIT, CD2AP, MLPH, CTTN, MAP1A, DBN1, PLEC	490	893	17811	1.54677	0.998273	0.0639808	0.0562545
GOTERM_CC_FAT	GO:0000781~chromosome, telomeric region	12	2.30326	0.00909666	SP100, ACD, XRCC6, HDAC2, SLF2, ORC1, RIF1, CDK2, ATF7, TP53BP1, PML, MCM2	490	175	17811	2.4925	0.998811	0.0670424	0.0589463
GOTERM_CC_FAT	GO:0015030~Cajal body	8	1.53551	0.00938134	SRRM2, DKC1, CDK2, HABP4, NOLC1, OIP5, SMN1, SNRPC	490	86	17811	3.3813	0.999038	0.0684559	0.0601892
GOTERM_CC_FAT	GO:0090568~nuclear transcriptional repressor complex	6	1.15163	0.00991155	RB1, HDAC2, MTA1, FOXO3, SIRT1, RRP8	490	48	17811	4.54362	0.999352	0.0709205	0.0623562
GOTERM_CC_FAT	GO:0030118~clathrin coat	6	1.15163	0.00991155	NECAP1, SGIP1, SYNRG, AP2A1, EPS15L1, EPN1	490	48	17811	4.54362	0.999352	0.0709205	0.0623562
GOTERM_CC_FAT	GO:0005667~transcription factor complex	22	4.22265	0.0114194	IVNS1ABP, RB1, MEF2A, TLE4, WWTR1, TCF7L2, CREBBP, JUN, XRCC6, CEBPB, JUND, MIDEAS, HMGA1, BACH1, NFATC4, FOSL2, FOSL1, BCL9, TRIM28, KAT5, CDK2, ATF7	490	444	17811	1.80108	0.999789	0.0809242	0.0711518
GOTERM_CC_FAT	GO:0045202~synapse	58	11.1324	0.0123412	ITSN2, GSK3A, TRIO, SH3KBP1, ITSN1, CTNND1, ZDHHC5, ATP2A2, AP2A1, WASL, SYNE1, MECP2, AKAP12, RPS6KA3, SIPA1L1, RPS18, DPYSL3, PSD3, PRKACA, SYNPO, SH2D5, SH3GL1, TSC22D4, CXADR, CAD, ANK2, CD2AP, CTTN, MAP1A, TNIK, KCTD12, DBN1, HDAC4, RPL12, LPAR1, ASAP1, ADD3, ADD1, ADD2, PALMD, FLNA, APBB2, PDLIM5, PAK2, SPTBN1, FARP1, HNRNPA3, IQSEC1, NDE1, PLEKHA5, SORBS2, ATP2B1, EIF2S2, BAIAP2, MYO9A, FO…	490	1539	17811	1.36988	0.999894	0.0858435	0.075477
GOTERM_CC_FAT	GO:0031588~nucleotide-activated protein kinase complex	4	0.767754	0.0123466	PRKAA1, PRKAR2A, PRKACA, PRKAB1	490	18	17811	8.07755	0.999894	0.0858435	0.075477
GOTERM_CC_FAT	GO:0030175~filopodium	9	1.72745	0.0126782	VASP, FARP1, CXADR, MAP2, OSBPL3, RAPH1, MYO5A, AP2A1, BAIAP2	490	113	17811	2.89505	0.999918	0.0873253	0.0767799
GOTERM_CC_FAT	GO:0000118~histone deacetylase complex	7	1.34357	0.0132223	RERE, HDAC4, HDAC2, MTA1, NCOR1, MIDEAS, SUDS3	490	71	17811	3.5837	0.999945	0.0902299	0.0793338
GOTERM_CC_FAT	GO:0030125~clathrin vesicle coat	5	0.959693	0.0135659	NECAP1, SGIP1, SYNRG, AP2A1, EPN1	490	34	17811	5.34544	0.999958	0.0917252	0.0806485
GOTERM_CC_FAT	GO:0030684~preribosome	9	1.72745	0.0139834	RSL1D1, RPS27, RPS6, PPAN, DNTTIP2, RRP1B, UTP18, WDR43, FTSJ3	490	115	17811	2.8447	0.999969	0.0936859	0.0823724
GOTERM_CC_FAT	GO:0031968~organelle outer membrane	16	3.07102	0.0141101	RANBP2, MLXIP, WWTR1, AHCTF1, NUP210, NUP153, ITPR3, FOXO3, SYNE1, NAV3, NUP50, TPR, SPIRE1, NUP35, RAB11FIP5, PLEC	490	289	17811	2.0124	0.999972	0.0936859	0.0823724
GOTERM_CC_FAT	GO:0045121~membrane raft	18	3.45489	0.0142542	CXADR, AHNAK, CAVIN2, CAV2, CBLB, ANK2, ATP2B1, CLN6, SLC9A1, ADD2, PIKFYVE, GJA1, PRKAR2A, DLC1, CTNNA1, PLPP3, PRKACA, VCL	490	343	17811	1.90753	0.999975	0.0937974	0.0824705
GOTERM_CC_FAT	GO:0036449~microtubule minus-end	3	0.575816	0.0144154	ASPM, NUMA1, CAMSAP2	490	7	17811	15.5781	0.999977	0.0940193	0.0826655
GOTERM_CC_FAT	GO:0098857~membrane microdomain	18	3.45489	0.0145578	CXADR, AHNAK, CAVIN2, CAV2, CBLB, ANK2, ATP2B1, CLN6, SLC9A1, ADD2, PIKFYVE, GJA1, PRKAR2A, DLC1, CTNNA1, PLPP3, PRKACA, VCL	490	344	17811	1.90198	0.99998	0.094115	0.0827497
GOTERM_CC_FAT	GO:0019867~outer membrane	16	3.07102	0.0149358	RANBP2, MLXIP, WWTR1, AHCTF1, NUP210, NUP153, ITPR3, FOXO3, SYNE1, NAV3, NUP50, TPR, SPIRE1, NUP35, RAB11FIP5, PLEC	490	291	17811	1.99857	0.999985	0.095719	0.08416
GOTERM_CC_FAT	GO:0098562~cytoplasmic side of membrane	14	2.68714	0.0151027	FARP1, ERRFI1, MAP2K2, CAV2, AP2A1, ITPR3, ATP2B1, TRAF1, GNGT2, MICALL1, ESYT2, PGM5, FERMT2, EXOC1	490	239	17811	2.12923	0.999987	0.0959541	0.0843667
GOTERM_CC_FAT	GO:0045177~apical part of cell	23	4.41459	0.0158298	SPECC1, HSP90AA1, PRKAA1, MTCL1, ARHGEF18, SHROOM3, SLC39A10, AP2A1, SORBS2, ITPR3, ANK2, ATP2B1, SLC39A14, SEPTIN7, SLC9A1, TJP1, ASPM, GJA1, PCM1, PARD6A, TNIK, CD44, EXOC1	490	487	17811	1.71669	0.999992	0.0994948	0.0874798
GOTERM_CC_FAT	GO:0044297~cell body	27	5.18234	0.01593	GSK3A, PRKAA1, PDE1C, NUMA1, LPAR1, ITPR3, AKAP12, INPP5F, MAP2, DPYSL3, FLNA, SMN1, SYNPO, SLC38A2, CLASP1, HSP90AA1, CXADR, CAD, RPS6, DAB2IP, SORBS2, ATP2B1, BAIAP2, CIT, PITPNM1, PITPNM3, MAP1A	490	602	17811	1.63027	0.999993	0.0994948	0.0874798
GOTERM_CC_FAT	GO:0097610~cell surface furrow	6	1.15163	0.0172413	PITPNM1, NDE1, SPIRE1, CEP55, SEPTIN7, CIT	490	55	17811	3.96534	0.999997	0.10589	0.093103
GOTERM_CC_FAT	GO:0032154~cleavage furrow	6	1.15163	0.0172413	PITPNM1, NDE1, SPIRE1, CEP55, SEPTIN7, CIT	490	55	17811	3.96534	0.999997	0.10589	0.093103
GOTERM_CC_FAT	GO:0031672~A band	5	0.959693	0.019824	HDAC4, PPP1R12A, DST, ANK2, SPTBN1	490	38	17811	4.78276	1	0.120746	0.106165
GOTERM_CC_FAT	GO:0009898~cytoplasmic side of plasma membrane	12	2.30326	0.0211479	FARP1, ERRFI1, MAP2K2, GNGT2, CAV2, ESYT2, AP2A1, PGM5, TRAF1, ATP2B1, FERMT2, EXOC1	490	198	17811	2.20297	1	0.127754	0.112327
GOTERM_CC_FAT	GO:0016324~apical plasma membrane	20	3.83877	0.0220629	HSP90AA1, PRKAA1, MTCL1, ARHGEF18, SHROOM3, SLC39A10, AP2A1, SORBS2, ANK2, ATP2B1, SLC39A14, SEPTIN7, SLC9A1, TJP1, ASPM, GJA1, PARD6A, TNIK, CD44, EXOC1	490	417	17811	1.74336	1	0.132198	0.116234
GOTERM_CC_FAT	GO:0031095~platelet dense tubular network membrane	3	0.575816	0.0238306	EHD1, ATP2A2, ITPR3	490	9	17811	12.1163	1	0.13939	0.122557
GOTERM_CC_FAT	GO:0008091~spectrin	3	0.575816	0.0238306	EPB41L2, SPTAN1, SPTBN1	490	9	17811	12.1163	1	0.13939	0.122557
GOTERM_CC_FAT	GO:0005915~zonula adherens	3	0.575816	0.0238306	CTNND1, CTNNA1, VCL	490	9	17811	12.1163	1	0.13939	0.122557
GOTERM_CC_FAT	GO:0044456~synapse part	42	8.06142	0.0245348	ITSN2, GSK3A, TRIO, RPL12, CTNND1, ITSN1, ZDHHC5, LPAR1, AP2A1, ASAP1, ADD3, ADD1, SYNE1, ADD2, MECP2, SIPA1L1, PALMD, RPS18, PSD3, FLNA, SYNPO, PDLIM5, PRKACA, PAK2, SH2D5, SPTBN1, SH3GL1, FARP1, HNRNPA3, IQSEC1, CAD, PLEKHA5, ANK2, ATP2B1, BAIAP2, FOSL1, RPS27, CTTN, DLG5, TNIK, KCTD12, DBN1	490	1088	17811	1.40318	1	0.141312	0.124247
GOTERM_CC_FAT	GO:0043197~dendritic spine	11	2.11132	0.0245426	FARP1, SIPA1L1, CTTN, PALMD, CTNND1, LPAR1, ASAP1, SYNPO, BAIAP2, PRKACA, SYNE1	490	177	17811	2.25898	1	0.141312	0.124247
GOTERM_CC_FAT	GO:0005730~nucleolus	56	10.7486	0.0273229	TOP2A, USP36, PPAN, FMN2, RRP8, WDR43, SYNE1, WASHC2A, RPS6KA3, KAT5, OSBP, HABP4, PPP1R12A, RPS6, DNTTIP2, GNL2, PIMREG, UTP18, SIRT1, CD2AP, FTSJ3, METTL22, DNAJC2, GPRC5A, DKC1, CCDC86, DTL, RAI14, SP100, RPL12, NOLC1, CDCA8, ITPR3, CLN6, HIRIP3, TCOF1, LEO1, FLNA, ZNF106, SF3B1, SPTBN1, SPECC1, KDM4A, NPM1, XRCC6, NIFK, IQSEC1, NUP153, RRP1B, PML, SMARCA4, RSL1D1, RPS27, NFIB, CIAPIN1, NFKBIE	490	1544	17811	1.31836	1	0.155816	0.137
GOTERM_CC_FAT	GO:0000791~euchromatin	6	1.15163	0.0274846	JUN, TRIM28, UHRF1, CTR9, RRP1B, SIRT1	490	62	17811	3.51764	1	0.155816	0.137
GOTERM_CC_FAT	GO:0005643~nuclear pore	8	1.53551	0.0280488	RANBP2, AHCTF1, NUP210, NUP50, TPR, NUP35, KPNA4, NUP153	490	107	17811	2.71768	1	0.155988	0.137151
GOTERM_CC_FAT	GO:0044309~neuron spine	11	2.11132	0.0280706	FARP1, SIPA1L1, CTTN, PALMD, CTNND1, LPAR1, ASAP1, SYNPO, BAIAP2, PRKACA, SYNE1	490	181	17811	2.20905	1	0.155988	0.137151
GOTERM_CC_FAT	GO:0034451~centriolar satellite	9	1.72745	0.0281498	SPAG9, CENPU, PCM1, PARD6A, TACC3, DLGAP5, CEP55, CD2AP, RAB11FIP5	490	131	17811	2.49726	1	0.155988	0.137151
GOTERM_CC_FAT	GO:0043296~apical junction complex	10	1.91939	0.0284427	VASP, TJP1, CXADR, PARD6A, CTNND1, CTNNA1, SHROOM3, FRMD4A, SYNPO, VCL	490	156	17811	2.33006	1	0.156435	0.137544
GOTERM_CC_FAT	GO:0070938~contractile ring	3	0.575816	0.0292539	ANLN, RTKN, PRC1	490	10	17811	10.9047	1	0.159705	0.140419
GOTERM_CC_FAT	GO:0043198~dendritic shaft	5	0.959693	0.0298016	MAP2, MAP1A, LPAR1, FLNA, BAIAP2	490	43	17811	4.22663	1	0.161498	0.141996
GOTERM_CC_FAT	GO:0016605~PML body	8	1.53551	0.0319556	RB1, TCF7L2, EIF4ENIF1, SP100, SLF2, MAPK7, SIRT1, PML	490	110	17811	2.64356	1	0.171907	0.151148
GOTERM_CC_FAT	GO:0090575~RNA polymerase II transcription factor complex	13	2.4952	0.0338007	RB1, TLE4, TCF7L2, JUN, CEBPB, JUND, HMGA1, BACH1, FOSL2, FOSL1, BCL9, TRIM28, ATF7	490	240	17811	1.9689	1	0.180515	0.158716
GOTERM_CC_FAT	GO:0031094~platelet dense tubular network	3	0.575816	0.035115	EHD1, ATP2A2, ITPR3	490	11	17811	9.91336	1	0.186185	0.163702
GOTERM_CC_FAT	GO:0045178~basal part of cell	7	1.34357	0.0357298	PHLDB1, DST, DOCK7, PHLDB2, MET, CLASP1, CLASP2	490	89	17811	2.85891	1	0.188092	0.165378
GOTERM_CC_FAT	GO:0005903~brush border	8	1.53551	0.0377085	HSP90AA1, FLNA, FLNB, ITPR3, ADD3, SLC38A2, VCL, PLEC	490	114	17811	2.55081	1	0.197101	0.173299
GOTERM_CC_FAT	GO:0005768~endosome	41	7.86948	0.04068	USP10, ITSN1, ARHGAP1, LPAR1, NEDD4L, AP2A1, NDRG1, CLN6, WASHC2A, WDR44, TGOLN2, SPAST, STAMBPL1, INPP5F, MICALL1, ATP6V0A2, TOM1, APBB2, RAB11FIP2, MAP3K7, RAB11FIP5, SH3GL1, CARMIL1, MAP2K2, STARD3NL, ATP11C, MYO5A, ANK2, HPS5, GAPVD1, SLC39A14, EPN1, PML, EHD1, PIKFYVE, CLIP1, TBC1D5, DOP1B, CDK2, TNIK, OSBPL1A	490	1097	17811	1.35853	1	0.211135	0.185638
GOTERM_CC_FAT	GO:0070603~SWI/SNF superfamily-type complex	7	1.34357	0.0428487	RB1, HDAC2, MTA1, KAT5, DPF2, BAZ1A, SMARCA4	490	93	17811	2.73594	1	0.220803	0.194139
GOTERM_CC_FAT	GO:0005844~polysome	6	1.15163	0.0431419	BTF3, LARP1, NUFIP2, RPS6, VIM, LARP6	490	70	17811	3.11563	1	0.220803	0.194139
GOTERM_CC_FAT	GO:0044295~axonal growth cone	4	0.767754	0.0443251	HSP90AA1, FLNA, MYO9A, CLASP2	490	29	17811	5.01365	1	0.225294	0.198087
GOTERM_CC_FAT	GO:0005677~chromatin silencing complex	3	0.575816	0.0480395	RB1, SIRT1, RRP8	490	13	17811	8.38823	1	0.240851	0.211766
GOTERM_CC_FAT	GO:1990907~beta-catenin-TCF complex	3	0.575816	0.0480395	TLE4, TCF7L2, BCL9	490	13	17811	8.38823	1	0.240851	0.211766
GOTERM_CC_FAT	GO:0042383~sarcolemma	9	1.72745	0.04843	AHNAK, CAV2, PGM5, ANK2, FLNC, SLC38A2, VCL, SLC9A1, PLEC	490	146	17811	2.24069	1	0.241168	0.212045
GOTERM_CC_FAT	GO:0000228~nuclear chromosome	14	2.68714	0.0505953	TOP2A, ACD, JUN, XRCC6, HDAC2, NIFK, BAZ1A, ADD3, NCAPH, ORC1, KAT5, INCENP, SUDS3, MCM2	490	284	17811	1.79185	1	0.25026	0.220039
GOTERM_CC_FAT	GO:0070062~extracellular exosome	75	14.3954	0.0509379	ITSN2, HBS1L, PYGB, AHCTF1, RIPOR1, NUMA1, ITSN1, CTNND1, ARHGAP1, WASL, STK10, GOLGA4, SLK, RPS18, CFL2, CFL1, STMN1, TOM1, PRKACA, SPTAN1, TBC1D10A, PGM1, CAP1, HSP90AA1, ARHGEF12, CAD, ARHGEF18, OXSR1, CD2AP, PSMA5, GPRC5A, TNIK, SRSF7, CD44, VCL, PLEC, NDRG3, AHNAK, LUZP1, RPL12, NEDD4L, NDRG1, SLC9A1, MTA1, SPAST, PRKAR2A, EPB41L2, SAFB2, FLNA, FLNB, SPTBN1, SPAG9, SPEN, VASP, CARMIL1, MARCK…	490	2240	17811	1.21704	1	0.250275	0.220052
GOTERM_CC_FAT	GO:0098978~glutamatergic synapse	19	3.64683	0.0519851	FARP1, TRIO, CTNND1, ZDHHC5, PLEKHA5, LPAR1, ASAP1, ATP2B1, WASL, BAIAP2, MECP2, DLG5, FLNA, TNIK, PRKACA, PAK2, SPTBN1, DBN1, SH3GL1	490	431	17811	1.60239	1	0.253729	0.223089
GOTERM_CC_FAT	GO:0005721~pericentric heterochromatin	4	0.767754	0.0524007	KDM4A, HELLS, INCENP, BAZ1A	490	31	17811	4.69019	1	0.254074	0.223392
GOTERM_CC_FAT	GO:0055028~cortical microtubule	2	0.383877	0.0541576	NUMA1, CLASP2	490	2	17811	36.349	1	0.258612	0.227382
GOTERM_CC_FAT	GO:0097135~cyclin E2-CDK2 complex	2	0.383877	0.0541576	CCNE2, CDK2	490	2	17811	36.349	1	0.258612	0.227382
GOTERM_CC_FAT	GO:0038201~TOR complex	3	0.575816	0.0550505	MAPKAP1, AKT1S1, RICTOR	490	14	17811	7.78907	1	0.258612	0.227382
GOTERM_CC_FAT	GO:1990023~mitotic spindle midzone	3	0.575816	0.0550505	CTTN, NUMA1, PRC1	490	14	17811	7.78907	1	0.258612	0.227382
GOTERM_CC_FAT	GO:0005798~Golgi-associated vesicle	7	1.34357	0.0550911	TGOLN2, CCDC88A, GJA1, PACS1, SYNRG, PI4KA, AP2A1	490	99	17811	2.57013	1	0.258612	0.227382
GOTERM_CC_FAT	GO:0031901~early endosome membrane	11	2.11132	0.0554766	EHD1, PIKFYVE, INPP5F, DOP1B, TOM1, ATP11C, SLC39A14, PML, WASHC2A, SH3GL1, RAB11FIP5	490	204	17811	1.95999	1	0.258774	0.227524
GOTERM_CC_FAT	GO:0098858~actin-based cell projection	12	2.30326	0.0576096	VASP, FARP1, CXADR, MAP2, OSBPL3, RAPH1, MYO5A, AP2A1, FMN2, BAIAP2, CD44, TBC1D10A	490	233	17811	1.87205	1	0.267033	0.234786
GOTERM_CC_FAT	GO:0035770~ribonucleoprotein granule	14	2.68714	0.0581021	HNRNPA3, NUFIP2, RPS6, PRRC2C, SYNE1, EDC4, EIF4ENIF1, CARHSP1, LARP1, CNOT2, CNOT3, HABP4, UBAP2L, SMN1	490	290	17811	1.75478	1	0.267633	0.235314
GOTERM_CC_FAT	GO:0044798~nuclear transcription factor complex	13	2.4952	0.0585534	RB1, TLE4, TCF7L2, JUN, CEBPB, JUND, HMGA1, BACH1, FOSL2, FOSL1, BCL9, TRIM28, ATF7	490	262	17811	1.80358	1	0.268036	0.235668
GOTERM_CC_FAT	GO:0099092~postsynaptic density, intracellular component	3	0.575816	0.0623941	CTNND1, TNIK, BAIAP2	490	15	17811	7.2698	1	0.282113	0.248045
GOTERM_CC_FAT	GO:0030014~CCR4-NOT complex	3	0.575816	0.0623941	CNOT4, CNOT2, CNOT3	490	15	17811	7.2698	1	0.282113	0.248045
GOTERM_CC_FAT	GO:0043025~neuronal cell body	22	4.22265	0.0649911	GSK3A, HSP90AA1, PRKAA1, PDE1C, NUMA1, CAD, DAB2IP, LPAR1, SORBS2, ITPR3, ATP2B1, BAIAP2, CIT, AKAP12, INPP5F, MAP2, MAP1A, FLNA, SMN1, SYNPO, SLC38A2, CLASP1	490	535	17811	1.49472	1	0.292064	0.256794
GOTERM_CC_FAT	GO:0033267~axon part	11	2.11132	0.0655997	HSP90AA1, SPAST, DST, MAP2, MAP1A, CAD, FLNA, NAV1, MYO9A, SPTBN1, CLASP2	490	210	17811	1.90399	1	0.293012	0.257628
GOTERM_CC_FAT	GO:0036464~cytoplasmic ribonucleoprotein granule	13	2.4952	0.0714958	NUFIP2, RPS6, PRRC2C, SYNE1, EDC4, EIF4ENIF1, CARHSP1, LARP1, CNOT2, CNOT3, HABP4, UBAP2L, SMN1	490	272	17811	1.73727	1	0.316155	0.277977
GOTERM_CC_FAT	GO:0055037~recycling endosome	11	2.11132	0.071639	EHD1, INPP5F, MICALL1, ITSN1, MYO5A, ATP11C, ANK2, TNIK, RAB11FIP2, NDRG1, RAB11FIP5	490	214	17811	1.86841	1	0.316155	0.277977
GOTERM_CC_FAT	GO:0010369~chromocenter	3	0.575816	0.0779866	INCENP, CDCA8, OIP5	490	17	17811	6.41453	1	0.34212	0.300806
GOTERM_CC_FAT	GO:0044307~dendritic branch	2	0.383877	0.0801286	MAP2, MAP1A	490	3	17811	24.2327	1	0.344732	0.303102
GOTERM_CC_FAT	GO:0061773~eNoSc complex	2	0.383877	0.0801286	SIRT1, RRP8	490	3	17811	24.2327	1	0.344732	0.303102
GOTERM_CC_FAT	GO:0097134~cyclin E1-CDK2 complex	2	0.383877	0.0801286	CCNE2, CDK2	490	3	17811	24.2327	1	0.344732	0.303102
GOTERM_CC_FAT	GO:0090543~Flemming body	4	0.767754	0.080453	MICAL3, KIF23, CEP55, EXOC1	490	37	17811	3.92962	1	0.344732	0.303102
GOTERM_CC_FAT	GO:0005840~ribosome	13	2.4952	0.0809767	BTF3, HBS1L, NPM1, NUFIP2, USP10, RPL12, RPS6, RRBP1, RSL1D1, RPS6KA3, LARP1, RPS27, RPS18	490	277	17811	1.70591	1	0.34497	0.303312
GOTERM_CC_FAT	GO:0070160~occluding junction	8	1.53551	0.0836692	VASP, TJP1, AFDN, GJA1, CXADR, PARD6A, FRMD4A, SYNPO	490	137	17811	2.12257	1	0.352367	0.309815
GOTERM_CC_FAT	GO:1902911~protein kinase complex	8	1.53551	0.0836692	XRCC6, PRKAA1, CCNE2, PRKAR2A, CDK2, PRKACA, PRKAB1, MAP3K5	490	137	17811	2.12257	1	0.352367	0.309815
GOTERM_CC_FAT	GO:0030132~clathrin coat of coated pit	3	0.575816	0.0861916	SGIP1, AP2A1, EPS15L1	490	18	17811	6.05816	1	0.356872	0.313776
GOTERM_CC_FAT	GO:0071010~prespliceosome	3	0.575816	0.0861916	PRPF40A, SNRPC, SF3B1	490	18	17811	6.05816	1	0.356872	0.313776
GOTERM_CC_FAT	GO:0071004~U2-type prespliceosome	3	0.575816	0.0861916	PRPF40A, SNRPC, SF3B1	490	18	17811	6.05816	1	0.356872	0.313776
GOTERM_CC_FAT	GO:0097431~mitotic spindle pole	4	0.767754	0.0909852	ASPM, KAT5, NUMA1, FAM83D	490	39	17811	3.7281	1	0.374615	0.329377
GOTERM_CC_FAT	GO:0035861~site of double-strand break	6	1.15163	0.0945778	SLF2, KAT5, RIF1, LMNA, TP53BP1, RAD18	490	88	17811	2.47834	1	0.385197	0.33868
GOTERM_CC_FAT	GO:0030120~vesicle coat	5	0.959693	0.0946005	NECAP1, SGIP1, SYNRG, AP2A1, EPN1	490	63	17811	2.88484	1	0.385197	0.33868

## Sheet: 4
Category	Term	Name	Count	%	PValue	Genes	List Total	Pop Hits	Pop Total	Fold Enrichment	Bonferroni	Benjamini	FDR
GOTERM_CC_FAT	GO:0030054	cell junction	29	21.9697	2.81988e-10	ARF3, SYNM, ARF1, COL13A1, WNK4, ARHGAP22, PANX1, ADGRE5, CCND1, SV2A, SH3PXD2B, RAC3, LPXN, SYNPO, TGM2, TNS1, SPTBN2, NHERF2, GSN, PRKCD, PLAUR, RAP2B, ITGA11, FSCN1, CDH13, ITGA6, CSPG4, LIMS1, PLEC	124	1028	17811	4.05202	1.03208e-07	1.03208e-07	9.98238e-08
GOTERM_CC_FAT	GO:0005829	cytosol	73	55.303	1.05935e-09	ARF3, OTUD5, ARF1, UBXN2A, TRADD, ZFAND6, UBE2L6, ALAD, CCND1, PEG10, TMSB4X, ARHGDIB, RAC3, SYNPO, TRIM22, TGM2, GGPS1, AKR1E2, PRKCD, ACOT13, TBC1D2B, CMBL, BPGM, MIF4GD, DGKZ, ZEB1, RAP2B, TEP1, TRAF5, CDC42EP2, ACOT2, FSCN1, TXNIP, TRIM16, MGLL, PLEC, ACSS2, UBA7, USP11, IREB2, WNK4, NOL3, ARHGAP22, MAT2A, BTBD2, NPHP3, LPXN, BAK1, GBP2, POLR2K, SPTBN2, WWTR1, PRNP, CDKN2C, GSN, OSBPL5, CAVIN…	124	5694	17811	1.8415	3.87724e-07	1.93862e-07	1.87506e-07
GOTERM_CC_FAT	GO:0005925	focal adhesion	17	12.8788	5.1088e-08	ARF3, NHERF2, ARF1, GSN, PLAUR, ARHGAP22, ADGRE5, ITGA11, CDH13, RAC3, LPXN, ITGA6, CSPG4, TNS1, TGM2, LIMS1, PLEC	124	434	17811	5.62634	1.8698e-05	5.11596e-06	4.94822e-06
GOTERM_CC_FAT	GO:0005924	cell-substrate adherens junction	17	12.8788	5.79705e-08	ARF3, NHERF2, ARF1, GSN, PLAUR, ARHGAP22, ADGRE5, ITGA11, CDH13, RAC3, LPXN, ITGA6, CSPG4, TNS1, TGM2, LIMS1, PLEC	124	438	17811	5.57496	2.1217e-05	5.11596e-06	4.94822e-06
GOTERM_CC_FAT	GO:0030055	cell-substrate junction	17	12.8788	6.98901e-08	ARF3, NHERF2, ARF1, GSN, PLAUR, ARHGAP22, ADGRE5, ITGA11, CDH13, RAC3, LPXN, ITGA6, CSPG4, TNS1, TGM2, LIMS1, PLEC	124	444	17811	5.49962	2.55795e-05	5.11596e-06	4.94822e-06
GOTERM_CC_FAT	GO:0070161	anchoring junction	19	14.3939	4.67238e-07	ARF3, NHERF2, SYNM, ARF1, GSN, PLAUR, ARHGAP22, ADGRE5, ITGA11, SH3PXD2B, CDH13, RAC3, LPXN, ITGA6, CSPG4, TNS1, TGM2, LIMS1, PLEC	124	646	17811	4.22462	0.000170994	2.85015e-05	2.7567e-05
GOTERM_CC_FAT	GO:0005912	adherens junction	18	13.6364	5.76291e-07	ARF3, NHERF2, SYNM, ARF1, GSN, PLAUR, ARHGAP22, ADGRE5, ITGA11, CDH13, RAC3, LPXN, ITGA6, CSPG4, TNS1, TGM2, LIMS1, PLEC	124	586	17811	4.41206	0.0002109	3.01318e-05	2.91439e-05
GOTERM_CC_FAT	GO:0005911	cell-cell junction	11	8.33333	0.000556635	PANX1, RAP2B, CCND1, COL13A1, SV2A, PRKCD, FSCN1, WNK4, SYNPO, LIMS1, SPTBN2	124	410	17811	3.85368	0.184362	0.0254661	0.0246311
GOTERM_CC_FAT	GO:1903561	extracellular vesicle	30	22.7273	0.00106853	ARF3, CD274, ECM1, ARF1, ALAD, ADGRE5, PEG10, ARHGDIB, RAC3, TGM2, PRNP, NHERF2, GSN, PRKCD, AKR1C3, HLA-B, CMBL, BPGM, HSPA12A, PSMB9, EHD2, RAP2B, EHD4, RHOJ, FSCN1, FAS, CDH13, CSPG4, FAT4, PLEC	124	2337	17811	1.84387	0.323817	0.0362791	0.0350896
GOTERM_CC_FAT	GO:0043230	extracellular organelle	30	22.7273	0.0010758	ARF3, CD274, ECM1, ARF1, ALAD, ADGRE5, PEG10, ARHGDIB, RAC3, TGM2, PRNP, NHERF2, GSN, PRKCD, AKR1C3, HLA-B, CMBL, BPGM, HSPA12A, PSMB9, EHD2, RAP2B, EHD4, RHOJ, FSCN1, FAS, CDH13, CSPG4, FAT4, PLEC	124	2338	17811	1.84308	0.325616	0.0362791	0.0350896
GOTERM_CC_FAT	GO:0055038	recycling endosome membrane	6	4.54545	0.00112135	CD274, EHD2, RAP2B, EHD4, SLC9A6, HLA-B	124	113	17811	7.62675	0.336778	0.0362791	0.0350896
GOTERM_CC_FAT	GO:0070062	extracellular exosome	29	21.9697	0.00118948	ARF3, CD274, ECM1, ARF1, ALAD, ADGRE5, ARHGDIB, RAC3, TGM2, PRNP, NHERF2, GSN, PRKCD, AKR1C3, HLA-B, CMBL, BPGM, HSPA12A, PSMB9, EHD2, RAP2B, EHD4, RHOJ, FSCN1, FAS, CDH13, CSPG4, FAT4, PLEC	124	2240	17811	1.85959	0.353129	0.0362791	0.0350896
GOTERM_CC_FAT	GO:0002102	podosome	4	3.0303	0.00150732	GSN, SH3PXD2B, FSCN1, LPXN	124	33	17811	17.4106	0.424258	0.0424369	0.0410455
GOTERM_CC_FAT	GO:0044433	cytoplasmic vesicle part	23	17.4242	0.00222454	SRGN, CD274, ECM1, GSN, TRAPPC10, PRKCD, HLA-B, PLAUR, ANTXR2, ALAD, EHD2, RAP2B, EHD4, SLC9A6, ADGRE5, STING1, SV2A, TMSB4X, SNX15, TIMP2, RAC3, PTX3, GBP2	124	1666	17811	1.98299	0.5574	0.0581558	0.0562491
GOTERM_CC_FAT	GO:0048471	perinuclear region of cytoplasm	14	10.6061	0.00280407	ARF3, ARF1, GGPS1, PRKCD, EHD2, EHD4, STING1, CDH13, RAC3, LPXN, GBP2, TGM2, LIMS1, PLEC	124	778	17811	2.58473	0.642182	0.0684193	0.0661761
GOTERM_CC_FAT	GO:0044449	contractile fiber part	7	5.30303	0.00658365	ARF3, ARF1, SYNM, GGPS1, AHNAK2, SYNPO, PLEC	124	241	17811	4.17203	0.910863	0.144949	0.140197
GOTERM_CC_FAT	GO:0043034	costamere	3	2.27273	0.00673261	SYNM, AHNAK2, PLEC	124	18	17811	23.9395	0.915624	0.144949	0.140197
GOTERM_CC_FAT	GO:0034774	secretory granule lumen	8	6.06061	0.00739967	SRGN, ALAD, ECM1, GSN, TMSB4X, PRKCD, TIMP2, PTX3	124	325	17811	3.53568	0.934016	0.145134	0.140375
GOTERM_CC_FAT	GO:0030016	myofibril	7	5.30303	0.00753426	ARF3, ARF1, SYNM, GGPS1, AHNAK2, SYNPO, PLEC	124	248	17811	4.05427	0.937211	0.145134	0.140375
GOTERM_CC_FAT	GO:0043292	contractile fiber	7	5.30303	0.00905926	ARF3, ARF1, SYNM, GGPS1, AHNAK2, SYNPO, PLEC	124	258	17811	3.89713	0.964235	0.165784	0.160349
GOTERM_CC_FAT	GO:0060205	cytoplasmic vesicle lumen	8	6.06061	0.0100869	SRGN, ALAD, ECM1, GSN, TMSB4X, PRKCD, TIMP2, PTX3	124	345	17811	3.33072	0.975536	0.170318	0.164734
GOTERM_CC_FAT	GO:0031983	vesicle lumen	8	6.06061	0.0102377	SRGN, ALAD, ECM1, GSN, TMSB4X, PRKCD, TIMP2, PTX3	124	346	17811	3.32109	0.976863	0.170318	0.164734
GOTERM_CC_FAT	GO:0031252	cell leading edge	9	6.81818	0.0112228	ARF3, SGCE, ARF1, GSN, ABLIM3, FSCN1, RAC3, CSPG4, DGKZ	124	439	17811	2.94472	0.983929	0.178588	0.172733
GOTERM_CC_FAT	GO:0005769	early endosome	9	6.81818	0.0119534	CD274, EHD2, EHD4, SLC9A6, RPS6KC1, SNX15, HLA-B, GPR107, TBC1D2B	124	444	17811	2.91156	0.987739	0.182289	0.176313
GOTERM_CC_FAT	GO:0030027	lamellipodium	6	4.54545	0.0155974	GSN, ABLIM3, FSCN1, RAC3, CSPG4, DGKZ	124	211	17811	4.08447	0.996829	0.228346	0.220859
GOTERM_CC_FAT	GO:0055037	recycling endosome	6	4.54545	0.0164811	CD274, EHD2, RAP2B, EHD4, SLC9A6, HLA-B	124	214	17811	4.02721	0.997717	0.232004	0.224397
GOTERM_CC_FAT	GO:0005768	endosome	15	11.3636	0.0191424	CD274, TRAPPC10, CLSTN1, PRKCD, HLA-B, TBC1D2B, ANTXR2, EHD2, RAP2B, EHD4, SLC9A6, STING1, RPS6KC1, SNX15, GPR107	124	1097	17811	1.96404	0.999153	0.259486	0.250978
GOTERM_CC_FAT	GO:0005741	mitochondrial outer membrane	6	4.54545	0.021046	WWTR1, PRNP, STING1, RAC3, BAK1, PLEC	124	228	17811	3.77992	0.999584	0.275101	0.266081
GOTERM_CC_FAT	GO:0009897	external side of plasma membrane	9	6.81818	0.0227066	PRNP, CD274, BTN2A1, ITGA11, PLAUR, HLA-B, FAS, CDH13, ITGA6	124	500	17811	2.58547	0.999777	0.286573	0.277178
GOTERM_CC_FAT	GO:0030141	secretory granule	13	9.84848	0.025098	SRGN, ECM1, GSN, PRKCD, HLA-B, PLAUR, ALAD, RAP2B, ADGRE5, STING1, TMSB4X, TIMP2, PTX3	124	919	17811	2.03186	0.999909	0.306195	0.296156
GOTERM_CC_FAT	GO:0098978	glutamatergic synapse	8	6.06061	0.0300269	SRGN, ARHGAP22, ABLIM3, SV2A, SEMA4B, CLSTN1, RAC3, SPTBN2	124	431	17811	2.66612	0.999986	0.346745	0.335376
GOTERM_CC_FAT	GO:0044421	extracellular region part	38	28.7879	0.0308168	ARF3, CD274, ECM1, ARF1, COL13A1, LRRC17, ALAD, ADGRE5, PEG10, ARHGDIB, TIMP2, RAC3, TGM2, SPTBN2, SRGN, PRNP, NHERF2, GSN, SEMA4B, PRKCD, AKR1C3, HLA-B, CMBL, BPGM, HSPA12A, PSMB9, EHD2, RAP2B, EHD4, RHOJ, FSCN1, UNC119, FAS, CDH13, PTX3, CSPG4, FAT4, PLEC	124	4007	17811	1.36217	0.999989	0.346745	0.335376
GOTERM_CC_FAT	GO:0045121	membrane raft	7	5.30303	0.0318228	PRNP, EHD2, RAP2B, CAVIN2, TRADD, FAS, CDH13	124	343	17811	2.93137	0.999993	0.346745	0.335376
GOTERM_CC_FAT	GO:0098857	membrane microdomain	7	5.30303	0.0322113	PRNP, EHD2, RAP2B, CAVIN2, TRADD, FAS, CDH13	124	344	17811	2.92285	0.999994	0.346745	0.335376
GOTERM_CC_FAT	GO:0015629	actin cytoskeleton	9	6.81818	0.035629	CD274, GSN, ABLIM3, SH3PXD2B, FSCN1, RAC3, LPXN, SYNPO, SPTBN2	124	546	17811	2.36764	0.999998	0.362812	0.350917
GOTERM_CC_FAT	GO:0005576	extracellular region	44	33.3333	0.0356864	ARF3, CD274, ECM1, ARF1, COL13A1, CLSTN1, LRRC17, ANTXR2, ALAD, ADGRE5, CNPY4, TMSB4X, PEG10, ARHGDIB, TIMP2, NPHP3, RAC3, TGM2, SPTBN2, SRGN, PRNP, NHERF2, GSN, SEMA4B, PRKCD, AKR1C3, PLAUR, HLA-B, CMBL, BPGM, HSPA12A, PSMB9, EHD2, RAP2B, EHD4, RHOJ, FSCN1, UNC119, FAS, CDH13, PTX3, CSPG4, FAT4, PLEC	124	4848	17811	1.30364	0.999998	0.362812	0.350917
GOTERM_CC_FAT	GO:0009986	cell surface	14	10.6061	0.037054	CD274, PRNP, BTN2A1, PACC1, CLSTN1, HLA-B, PLAUR, ANTXR2, ITGA11, FAS, CDH13, ITGA6, CSPG4, TNS1	124	1086	17811	1.85168	0.999999	0.366535	0.354517
GOTERM_CC_FAT	GO:0099503	secretory vesicle	14	10.6061	0.0419097	SRGN, ECM1, GSN, PRKCD, HLA-B, PLAUR, ALAD, RAP2B, ADGRE5, STING1, SV2A, TMSB4X, TIMP2, PTX3	124	1106	17811	1.81819	1	0.403656	0.390422
GOTERM_CC_FAT	GO:0031968	organelle outer membrane	6	4.54545	0.0501829	WWTR1, PRNP, STING1, RAC3, BAK1, PLEC	124	289	17811	2.98209	1	0.470375	0.454953
GOTERM_CC_FAT	GO:0019867	outer membrane	6	4.54545	0.0514071	WWTR1, PRNP, STING1, RAC3, BAK1, PLEC	124	291	17811	2.96159	1	0.470375	0.454953
GOTERM_CC_FAT	GO:0099572	postsynaptic specialization	7	5.30303	0.0535238	SRGN, ARF3, PRNP, ARF1, SEMA4B, CLSTN1, SYNPO	124	390	17811	2.5781	1	0.477798	0.462132
GOTERM_CC_FAT	GO:0005783	endoplasmic reticulum	22	16.6667	0.0604698	PRNP, COL13A1, OSBPL5, UBXN2A, CLSTN1, PRKCD, HLA-B, PLAUR, ORMDL1, DHCR24, NOL3, ANTXR2, PANX1, EHD4, SLC9A6, STING1, SV2A, CERCAM, RAC3, BAK1, MGLL, TGM2	124	2139	17811	1.47733	1	0.506337	0.489736
GOTERM_CC_FAT	GO:0031264	death-inducing signaling complex	2	1.51515	0.0604763	TRADD, FAS	124	9	17811	31.9194	1	0.506337	0.489736
GOTERM_CC_FAT	GO:0098636	protein complex involved in cell adhesion	3	2.27273	0.0608711	ITGA11, PLAUR, ITGA6	124	58	17811	7.42951	1	0.506337	0.489736
GOTERM_CC_FAT	GO:0005923	bicellular tight junction	4	3.0303	0.0623256	RAP2B, CCND1, WNK4, SYNPO	124	131	17811	4.38587	1	0.506915	0.490294
GOTERM_CC_FAT	GO:0070160	occluding junction	4	3.0303	0.0693124	RAP2B, CCND1, WNK4, SYNPO	124	137	17811	4.19378	1	0.550521	0.532471
GOTERM_CC_FAT	GO:0030017	sarcomere	5	3.78788	0.0706953	ARF3, ARF1, GGPS1, SYNPO, PLEC	124	225	17811	3.19194	1	0.550521	0.532471
GOTERM_CC_FAT	GO:0098552	side of membrane	11	8.33333	0.0753919	PRNP, CD274, BTN2A1, TRADD, ITGA11, TRAF5, PLAUR, HLA-B, FAS, CDH13, ITGA6	124	863	17811	1.83083	1	0.574863	0.556015
GOTERM_CC_FAT	GO:0098589	membrane region	7	5.30303	0.0770555	PRNP, EHD2, RAP2B, CAVIN2, TRADD, FAS, CDH13	124	429	17811	2.34373	1	0.575557	0.556687
GOTERM_CC_FAT	GO:0042383	sarcolemma	4	3.0303	0.0804245	SGCE, SYNM, AHNAK2, PLEC	124	146	17811	3.93526	1	0.588707	0.569405
GOTERM_CC_FAT	GO:0045335	phagocytic vesicle	4	3.0303	0.0842908	GSN, HLA-B, CDC42EP2, RAC3	124	149	17811	3.85603	1	0.60491	0.585077
GOTERM_CC_FAT	GO:0097517	contractile actin filament bundle	3	2.27273	0.0906167	ABLIM3, FSCN1, SYNPO	124	73	17811	5.90289	1	0.621655	0.601273
GOTERM_CC_FAT	GO:0001725	stress fiber	3	2.27273	0.0906167	ABLIM3, FSCN1, SYNPO	124	73	17811	5.90289	1	0.621655	0.601273
GOTERM_CC_FAT	GO:0005794	Golgi apparatus	18	13.6364	0.0917196	SRGN, ARF3, PRNP, ARF1, TRAPPC10, CLSTN1, FUT11, HLA-B, DHCR24, MIF4GD, SGCE, NDST1, STING1, B4GALNT1, GPR107, CSPG4, GBP2, TRIM22	124	1744	17811	1.48249	1	0.621655	0.601273
GOTERM_CC_FAT	GO:0043296	apical junction complex	4	3.0303	0.0936144	RAP2B, CCND1, WNK4, SYNPO	124	156	17811	3.683	1	0.622961	0.602536
GOTERM_CC_FAT	GO:0031012	extracellular matrix	6	4.54545	0.0970642	ECM1, COL13A1, LRRC17, TIMP2, PTX3, TGM2	124	352	17811	2.44836	1	0.622996	0.60257
GOTERM_CC_FAT	GO:0000139	Golgi membrane	10	7.57576	0.0986367	ARF3, NDST1, ARF1, STING1, FUT11, CLSTN1, HLA-B, DHCR24, B4GALNT1, GBP2	124	794	17811	1.80903	1	0.622996	0.60257

## Sheet: 5
Category	Term	Name	Count	%	PValue	Genes	List Total	Pop Hits	Pop Total	Fold Enrichment	Bonferroni	Benjamini	FDR
GOTERM_CC_FAT	GO:0098589	membrane region	17	9.88372	1.28663e-06	LYN, CXADR, MME, SORT1, SPHK1, ITSN1, TFPI, GJA1, DLC1, AAK1, AP2S1, HMOX1, AP1S3, IL6ST, MMACHC, PI4K2A, ABCG2	158	429	17811	4.46707	0.000586532	0.000586703	0.000573837
GOTERM_CC_FAT	GO:0070062	extracellular exosome	39	22.6744	4.44396e-05	GPI, SLC26A2, PZP, CTSZ, ITSN1, RHOBTB3, MACROH2A2, THBS1, PTPRF, ACTG1, BAIAP2L1, SYNGR2, CSRP1, FTH1, CTSH, PCBD1, A2M, MEST, LYN, GSTM3, GSTM2, SLC16A1, WNT5B, MME, ANXA3, CACNA2D1, ARMC9, RRAS2, BAIAP2, DNM1, VASN, ALDH1A3, GNPDA1, GPRC5A, MYO5C, GALM, IL6ST, CRYAB, GPRC5C	158	2240	17811	1.96267	0.0200609	0.0101322	0.00991002
GOTERM_CC_FAT	GO:1903561	extracellular vesicle	39	22.6744	0.000110864	GPI, SLC26A2, PZP, CTSZ, ITSN1, RHOBTB3, MACROH2A2, THBS1, PTPRF, ACTG1, BAIAP2L1, SYNGR2, CSRP1, FTH1, CTSH, PCBD1, A2M, MEST, LYN, GSTM3, GSTM2, SLC16A1, WNT5B, MME, ANXA3, CACNA2D1, ARMC9, RRAS2, BAIAP2, DNM1, VASN, ALDH1A3, GNPDA1, GPRC5A, MYO5C, GALM, IL6ST, CRYAB, GPRC5C	158	2337	17811	1.88121	0.0493	0.0108858	0.0106471
GOTERM_CC_FAT	GO:0043230	extracellular organelle	39	22.6744	0.000111872	GPI, SLC26A2, PZP, CTSZ, ITSN1, RHOBTB3, MACROH2A2, THBS1, PTPRF, ACTG1, BAIAP2L1, SYNGR2, CSRP1, FTH1, CTSH, PCBD1, A2M, MEST, LYN, GSTM3, GSTM2, SLC16A1, WNT5B, MME, ANXA3, CACNA2D1, ARMC9, RRAS2, BAIAP2, DNM1, VASN, ALDH1A3, GNPDA1, GPRC5A, MYO5C, GALM, IL6ST, CRYAB, GPRC5C	158	2338	17811	1.8804	0.049737	0.0108858	0.0106471
GOTERM_CC_FAT	GO:0044433	cytoplasmic vesicle part	31	18.0233	0.000119362	GPI, MOXD1, CTSZ, PIK3R4, LPCAT1, THBS1, LITAF, GJA1, SYNGR2, FTH1, AP2S1, CTSH, AP1S3, A2M, LDLRAP1, LYN, TGFB2, WNT5B, MME, SORT1, ANXA3, SPHK1, AGTRAP, DKK1, GPRC5A, ABHD17B, ATP13A3, REEP6, GPRC5C, PI4K2A, MYD88	158	1666	17811	2.09758	0.0529773	0.0108858	0.0106471
GOTERM_CC_FAT	GO:0005829	cytosol	73	42.4419	0.000180331	GPI, NUDT4B, CDKN1B, TES, MTRR, PIGN, HSPB8, ITSN1, GMNN, CMIP, MYPN, ACTG1, LACTB, GJA1, AS3MT, BAIAP2L1, FTH1, CHEK1, ANKRD1, UFD1, CTSH, PGM5, AP1S3, LDLRAP1, TXNL4A, SPHK1, BOLA1, LZTFL1, ALDH1A3, RAD51C, PLCB4, SHQ1, RBP1, CRYAB, DTL, LYPLAL1, PI4K2A, DDX28, COX19, PRPS1, NXN, PIK3R4, RHOBTB3, FBXO44, CAND2, FGD4, EPB41L1, AP2S1, HMOX1, PCBD1, CHML, CTNNAL1, LYN, GSTM3, GSTM2, SORT1, ATP8B1,…	158	5694	17811	1.44523	0.0789476	0.0137052	0.0134046
GOTERM_CC_FAT	GO:0044421	extracellular region part	55	31.9767	0.000422953	GPI, MOXD1, ITSN1, PZP, CTSZ, TNFAIP2, PTPRF, ACTG1, BAIAP2L1, CSRP1, FTH1, CHEK1, CTSH, CCN1, CXADR, WNT5B, MME, ANXA3, CACNA2D1, ARMC9, RRAS2, DKK1, F3, DNM1, ALDH1A3, GPRC5A, IL6ST, CRYAB, GPRC5C, SLC26A2, LXN, RHOBTB3, MACROH2A2, TFPI, THBS1, SYNGR2, HMOX1, PCBD1, A2M, MEST, GPC6, CPA4, LYN, GSTM3, GSTM2, TGFB2, SLC16A1, TFPI2, GDF6, BAIAP2, GFER, VASN, GNPDA1, MYO5C, GALM	158	4007	17811	1.5473	0.175442	0.0275524	0.0269482
GOTERM_CC_FAT	GO:0005905	clathrin-coated pit	6	3.48837	0.000591813	SORT1, SPHK1, ITSN1, AAK1, AP2S1, AP1S3	158	77	17811	8.78399	0.23658	0.0337334	0.0329936
GOTERM_CC_FAT	GO:0005912	adherens junction	15	8.72093	0.000695157	LYN, CXADR, TES, ZNF185, MME, RRAS2, SHROOM3, SLC4A2, BAIAP2, ACTG1, GJA1, BAIAP2L1, CSRP1, DLC1, PGM5	158	586	17811	2.88553	0.271743	0.0352213	0.0344489
GOTERM_CC_FAT	GO:0045121	membrane raft	11	6.39535	0.000946058	LYN, GJA1, CXADR, MME, DLC1, HMOX1, IL6ST, TFPI, MMACHC, PI4K2A, ABCG2	158	343	17811	3.61518	0.350535	0.0400921	0.0392129
GOTERM_CC_FAT	GO:0098857	membrane microdomain	11	6.39535	0.000967134	LYN, GJA1, CXADR, MME, DLC1, HMOX1, IL6ST, TFPI, MMACHC, PI4K2A, ABCG2	158	344	17811	3.60467	0.356753	0.0400921	0.0392129
GOTERM_CC_FAT	GO:0070161	anchoring junction	15	8.72093	0.00175514	LYN, CXADR, TES, ZNF185, MME, RRAS2, SHROOM3, SLC4A2, BAIAP2, ACTG1, GJA1, BAIAP2L1, CSRP1, DLC1, PGM5	158	646	17811	2.61752	0.551141	0.0666952	0.0652326
GOTERM_CC_FAT	GO:0097458	neuron part	29	16.8605	0.00318402	GPI, ITSN1, PTPRF, MYPN, ACTG1, SYNGR2, PALMD, ENC1, AP2S1, DPF3, LDLRAP1, SLC38A2, TGFB2, CXADR, MME, ATP8B1, ANXA3, CACNA2D1, SPHK1, BAIAP2, DNM1, ABHD17B, AAK1, KCTD12, REEP6, IL6ST, CRYAB, PI4K2A, CPEB4	158	1855	17811	1.76232	0.76642	0.111686	0.109237
GOTERM_CC_FAT	GO:0098590	plasma membrane region	22	12.7907	0.00430815	SLC22A4, GPI, SLC26A2, SLC16A1, CXADR, ATP8B1, ITSN1, SHROOM3, SLC4A2, BAIAP2, TFPI, SLC5A3, DNM1, GJA1, ABHD17B, DLC1, HMOX1, KCTD12, LDLRAP1, CRYAB, PI4K2A, ABCG2	158	1281	17811	1.936	0.86037	0.140322	0.137245
GOTERM_CC_FAT	GO:0009898	cytoplasmic side of plasma membrane	7	4.06977	0.0082737	LYN, CYLD, AP2S1, PGM5, LDLRAP1, LITAF, MYD88	158	198	17811	3.98533	0.977371	0.251521	0.246005
GOTERM_CC_FAT	GO:0005576	extracellular region	57	33.1395	0.0122072	GPI, MOXD1, ITSN1, PZP, CTSZ, TNFAIP2, PTPRF, ACTG1, BAIAP2L1, CSRP1, FTH1, CHEK1, CTSH, CCN1, CXADR, WNT5B, MME, ANXA3, CACNA2D1, ARMC9, RRAS2, DKK1, F3, DNM1, ALDH1A3, GPRC5A, IL6ST, CRYAB, GPRC5C, SLC26A2, LXN, RHOBTB3, MACROH2A2, TFPI, THBS1, SYNGR2, HMOX1, PCBD1, A2M, MEST, GPC6, CPA4, LYN, GSTM3, GSTM2, TGFB2, SLC16A1, TFPI2, CRIM1, GDF6, BAIAP2, GFER, VASN, GNPDA1, PRXL2A, MYO5C, GALM	158	4848	17811	1.32539	0.996305	0.34	0.332544
GOTERM_CC_FAT	GO:0005925	focal adhesion	10	5.81395	0.0149246	GJA1, TES, ZNF185, MME, CSRP1, DLC1, RRAS2, PGM5, SLC4A2, ACTG1	158	434	17811	2.59742	0.998948	0.34	0.332544
GOTERM_CC_FAT	GO:0044456	synapse part	18	10.4651	0.015554	LYN, MME, SPHK1, ITSN1, MT-ND2, BAIAP2, DNM1, ACTG1, SYNGR2, ABHD17B, PALMD, AAK1, AP2S1, KCTD12, CRYAB, PI4K2A, MYD88, CPEB4	158	1088	17811	1.86498	0.999214	0.34	0.332544
GOTERM_CC_FAT	GO:0030659	cytoplasmic vesicle membrane	15	8.72093	0.0157051	LYN, MOXD1, WNT5B, MME, ANXA3, PIK3R4, LPCAT1, AGTRAP, SYNGR2, GPRC5A, AP2S1, AP1S3, REEP6, LDLRAP1, GPRC5C	158	834	17811	2.02748	0.999267	0.34	0.332544
GOTERM_CC_FAT	GO:0005924	cell-substrate adherens junction	10	5.81395	0.0157521	GJA1, TES, ZNF185, MME, CSRP1, DLC1, RRAS2, PGM5, SLC4A2, ACTG1	158	438	17811	2.5737	0.999283	0.34	0.332544
GOTERM_CC_FAT	GO:0030055	cell-substrate junction	10	5.81395	0.0170562	GJA1, TES, ZNF185, MME, CSRP1, DLC1, RRAS2, PGM5, SLC4A2, ACTG1	158	444	17811	2.53892	0.999608	0.34	0.332544
GOTERM_CC_FAT	GO:0036501	UFD1-NPL4 complex	2	1.16279	0.0175523	NPLOC4, UFD1	158	2	17811	112.728	0.999689	0.34	0.332544
GOTERM_CC_FAT	GO:0044297	cell body	12	6.97674	0.0177798	TGFB2, CXADR, MME, ANXA3, RBP1, ENC1, IL6ST, BAIAP2, CRYAB, SLC38A2, PTPRF, PI4K2A	158	602	17811	2.24707	0.99972	0.34	0.332544
GOTERM_CC_FAT	GO:0012506	vesicle membrane	15	8.72093	0.0188786	LYN, MOXD1, WNT5B, MME, ANXA3, PIK3R4, LPCAT1, AGTRAP, SYNGR2, GPRC5A, AP2S1, AP1S3, REEP6, LDLRAP1, GPRC5C	158	854	17811	1.98	0.999832	0.34	0.332544
GOTERM_CC_FAT	GO:0030054	cell junction	17	9.88372	0.0193417	LYN, SLC16A1, CXADR, TES, ZNF185, MME, RRAS2, SHROOM3, SLC4A2, BAIAP2, ACTG1, GJA1, RAD51C, BAIAP2L1, CSRP1, DLC1, PGM5	158	1028	17811	1.86418	0.999864	0.34	0.332544
GOTERM_CC_FAT	GO:0098562	cytoplasmic side of membrane	7	4.06977	0.019386	LYN, CYLD, AP2S1, PGM5, LDLRAP1, LITAF, MYD88	158	239	17811	3.30165	0.999867	0.34	0.332544
GOTERM_CC_FAT	GO:0005764	lysosome	14	8.13953	0.0259202	LYN, SORT1, SDC2, CTSZ, LPCAT1, LITAF, VASN, FTH1, AP2S1, CTSH, AP1S3, GPC6, CRYAB, PI4K2A	158	805	17811	1.96048	0.999994	0.422129	0.412871
GOTERM_CC_FAT	GO:0000323	lytic vacuole	14	8.13953	0.0259202	LYN, SORT1, SDC2, CTSZ, LPCAT1, LITAF, VASN, FTH1, AP2S1, CTSH, AP1S3, GPC6, CRYAB, PI4K2A	158	805	17811	1.96048	0.999994	0.422129	0.412871
GOTERM_CC_FAT	GO:0043292	contractile fiber	7	4.06977	0.0269632	GJA1, CSRP1, ANKRD1, PGM5, CRYAB, MYPN, ACTG1	158	258	17811	3.05851	0.999996	0.423973	0.414676
GOTERM_CC_FAT	GO:0005773	vacuole	15	8.72093	0.0289406	LYN, SORT1, SDC2, CTSZ, PIK3R4, LPCAT1, LITAF, VASN, FTH1, AP2S1, CTSH, AP1S3, GPC6, CRYAB, PI4K2A	158	904	17811	1.87048	0.999998	0.439897	0.43025
GOTERM_CC_FAT	GO:0016324	apical plasma membrane	9	5.23256	0.0316947	SLC22A4, GJA1, SLC26A2, SLC16A1, ATP8B1, SHROOM3, SLC4A2, SLC5A3, ABCG2	158	417	17811	2.43298	1	0.466218	0.455994
GOTERM_CC_FAT	GO:0030666	endocytic vesicle membrane	6	3.48837	0.0359227	LYN, WNT5B, ANXA3, PIK3R4, AP2S1, LDLRAP1	158	206	17811	3.28334	1	0.511898	0.500672
GOTERM_CC_FAT	GO:0043005	neuron projection	19	11.0465	0.0384151	GPI, TGFB2, CXADR, MME, ANXA3, ITSN1, BAIAP2, PTPRF, MYPN, ACTG1, ABHD17B, PALMD, AAK1, LDLRAP1, IL6ST, CRYAB, SLC38A2, PI4K2A, CPEB4	158	1303	17811	1.64377	1	0.515163	0.503866
GOTERM_CC_FAT	GO:0098793	presynapse	11	6.39535	0.0392503	SYNGR2, MME, SPHK1, ITSN1, AAK1, AP2S1, KCTD12, BAIAP2, PI4K2A, DNM1, ACTG1	158	598	17811	2.07359	1	0.515163	0.503866
GOTERM_CC_FAT	GO:0030139	endocytic vesicle	8	4.65116	0.0410902	LYN, WNT5B, ANXA3, SPHK1, PIK3R4, AP2S1, LDLRAP1, ACTG1	158	361	17811	2.49812	1	0.515163	0.503866
GOTERM_CC_FAT	GO:0005758	mitochondrial intermembrane space	4	2.32558	0.0416222	LYN, COX19, MIX23, GFER	158	87	17811	5.18289	1	0.515163	0.503866
GOTERM_CC_FAT	GO:0098552	side of membrane	14	8.13953	0.0418005	LYN, TFPI, F3, LITAF, THBS1, CYLD, BDH1, AP2S1, PGM5, LDLRAP1, IL6ST, GPC6, MYD88, ABCG2	158	863	17811	1.82873	1	0.515163	0.503866
GOTERM_CC_FAT	GO:0005769	early endosome	9	5.23256	0.0432607	MME, SORT1, SPHK1, AP1S3, ATP13A3, LDLRAP1, LITAF, DKK1, PI4K2A	158	444	17811	2.28502	1	0.519128	0.507744
GOTERM_CC_FAT	GO:0030136	clathrin-coated vesicle	6	3.48837	0.0455126	SORT1, AAK1, AP2S1, AP1S3, REEP6, LDLRAP1	158	220	17811	3.0744	1	0.524023	0.512531
GOTERM_CC_FAT	GO:0031674	I band	5	2.90698	0.0459669	CSRP1, ANKRD1, PGM5, CRYAB, MYPN	158	152	17811	3.70815	1	0.524023	0.512531
GOTERM_CC_FAT	GO:0043025	neuronal cell body	10	5.81395	0.0476396	TGFB2, MME, ANXA3, ENC1, IL6ST, BAIAP2, CRYAB, SLC38A2, PTPRF, PI4K2A	158	535	17811	2.10706	1	0.528721	0.517126
GOTERM_CC_FAT	GO:0031967	organelle envelope	19	11.0465	0.0505795	LYN, SLC22A4, COX19, MIX23, MTARC2, SORT1, ITSN1, CISD1, MAD2L1BP, EXOG, MT-ND2, GFER, EBP, BDH1, HMOX1, TMBIM6, TXNL4A, DTL, ABCG2	158	1348	17811	1.58889	1	0.528721	0.517126
GOTERM_CC_FAT	GO:0031975	envelope	19	11.0465	0.0505795	LYN, SLC22A4, COX19, MIX23, MTARC2, SORT1, ITSN1, CISD1, MAD2L1BP, EXOG, MT-ND2, GFER, EBP, BDH1, HMOX1, TMBIM6, TXNL4A, DTL, ABCG2	158	1348	17811	1.58889	1	0.528721	0.517126
GOTERM_CC_FAT	GO:0045202	synapse	21	12.2093	0.0510169	LYN, SLC16A1, CXADR, MME, SPHK1, ITSN1, MT-ND2, BAIAP2, DNM1, ACTG1, SYNGR2, ABHD17B, PALMD, AAK1, AP2S1, KCTD12, GPC6, CRYAB, PI4K2A, MYD88, CPEB4	158	1539	17811	1.5382	1	0.528721	0.517126
GOTERM_CC_FAT	GO:0015629	actin cytoskeleton	10	5.81395	0.052893	ABLIM1, BAIAP2L1, ZNF185, DLC1, MYO5C, SHROOM3, PGM5, BAIAP2, CRYAB, ACTG1	158	546	17811	2.06461	1	0.535982	0.524228
GOTERM_CC_FAT	GO:0031970	organelle envelope lumen	4	2.32558	0.054382	LYN, COX19, MIX23, GFER	158	97	17811	4.64857	1	0.536288	0.524528
GOTERM_CC_FAT	GO:0005783	endoplasmic reticulum	27	15.6977	0.0552753	MOXD1, PIGN, SDC2, CTSZ, LPCAT1, TFPI, THBS1, GJA1, EBP, HMOX1, UFD1, CCN1, MEST, GSTM2, WNT5B, SORT1, ATP8B1, CACNA2D1, ZDHHC12, RRAS2, AGTRAP, BAIAP2, NPLOC4, DLC1, TMBIM6, REEP6, CPEB4	158	2139	17811	1.42293	1	0.536288	0.524528
GOTERM_CC_FAT	GO:0033588	Elongator holoenzyme complex	2	1.16279	0.0601054	ELP2, ELP3	158	7	17811	32.208	1	0.561919	0.549596
GOTERM_CC_FAT	GO:0005768	endosome	16	9.30233	0.0603816	CDKN1B, MME, SORT1, SPHK1, ITSN1, PIK3R4, LITAF, DKK1, ABHD17B, AP2S1, CTSH, AP1S3, ATP13A3, LDLRAP1, PI4K2A, MYD88	158	1097	17811	1.64416	1	0.561919	0.549596
GOTERM_CC_FAT	GO:0030141	secretory granule	14	8.13953	0.0627325	GPI, MOXD1, TGFB2, CXADR, MME, ANXA3, CACNA2D1, CTSZ, LPCAT1, BAIAP2, THBS1, FTH1, CTSH, A2M	158	919	17811	1.71729	1	0.572121	0.559574
GOTERM_CC_FAT	GO:0045177	apical part of cell	9	5.23256	0.0669097	SLC22A4, GJA1, SLC26A2, SLC16A1, ATP8B1, SHROOM3, SLC4A2, SLC5A3, ABCG2	158	487	17811	2.08327	1	0.580807	0.56807
GOTERM_CC_FAT	GO:0030135	coated vesicle	7	4.06977	0.0674468	SORT1, CTSZ, AAK1, AP2S1, AP1S3, REEP6, LDLRAP1	158	324	17811	2.43548	1	0.580807	0.56807
GOTERM_CC_FAT	GO:0034098	VCP-NPL4-UFD1 AAA ATPase complex	2	1.16279	0.0683936	NPLOC4, UFD1	158	8	17811	28.182	1	0.580807	0.56807
GOTERM_CC_FAT	GO:0030016	myofibril	6	3.48837	0.0687798	CSRP1, ANKRD1, PGM5, CRYAB, MYPN, ACTG1	158	248	17811	2.72729	1	0.580807	0.56807
GOTERM_CC_FAT	GO:0005739	mitochondrion	23	13.3721	0.0700644	LYN, DDX28, SLC22A4, COX19, MIX23, ACAA2, MTARC2, CISD1, BOLA1, HDHD5, EXOG, MT-ND2, GFER, VASN, LACTB, GJA1, RAD51C, BDH1, HMOX1, TMBIM6, CRYAB, PI4K2A, ABCG2	158	1795	17811	1.44442	1	0.580897	0.568158
GOTERM_CC_FAT	GO:0043197	dendritic spine	5	2.90698	0.071592	ABHD17B, PALMD, BAIAP2, CRYAB, CPEB4	158	177	17811	3.1844	1	0.582963	0.570179
GOTERM_CC_FAT	GO:0005740	mitochondrial envelope	13	7.55814	0.0744324	LYN, SLC22A4, COX19, MIX23, MTARC2, CISD1, EXOG, MT-ND2, GFER, BDH1, HMOX1, TMBIM6, ABCG2	158	853	17811	1.71801	1	0.594495	0.581458
GOTERM_CC_FAT	GO:0044309	neuron spine	5	2.90698	0.0763224	ABHD17B, PALMD, BAIAP2, CRYAB, CPEB4	158	181	17811	3.11403	1	0.594495	0.581458
GOTERM_CC_FAT	GO:0014704	intercalated disc	3	1.74419	0.0769194	GJA1, CXADR, PGM5	158	52	17811	6.50353	1	0.594495	0.581458
GOTERM_CC_FAT	GO:0098794	postsynapse	11	6.39535	0.085264	LYN, ABHD17B, PALMD, AP2S1, KCTD12, MT-ND2, BAIAP2, CRYAB, MYD88, ACTG1, CPEB4	158	691	17811	1.79451	1	0.648006	0.633795
GOTERM_CC_FAT	GO:0044431	Golgi apparatus part	15	8.72093	0.0885782	WNT5B, MME, SORT1, ATP8B1, SDC2, LPCAT1, RHOBTB3, ZDHHC12, RRAS2, AGTRAP, LITAF, GJA1, AP1S3, GPC6, PI4K2A	158	1067	17811	1.58474	1	0.662159	0.647638
GOTERM_CC_FAT	GO:0036477	somatodendritic compartment	13	7.55814	0.0963902	TGFB2, MME, ANXA3, BAIAP2, PTPRF, ABHD17B, PALMD, ENC1, IL6ST, CRYAB, SLC38A2, PI4K2A, CPEB4	158	893	17811	1.64105	1	0.691058	0.675903
GOTERM_CC_FAT	GO:0014069	postsynaptic density	7	4.06977	0.0974212	LYN, ABHD17B, MT-ND2, BAIAP2, CRYAB, MYD88, CPEB4	158	358	17811	2.20418	1	0.691058	0.675903
GOTERM_CC_FAT	GO:0101002	ficolin-1-rich granule	4	2.32558	0.0985061	GPI, FTH1, CTSZ, CTSH	158	125	17811	3.60729	1	0.691058	0.675903
GOTERM_CC_FAT	GO:1904813	ficolin-1-rich granule lumen	4	2.32558	0.0985061	GPI, FTH1, CTSZ, CTSH	158	125	17811	3.60729	1	0.691058	0.675903

## Sheet: 6
Category	Term	Count	%	PValue	Genes	List Total	Pop Hits	Pop Total	Fold Enrichment	Bonferroni	Benjamini	FDR
GOTERM_CC_FAT	GO:0030054~cell junction	75	16.9683	1.11692e-18	DOCK5, PATJ, ARPC1B, DOCK7, CTNND1, DIXDC1, FHL2, SMC5, TRIOBP, CDH6, AKAP12, SH3PXD2A, MPRIP, BASP1, PPP1R13L, CFL1, CLDN23, SCARF2, TNS3, CGNL1, MAGI1, DST, ITGA3, SHROOM2, FRMD4A, ANK2, LMO7, GTF2F1, CD2AP, DDB2, CLDN11, PEAK1, PALLD, NUMB, MYH9, CDC42EP1, AJUBA, ARHGEF5, RAI14, GRB7, MACF1, SRC, FBLIM1, PXN, NEXN, ADD3, PARD6B, RRAS, MICALL2, SYMPK, FLNC, PCDH1, WASF2, CLASP1, MAP4K4, SVIL, M…	414	1028	17811	3.13875	7.5839e-16	7.5839e-16	6.98076e-16
GOTERM_CC_FAT	GO:0005654~nucleoplasm	180	40.724	4.00472e-17	RB1, ZNF330, DCLRE1A, CRTC2, ZNF174, IRS1, ZMYND8, RAPH1, HJURP, SMC5, NUCKS1, EDC4, CDH6, ALKBH5, CCND3, BASP1, RBMX2, RPS6KA1, NEK1, SLC16A7, GTSE1, NFRKB, FAAP100, GTF2I, MAGI1, NUP214, BNIP3L, WDHD1, RALBP1, LIG1, LMO7, MITF, PRPF4B, GTF2F1, SRRM1, CDC25B, HCFC1, ACLY, ILF3, CCNE2, PRKD3, KCTD10, NCL, ZNF318, MAPKAPK5, TNIK, NUP98, CLOCK, AJUBA, BLZF1, PPID, SF1, RAI14, ATF4, PFKFB2, SLBP, L3…	414	4419	17811	1.75241	2.7192e-14	1.3596e-14	1.25147e-14
GOTERM_CC_FAT	GO:0005829~cytosol	208	47.0588	7.5957e-15	RB1, ITSN2, ERRFI1, PATJ, ZNF174, RAPH1, DIXDC1, CCP110, ALKBH5, MPRIP, DPYSL2, RPS6KA1, TNS3, GTSE1, AGFG1, FAAP100, NUP214, COG3, ANK2, SND1, SRRM1, CD2AP, NUP93, DYNC1LI1, DYNC1LI2, XRN1, PRKD3, KCTD10, MAP1B, NUP98, RIN2, CLOCK, STX1A, SLBP, GRB7, RRAD, CDCA5, SLAIN2, SKA3, HELZ2, RAB11FIP1, RACGAP1, SYMPK, MAP4, ARGLU1, LRBA, NFATC3, MICAL3, PRRC2C, CDC6, FLI1, NFATC4, PRRC2A, PARP10, TPX2, …	414	5694	17811	1.57157	5.12612e-12	1.71916e-12	1.58244e-12
GOTERM_CC_FAT	GO:0070161~anchoring junction	51	11.5385	6.66025e-14	DOCK5, ARPC1B, DOCK7, CTNND1, DIXDC1, FHL2, TRIOBP, CDH6, AKAP12, SH3PXD2A, MPRIP, CFL1, SCARF2, TNS3, MAGI1, DST, ITGA3, SHROOM2, FRMD4A, LMO7, PEAK1, PALLD, NUMB, MYH9, CDC42EP1, AJUBA, ARHGEF5, RAI14, GRB7, SRC, FBLIM1, PXN, NEXN, RRAS, FLNC, CLASP1, MAP4K4, SVIL, MPP3, JAG1, CAV1, ARHGAP24, TJP1, AFDN, KRT18, APC, ARPC3, ZYX, FAT2, VIM, SNTB1	414	646	17811	3.39645	4.52305e-11	1.13058e-11	1.04066e-11
GOTERM_CC_FAT	GO:0005912~adherens junction	47	10.6335	4.39597e-13	GRB7, FBLIM1, SRC, ARPC1B, DOCK7, PXN, CTNND1, DIXDC1, FHL2, NEXN, TRIOBP, CDH6, AKAP12, RRAS, MPRIP, CFL1, FLNC, SCARF2, TNS3, CLASP1, MAP4K4, MAGI1, SVIL, MPP3, JAG1, DST, ITGA3, CAV1, SHROOM2, FRMD4A, LMO7, ARHGAP24, TJP1, AFDN, KRT18, APC, PEAK1, PALLD, ARPC3, NUMB, ZYX, MYH9, FAT2, CDC42EP1, VIM, AJUBA, SNTB1	414	586	17811	3.45055	2.98521e-10	5.96972e-11	5.49496e-11
GOTERM_CC_FAT	GO:0030055~cell-substrate junction	37	8.37104	7.27444e-11	GRB7, FBLIM1, SRC, ARPC1B, DOCK7, PXN, DIXDC1, FHL2, NEXN, TRIOBP, AKAP12, RRAS, MPRIP, CFL1, FLNC, SCARF2, TNS3, CLASP1, MAP4K4, SVIL, DST, ITGA3, CAV1, ERBIN, LMO7, ARHGAP24, PEAK1, PALLD, ARPC3, NUMB, ZYX, MYH9, CDC42EP1, EPPK1, VIM, AJUBA, SNTB1	414	444	17811	3.58514	4.93935e-08	8.23224e-09	7.57754e-09
GOTERM_CC_FAT	GO:0005925~focal adhesion	35	7.91855	6.22747e-10	GRB7, FBLIM1, SRC, ARPC1B, DOCK7, PXN, DIXDC1, FHL2, NEXN, TRIOBP, AKAP12, RRAS, MPRIP, CFL1, FLNC, SCARF2, TNS3, CLASP1, MAP4K4, SVIL, DST, ITGA3, CAV1, LMO7, ARHGAP24, PEAK1, PALLD, ARPC3, NUMB, ZYX, MYH9, CDC42EP1, VIM, AJUBA, SNTB1	414	434	17811	3.4695	4.22845e-07	6.04065e-08	5.56024e-08
GOTERM_CC_FAT	GO:0005924~cell-substrate adherens junction	35	7.91855	7.8937e-10	GRB7, FBLIM1, SRC, ARPC1B, DOCK7, PXN, DIXDC1, FHL2, NEXN, TRIOBP, AKAP12, RRAS, MPRIP, CFL1, FLNC, SCARF2, TNS3, CLASP1, MAP4K4, SVIL, DST, ITGA3, CAV1, LMO7, ARHGAP24, PEAK1, PALLD, ARPC3, NUMB, ZYX, MYH9, CDC42EP1, VIM, AJUBA, SNTB1	414	438	17811	3.43781	5.35982e-07	6.69978e-08	6.16696e-08
GOTERM_CC_FAT	GO:0015629~actin cytoskeleton	38	8.59729	5.76892e-09	DOCK5, MACF1, ZNF174, TMEM63B, FBLIM1, SRC, ARPC1B, PXN, NEXN, ASAP1, TRIOBP, ADD2, SIPA1L1, SH3PXD2A, MPRIP, CFL1, MICALL2, WASF2, TNS3, CGNL1, SVIL, DST, LIMCH1, TPM1, SHROOM2, MYO9B, SEPTIN9, CD2AP, TJP1, PEAK1, PALLD, ARPC3, ZYX, GAS2, MYH9, HCLS1, STX1A, ARHGEF5	414	546	17811	2.99419	3.91709e-06	4.35233e-07	4.00619e-07
GOTERM_CC_FAT	GO:0015630~microtubule cytoskeleton	65	14.7059	4.87653e-07	RB1, ITSN2, TOP2A, GPSM2, DIDO1, PATJ, DDX3X, NUMA1, MTCL1, CCP110, CHD4, BRCA1, TRIOBP, ZFYVE26, DPYSL2, PEA15, PDE4B, NEK1, GTSE1, CEP55, RALBP1, DST, PDE4D, SHROOM2, CD2AP, CDC25B, KIAA1217, NUP93, DYNC1LI1, DYNC1LI2, NCOR1, SELENOS, CCNE2, MAP7D1, MAP1B, ZFYVE19, MYH9, MAPT, AJUBA, ATF4, MACF1, INTU, STAU1, PXN, SLAIN2, SLC1A4, PBXIP1, SKA3, CAMSAP1, TAF1D, RACGAP1, MAP4, FSD1, CLASP1, RAP1GA…	414	1457	17811	1.9193	0.000331061	3.31116e-05	3.04783e-05
GOTERM_CC_FAT	GO:0002102~podosome	9	2.0362	6.52304e-07	TJP1, DOCK5, SVIL, SH3PXD2A, SRC, PALLD, ASAP1, TNS3, ARHGEF5	414	33	17811	11.7332	0.000442816	4.02649e-05	3.70627e-05
GOTERM_CC_FAT	GO:0099568~cytoplasmic region	28	6.33484	2.10107e-06	GPSM1, GPSM2, STAU1, NUMA1, PXN, CTNND1, ADD3, EPS8, AKAP12, PARD6B, PPFIA3, CLASP1, MAP2K4, DST, CAV1, DENND2B, MICAL3, SHROOM2, MYO9B, SEPTIN9, ARMCX3, SFPQ, KIAA1614, NCL, MYH9, HCLS1, MAPT, RAI14	414	422	17811	2.85452	0.00142561	0.000118886	0.000109431
GOTERM_CC_FAT	GO:0034399~nuclear periphery	16	3.61991	3.30999e-06	NUMA1, PRPF40A, SRRM1, NUP93, HNRNPM, SFPQ, KRT18, BASP1, LMNA, CFL1, MATR3, NUP98, VIM, MAPT, BRD7, ATF4	414	155	17811	4.44095	0.00224496	0.000172883	0.000159134
GOTERM_CC_FAT	GO:0070160~occluding junction	15	3.39367	3.70239e-06	MAGI1, PATJ, SHROOM2, FRMD4A, TJP1, CLDN11, AFDN, PARD6B, APC, CLDN23, MICALL2, SYMPK, EPPK1, AMOTL2, CGNL1	414	137	17811	4.71041	0.00251077	0.000179566	0.000165285
GOTERM_CC_FAT	GO:0005923~bicellular tight junction	14	3.16742	1.1327e-05	MAGI1, PATJ, SHROOM2, FRMD4A, TJP1, CLDN11, PARD6B, APC, CLDN23, MICALL2, SYMPK, EPPK1, AMOTL2, CGNL1	414	131	17811	4.59774	0.00766158	0.000474435	0.000436704
GOTERM_CC_FAT	GO:0005938~cell cortex	23	5.20362	1.14044e-05	GPSM1, GPSM2, DST, NUMA1, DENND2B, CAV1, PXN, CTNND1, SHROOM2, MICAL3, MYO9B, SEPTIN9, ADD3, EPS8, AKAP12, PARD6B, KIAA1614, NCL, MYH9, HCLS1, CLASP1, PPFIA3, RAI14	414	333	17811	2.97147	0.00771372	0.000474435	0.000436704
GOTERM_CC_FAT	GO:0005911~cell-cell junction	26	5.88235	1.18784e-05	PATJ, PXN, CTNND1, ADD3, PARD6B, CLDN23, MICALL2, SYMPK, PCDH1, WASF2, CGNL1, MAGI1, MPP3, CADM4, PCDH9, SHROOM2, FRMD4A, ANK2, CD2AP, CLDN11, TJP1, AFDN, APC, EPPK1, AMOTL2, AJUBA	414	410	17811	2.72821	0.00803301	0.000474435	0.000436704
GOTERM_CC_FAT	GO:0031252~cell leading edge	27	6.1086	1.30755e-05	MACF1, KANK1, SCYL3, RIPOR1, DDX3X, SRC, WWC1, PXN, CTNND1, RAPH1, EPS8, CFL1, WASF2, CADM4, DST, TPM1, MYO9B, ATP2B1, CD2AP, APC, PALLD, ARPC3, MYH9, VIM, MAPT, AJUBA, ATF4	414	439	17811	2.64598	0.00883902	0.000493236	0.00045401
GOTERM_CC_FAT	GO:0043296~apical junction complex	15	3.39367	1.66932e-05	MAGI1, PATJ, CTNND1, SHROOM2, FRMD4A, TJP1, CLDN11, PARD6B, APC, CLDN23, MICALL2, SYMPK, EPPK1, AMOTL2, CGNL1	414	156	17811	4.13671	0.0112708	0.000596562	0.000549118
GOTERM_CC_FAT	GO:0016604~nuclear body	43	9.72851	1.86681e-05	RERE, RB1, CDKN1A, ZNF174, HP1BP3, RAPH1, ARRB1, SMC5, BRCA1, CENPC, ALKBH5, HECTD1, GRK5, BASP1, NRIP1, LMNA, ZC3H18, SYMPK, TP53BP1, ZC3H13, UNC45A, ATF7IP, BNIP3L, RALBP1, SF3A1, REXO1, ATRX, ERBIN, PRPF4B, PRPF40A, FLI1, SRRM1, NFATC4, AFDN, HNRNPM, SFPQ, SP3, MYH9, NUP98, MAPT, CDK12, ATF4, SF1	414	913	17811	2.02622	0.0125958	0.000633784	0.00058338
GOTERM_CC_FAT	GO:0043005~neuron projection	55	12.4434	2.23833e-05	TENM3, NUMA1, ZMYND8, DOCK7, CTNND1, DIXDC1, GPHN, EPS8, RBM3, GRIP1, SIPA1L1, BASP1, DPYSL2, CFL1, PDE4B, MAP2K4, SLC38A1, DST, ITGA3, ANK2, CD2AP, CLDN11, ARMCX3, SFPQ, XRN1, PALLD, MAP1B, MAPT, STX1A, SHANK2, VAMP2, ATF4, VAMP3, RTN3, STAU1, SRC, NEXN, SLC1A4, ASAP1, STRN3, PGRMC1, SHARPIN, MICALL2, MAP4, CLASP1, BPTF, HNRNPA3, PCDH9, AMFR, BNIP3, ATP2B1, TPX2, ARPC3, VIM, APBA2	414	1303	17811	1.81596	0.0150835	0.000723727	0.00066617
GOTERM_CC_FAT	GO:0005694~chromosome	73	16.5158	6.42702e-05	RB1, TOP2A, ZNF330, ERCC6L, ZNF174, NUMA1, ZMYND8, CHD7, HP1BP3, HJURP, ARRB1, NUCKS1, CHD4, SMC5, BRCA1, BASP1, NFRKB, FAAP100, WDHD1, NUP133, ATRX, MITF, PRPF4B, ETV5, DDB2, RBL2, DYNC1LI1, SFPQ, DYNC1LI2, NCOR1, POLR1A, NCL, NUP98, CLOCK, TRIM56, ATF4, CDCA5, PBXIP1, SKA3, ADD3, CENPC, ORC1, ZNF827, NFIL3, WDR70, NRIP1, LMNA, NSD2, TP53BP1, BRD7, CLASP1, BPTF, E2F8, TFAP2A, NIFK, MGA, NFATC3, …	414	1975	17811	1.59017	0.0427023	0.00198361	0.00182586
GOTERM_CC_FAT	GO:0014069~postsynaptic density	22	4.97738	0.00010191	RTN3, HNRNPA3, SRC, BNIP3, CTNND1, SEMA4C, ADD3, GPHN, ADD2, EPS8, GRIP1, SHARPIN, SIPA1L1, MAP1B, HNRNPD, RPL14, PDE4B, SLC16A7, TNIK, SOS1, STX1A, SHANK2	414	358	17811	2.64379	0.0668601	0.00300855	0.00276928
GOTERM_CC_FAT	GO:0099513~polymeric cytoskeletal fiber	38	8.59729	0.000108199	MACF1, NUMA1, SRC, SLAIN2, SLC1A4, PBXIP1, SKA3, CAMSAP1, FAM83H, RACGAP1, DPYSL2, LMNA, FSD1, MAP4, GTSE1, CLASP1, SVIL, DST, TPM1, SHROOM2, MYO9B, SEPTIN9, CD2AP, CLDN11, DYNC1LI1, TPX2, DYNC1LI2, KRT18, APC, SELENOS, PALLD, ARPC3, MAP1B, GAS2, EPPK1, VIM, MAPT, SHANK2	414	828	17811	1.97443	0.070837	0.00306113	0.00281768
GOTERM_CC_FAT	GO:0042641~actomyosin	10	2.26244	0.000116693	LIMCH1, PALLD, FBLIM1, TPM1, PXN, MICALL2, ZYX, MYH9, SEPTIN9, STX1A	414	82	17811	5.24655	0.0761811	0.00316938	0.00291733
GOTERM_CC_FAT	GO:0099572~postsynaptic specialization	23	5.20362	0.000123403	RTN3, HNRNPA3, SRC, BNIP3, CTNND1, SEMA4C, ERBIN, ADD3, GPHN, ADD2, EPS8, GRIP1, SHARPIN, SIPA1L1, MAP1B, HNRNPD, RPL14, PDE4B, SLC16A7, TNIK, SOS1, STX1A, SHANK2	414	390	17811	2.53718	0.0803809	0.0032206	0.00296447
GOTERM_CC_FAT	GO:0032279~asymmetric synapse	22	4.97738	0.000128065	RTN3, HNRNPA3, SRC, BNIP3, CTNND1, SEMA4C, ADD3, GPHN, ADD2, EPS8, GRIP1, SHARPIN, SIPA1L1, MAP1B, HNRNPD, RPL14, PDE4B, SLC16A7, TNIK, SOS1, STX1A, SHANK2	414	364	17811	2.60022	0.0832878	0.0032206	0.00296447
GOTERM_CC_FAT	GO:0000775~chromosome, centromeric region	18	4.0724	0.000153636	TOP2A, ZNF330, ERCC6L, NUP133, CDCA5, ATRX, HJURP, SMC5, LRWD1, SKA3, CENPC, DYNC1LI1, DYNC1LI2, APC, NUP98, TP53BP1, BRD7, CLASP1	414	264	17811	2.9333	0.0990691	0.00331952	0.00305553
GOTERM_CC_FAT	GO:0045202~synapse	59	13.3484	0.000153767	ITSN2, ZMYND8, CTNND1, DIXDC1, GPHN, EPS8, CDH6, AKAP12, GRIP1, SIPA1L1, RPS6KA1, PDE4B, SLC16A7, PPFIA3, EIF5B, ITGA3, STX7, ANK2, CD2AP, VCAN, XRN1, PALLD, MAP1B, NUMB, MYH9, TNIK, MAPT, SOS1, STX1A, SHANK2, VAMP2, VAMP3, RTN3, STAU1, SRC, PPM1H, SLC1A4, ASAP1, ADD3, TMEM163, ADD2, PGRMC1, SHARPIN, FCHO2, RPL14, WASF2, HNRNPA3, BNIP3, SEMA4C, ERBIN, ATP2B1, EIF2S2, BTBD9, BLTP1, HNRNPM, HNRNPD,…	414	1539	17811	1.64931	0.0991496	0.00331952	0.00305553
GOTERM_CC_FAT	GO:0035770~ribonucleoprotein granule	19	4.29864	0.0001562	ANKRD34A, GRB7, HNRNPA3, DDX3X, STAU1, PRRC2C, SAMD4B, SHB, HELZ2, EDC4, ZC3H12C, XRN1, NCL, SYMPK, UBAP2, MAPT, AJUBA, CLOCK, EIF4G1	414	290	17811	2.81867	0.100637	0.00331952	0.00305553
GOTERM_CC_FAT	GO:0044451~nucleoplasm part	53	11.991	0.000157139	RB1, RERE, CDKN1A, ZNF174, HP1BP3, RAPH1, ARRB1, CHD4, SMC5, BRCA1, MED12, ALKBH5, BASP1, FAAP100, UNC45A, BNIP3L, RALBP1, REXO1, ATRX, PRPF4B, PRPF40A, GTF2F1, SRRM1, HCFC1, SFPQ, NCOR1, MYH9, MAPT, NUP98, ATF4, SF1, KMT2B, CENPC, HECTD1, GRK5, NRIP1, LMNA, ZC3H18, SYMPK, TP53BP1, ZC3H13, ATF7IP, SF3A1, MGA, ERBIN, RPRD2, FLI1, NFATC4, HNRNPM, AFDN, YEATS2, SP3, CDK12	414	1335	17811	1.70798	0.10121	0.00331952	0.00305553
GOTERM_CC_FAT	GO:0097458~neuron part	68	15.3846	0.000159609	ITSN2, TENM3, NUMA1, ZMYND8, DOCK7, CTNND1, DIXDC1, GPHN, EPS8, RBM3, AKAP12, GRIP1, SIPA1L1, BASP1, DPYSL2, CFL1, PDE4B, PPFIA3, MAP2K4, SLC38A1, DST, ITGA3, STX7, ANK2, CD2AP, HCFC1, CLDN11, ARMCX3, SFPQ, VCAN, XRN1, PALLD, MAP1B, TNIK, MAPT, SOS1, STX1A, SHANK2, VAMP2, ATF4, VAMP3, RTN3, STAU1, SRC, NEXN, SLC1A4, ASAP1, TMEM163, STRN3, PGRMC1, SHARPIN, FCHO2, MICALL2, MAP4, CLASP1, BPTF, HNRNP…	414	1855	17811	1.57708	0.102717	0.00331952	0.00305553
GOTERM_CC_FAT	GO:0030427~site of polarized growth	15	3.39367	0.000161412	PCDH9, SRC, ITGA3, AMFR, DOCK7, CTNND1, EPS8, BASP1, PALLD, ARPC3, MAP1B, CFL1, HCLS1, MAPT, SHANK2	414	192	17811	3.36107	0.103814	0.00331952	0.00305553
GOTERM_CC_FAT	GO:0098984~neuron to neuron synapse	22	4.97738	0.000166221	RTN3, HNRNPA3, SRC, BNIP3, CTNND1, SEMA4C, ADD3, GPHN, ADD2, EPS8, GRIP1, SHARPIN, SIPA1L1, MAP1B, HNRNPD, RPL14, PDE4B, SLC16A7, TNIK, SOS1, STX1A, SHANK2	414	371	17811	2.55115	0.106736	0.00331952	0.00305553
GOTERM_CC_FAT	GO:0044427~chromosomal part	66	14.9321	0.00018396	RB1, TOP2A, ZNF330, ERCC6L, ZNF174, ZMYND8, CHD7, HP1BP3, HJURP, ARRB1, NUCKS1, CHD4, SMC5, BRCA1, BASP1, NFRKB, FAAP100, WDHD1, NUP133, ATRX, MITF, ETV5, DDB2, RBL2, DYNC1LI1, SFPQ, DYNC1LI2, NCOR1, NUP98, CLOCK, TRIM56, ATF4, CDCA5, PBXIP1, SKA3, CENPC, ORC1, ZNF827, NFIL3, WDR70, NRIP1, LMNA, NSD2, TP53BP1, BRD7, CLASP1, BPTF, E2F8, TFAP2A, MGA, NFATC3, LRWD1, ZFHX4, MEIS2, FLI1, H1-3, KLF2, N…	414	1793	17811	1.58362	0.117433	0.00356882	0.003285
GOTERM_CC_FAT	GO:0016363~nuclear matrix	12	2.71493	0.000209437	HNRNPM, SFPQ, KRT18, NUMA1, BASP1, CFL1, LMNA, MATR3, PRPF40A, VIM, BRD7, SRRM1	414	129	17811	4.00202	0.132572	0.00395021	0.00363606
GOTERM_CC_FAT	GO:0005815~microtubule organizing center	39	8.82353	0.000235206	TOP2A, ITSN2, GPSM2, PATJ, DDX3X, INTU, NUMA1, CCP110, SLAIN2, CHD4, SLC1A4, BRCA1, SKA3, TRIOBP, CAMSAP1, ZFYVE26, TAF1D, PDE4B, NEK1, FSD1, MAP4, CLASP1, CEP55, RAP1GAP2, PDE4D, LRWD1, CDC25B, CD2AP, NUP93, KIAA1217, DYNC1LI1, DYNC1LI2, KRT18, APC, CCNE2, ZFYVE19, VIM, AJUBA, ATF4	414	893	17811	1.87889	0.147621	0.00431636	0.00397308
GOTERM_CC_FAT	GO:0001725~stress fiber	9	2.0362	0.000281312	LIMCH1, PALLD, FBLIM1, TPM1, PXN, MICALL2, ZYX, MYH9, SEPTIN9	414	73	17811	5.30405	0.173899	0.00489772	0.00450821
GOTERM_CC_FAT	GO:0097517~contractile actin filament bundle	9	2.0362	0.000281312	LIMCH1, PALLD, FBLIM1, TPM1, PXN, MICALL2, ZYX, MYH9, SEPTIN9	414	73	17811	5.30405	0.173899	0.00489772	0.00450821
GOTERM_CC_FAT	GO:0030426~growth cone	14	3.16742	0.000392176	PCDH9, SRC, ITGA3, AMFR, DOCK7, CTNND1, EPS8, BASP1, PALLD, ARPC3, MAP1B, CFL1, MAPT, SHANK2	414	185	17811	3.2557	0.233821	0.00665719	0.00612775
GOTERM_CC_FAT	GO:0099512~supramolecular fiber	43	9.72851	0.000576066	MACF1, NUMA1, SRC, FHL2, NEXN, SLAIN2, SLC1A4, PBXIP1, SKA3, CAMSAP1, FAM83H, RACGAP1, DPYSL2, LMNA, PDE4B, FLNC, FSD1, MAP4, GTSE1, CLASP1, SVIL, DST, TPM1, SHROOM2, ANK2, MYO9B, SEPTIN9, CD2AP, CLDN11, DYNC1LI1, TPX2, DYNC1LI2, KRT18, APC, SELENOS, PALLD, ARPC3, MAP1B, GAS2, EPPK1, VIM, MAPT, SHANK2	414	1068	17811	1.73215	0.323797	0.00954022	0.0087815
GOTERM_CC_FAT	GO:0032432~actin filament bundle	9	2.0362	0.000622547	LIMCH1, PALLD, FBLIM1, TPM1, PXN, MICALL2, ZYX, MYH9, SEPTIN9	414	82	17811	4.7219	0.344817	0.0100645	0.00926409
GOTERM_CC_FAT	GO:0036464~cytoplasmic ribonucleoprotein granule	17	3.84615	0.000645637	ANKRD34A, GRB7, DDX3X, STAU1, PRRC2C, SAMD4B, SHB, HELZ2, EDC4, ZC3H12C, XRN1, NCL, UBAP2, MAPT, AJUBA, CLOCK, EIF4G1	414	272	17811	2.68886	0.355015	0.0101951	0.00938425
GOTERM_CC_FAT	GO:0099081~supramolecular polymer	43	9.72851	0.000682366	MACF1, NUMA1, SRC, FHL2, NEXN, SLAIN2, SLC1A4, PBXIP1, SKA3, CAMSAP1, FAM83H, RACGAP1, DPYSL2, LMNA, PDE4B, FLNC, FSD1, MAP4, GTSE1, CLASP1, SVIL, DST, TPM1, SHROOM2, ANK2, MYO9B, SEPTIN9, CD2AP, CLDN11, DYNC1LI1, TPX2, DYNC1LI2, KRT18, APC, SELENOS, PALLD, ARPC3, MAP1B, GAS2, EPPK1, VIM, MAPT, SHANK2	414	1077	17811	1.71767	0.370912	0.0104713	0.00963855
GOTERM_CC_FAT	GO:0099080~supramolecular complex	43	9.72851	0.000693976	MACF1, NUMA1, SRC, FHL2, NEXN, SLAIN2, SLC1A4, PBXIP1, SKA3, CAMSAP1, FAM83H, RACGAP1, DPYSL2, LMNA, PDE4B, FLNC, FSD1, MAP4, GTSE1, CLASP1, SVIL, DST, TPM1, SHROOM2, ANK2, MYO9B, SEPTIN9, CD2AP, CLDN11, DYNC1LI1, TPX2, DYNC1LI2, KRT18, APC, SELENOS, PALLD, ARPC3, MAP1B, GAS2, EPPK1, VIM, MAPT, SHANK2	414	1078	17811	1.71608	0.375855	0.0104713	0.00963855
GOTERM_CC_FAT	GO:0016607~nuclear speck	23	5.20362	0.000750312	UNC45A, BNIP3L, SF3A1, HP1BP3, ERBIN, SMC5, PRPF4B, PRPF40A, NFATC4, SRRM1, AFDN, ALKBH5, SFPQ, HECTD1, GRK5, BASP1, LMNA, NRIP1, ZC3H18, MAPT, CDK12, ZC3H13, ATF4	414	445	17811	2.2236	0.399296	0.0110753	0.0101945
GOTERM_CC_FAT	GO:0000776~kinetochore	13	2.94118	0.000807953	ERCC6L, NUP133, HJURP, LRWD1, SKA3, CENPC, DYNC1LI1, DYNC1LI2, APC, NUP98, TP53BP1, BRD7, CLASP1	414	175	17811	3.1959	0.42237	0.0116723	0.0107441
GOTERM_CC_FAT	GO:1990752~microtubule end	6	1.35747	0.00119716	SVIL, DST, NUMA1, SLAIN2, CAMSAP1, CLASP1	414	35	17811	7.37516	0.556633	0.0169348	0.015588
GOTERM_CC_FAT	GO:0048471~perinuclear region of cytoplasm	33	7.46606	0.00127404	CDKN1A, PATJ, TFRC, SRC, WWC1, ARHGAP1, WDR44, LMNA, PDE4B, BPTF, RAP1GAP2, RANBP2, UNC45A, ITGA3, AMFR, PDE4D, CAV1, OSBPL3, STX7, MYO9B, SEPTIN9, MEX3D, MEIS2, TPD52L2, CD2AP, KRT18, APC, MAP1B, SERBP1, AGGF1, TNIK, VAMP2, VAMP3	414	778	17811	1.82483	0.579212	0.0176546	0.0162505
GOTERM_CC_FAT	GO:0001726~ruffle	13	2.94118	0.00130646	MACF1, KANK1, SRC, WWC1, TPM1, MYO9B, CD2AP, EPS8, APC, PALLD, CFL1, MYH9, WASF2	414	185	17811	3.02315	0.588385	0.0177418	0.0163308
GOTERM_CC_FAT	GO:0098794~postsynapse	30	6.78733	0.00155376	RTN3, SRC, ZMYND8, CTNND1, ASAP1, ADD3, GPHN, ADD2, EPS8, GRIP1, SHARPIN, SIPA1L1, RPL14, PDE4B, SLC16A7, HNRNPA3, ITGA3, BNIP3, SEMA4C, ERBIN, ANK2, MAP1B, HNRNPD, TNIK, MAPT, SOS1, APBA2, STX1A, SHANK2, EIF4G1	414	691	17811	1.8678	0.652094	0.0206863	0.0190412
GOTERM_CC_FAT	GO:0098687~chromosomal region	21	4.75113	0.00183736	TOP2A, ZNF330, ERCC6L, NUP133, CDCA5, ATRX, HJURP, SMC5, CHD4, LRWD1, SKA3, CENPC, DYNC1LI1, DYNC1LI2, APC, ORC1, ZNF827, NUP98, TP53BP1, BRD7, CLASP1	414	416	17811	2.17177	0.713126	0.0239917	0.0220836
GOTERM_CC_FAT	GO:0005813~centrosome	31	7.01357	0.00192471	TOP2A, ITSN2, GPSM2, PATJ, DDX3X, INTU, NUMA1, CCP110, SLAIN2, CHD4, SLC1A4, SKA3, ZFYVE26, TAF1D, PDE4B, NEK1, FSD1, CLASP1, CEP55, RAP1GAP2, CDC25B, CD2AP, NUP93, KIAA1217, DYNC1LI1, DYNC1LI2, KRT18, APC, CCNE2, ZFYVE19, ATF4	414	733	17811	1.81947	0.729677	0.0246581	0.0226971
GOTERM_CC_FAT	GO:0098590~plasma membrane region	47	10.6335	0.00209705	ITSN2, MACF1, KANK1, PATJ, TFRC, IRS1, MTCL1, SRC, WWC1, ASAP1, GPHN, ADD2, EPS8, GRIP1, PARD6B, FCHO2, CFL1, SLC16A7, WASF2, SLC38A1, MPP3, ABCC1, JAG1, DST, ITGA3, PDE4D, CAV1, TPM1, SEMA4C, SHROOM2, ERBIN, CYBRD1, ANK2, LMO7, ATP2B1, SLC4A7, TJP1, SLC7A6, KIAA1614, APC, NUMB, EPPK1, TNIK, MAPT, STX1A, SHANK2, ATF4	414	1281	17811	1.57847	0.759586	0.0263684	0.0242714
GOTERM_CC_FAT	GO:0005874~microtubule	23	5.20362	0.0023811	MACF1, SVIL, DST, NUMA1, SHROOM2, SLAIN2, PBXIP1, SEPTIN9, SKA3, CAMSAP1, DYNC1LI1, TPX2, DYNC1LI2, APC, RACGAP1, SELENOS, MAP1B, DPYSL2, MAP4, MAPT, FSD1, GTSE1, CLASP1	414	487	17811	2.03183	0.801843	0.0293958	0.027058
GOTERM_CC_FAT	GO:0036477~somatodendritic compartment	35	7.91855	0.00320822	STAU1, NUMA1, SRC, ZMYND8, CTNND1, DIXDC1, SLC1A4, ASAP1, GPHN, STRN3, RBM3, AKAP12, GRIP1, PGRMC1, SHARPIN, SIPA1L1, DPYSL2, PDE4B, CLASP1, BPTF, MAP2K4, SLC38A1, AMFR, BNIP3, ATP2B1, HCFC1, CD2AP, TPX2, SFPQ, XRN1, MAP1B, MAPT, SOS1, APBA2, SHANK2	414	893	17811	1.68618	0.887171	0.0388997	0.035806
GOTERM_CC_FAT	GO:0016323~basolateral plasma membrane	16	3.61991	0.00397038	SLC38A1, ABCC1, DST, TFRC, ITGA3, CAV1, ERBIN, ANK2, ATP2B1, TJP1, SLC4A7, SLC7A6, NUMB, SLC16A7, EPPK1, WASF2	414	296	17811	2.3255	0.932879	0.0472017	0.0434478
GOTERM_CC_FAT	GO:0005681~spliceosomal complex	13	2.94118	0.00403196	SF3A1, HNRNPA3, PRPF4B, PRPF40A, HTATSF1, SRRM1, RBM3, HNRNPM, RBMX2, NCL, DHX38, RBMX, SF1	414	212	17811	2.63813	0.935638	0.0472017	0.0434478
GOTERM_CC_FAT	GO:0030425~dendrite	27	6.1086	0.00417909	STAU1, NUMA1, SRC, ZMYND8, CTNND1, SLC1A4, ASAP1, GPHN, STRN3, RBM3, GRIP1, SHARPIN, SIPA1L1, DPYSL2, PDE4B, CLASP1, BPTF, MAP2K4, AMFR, BNIP3, CD2AP, SFPQ, XRN1, MAP1B, MAPT, APBA2, SHANK2	414	640	17811	1.81498	0.941781	0.0480949	0.04427
GOTERM_CC_FAT	GO:0032153~cell division site	7	1.58371	0.00737057	SVIL, RACGAP1, ZFYVE19, MYH9, FSD1, SEPTIN9, CEP55	414	74	17811	4.06962	0.993416	0.0834103	0.0767768
GOTERM_CC_FAT	GO:0044456~synapse part	39	8.82353	0.00775349	ITSN2, RTN3, SRC, ZMYND8, CTNND1, DIXDC1, ASAP1, ADD3, TMEM163, GPHN, ADD2, EPS8, GRIP1, SHARPIN, SIPA1L1, FCHO2, RPL14, PDE4B, SLC16A7, PPFIA3, HNRNPA3, ITGA3, BNIP3, STX7, SEMA4C, ERBIN, ANK2, ATP2B1, BLTP1, MAP1B, HNRNPD, TNIK, MAPT, SOS1, APBA2, STX1A, SHANK2, VAMP2, EIF4G1	414	1088	17811	1.54214	0.994934	0.0863052	0.0794415
GOTERM_CC_FAT	GO:0031256~leading edge membrane	11	2.48869	0.00874582	EPS8, KANK1, MACF1, APC, SRC, WWC1, TPM1, CFL1, MAPT, ATP2B1, ATF4	414	178	17811	2.65865	0.997432	0.0916167	0.0843305
GOTERM_CC_FAT	GO:0032154~cleavage furrow	6	1.35747	0.00879903	SVIL, RACGAP1, ZFYVE19, MYH9, FSD1, CEP55	414	55	17811	4.69328	0.997524	0.0916167	0.0843305
GOTERM_CC_FAT	GO:0097610~cell surface furrow	6	1.35747	0.00879903	SVIL, RACGAP1, ZFYVE19, MYH9, FSD1, CEP55	414	55	17811	4.69328	0.997524	0.0916167	0.0843305
GOTERM_CC_FAT	GO:0016324~apical plasma membrane	19	4.29864	0.00886978	SLC38A1, MPP3, ABCC1, PATJ, JAG1, MTCL1, PDE4D, CAV1, SHROOM2, CYBRD1, LMO7, ANK2, ATP2B1, TJP1, SLC4A7, PARD6B, KIAA1614, TNIK, SHANK2	414	417	17811	1.96022	0.997641	0.0916167	0.0843305
GOTERM_CC_FAT	GO:0005905~clathrin-coated pit	7	1.58371	0.0089053	ITSN2, TFRC, FCHO2, NUMB, ARRB1, LRP12, REPS1	414	77	17811	3.91107	0.997698	0.0916167	0.0843305
GOTERM_CC_FAT	GO:0032587~ruffle membrane	8	1.80995	0.00911974	EPS8, KANK1, MACF1, APC, SRC, WWC1, TPM1, CFL1	414	101	17811	3.40766	0.998012	0.0924224	0.0850722
GOTERM_CC_FAT	GO:0005819~spindle	20	4.52489	0.00934041	RB1, GPSM2, DIDO1, RALBP1, NUMA1, MTCL1, MICAL3, CDC6, SKA3, CDC25B, DYNC1LI1, TPX2, TAF1D, NCOR1, RACGAP1, YEATS2, MAP7D1, MYH9, MAP4, CLASP1	414	451	17811	1.90784	0.998291	0.0932668	0.0858494
GOTERM_CC_FAT	GO:0000785~chromatin	46	10.4072	0.0102536	RB1, ZNF174, CDCA5, ZMYND8, CHD7, HP1BP3, NUCKS1, CHD4, ARRB1, PBXIP1, CENPC, ZNF827, NFIL3, BASP1, NRIP1, NSD2, BRD7, NFRKB, BPTF, FAAP100, E2F8, TFAP2A, MGA, ATRX, NFATC3, MITF, LRWD1, ZFHX4, MEIS2, ETV5, FLI1, KLF2, H1-3, NFATC4, DDB2, RBL2, SFPQ, NCOR1, TFAP4, NFIA, SP3, TCF4, CLOCK, RBMX, ATF4, TRIM56	414	1362	17811	1.45301	0.999086	0.0983455	0.0905242
GOTERM_CC_FAT	GO:0036449~microtubule minus-end	3	0.678733	0.0104274	SVIL, NUMA1, CAMSAP1	414	7	17811	18.4379	0.999189	0.0983455	0.0905242
GOTERM_CC_FAT	GO:0030056~hemidesmosome	3	0.678733	0.0104274	DST, ERBIN, EPPK1	414	7	17811	18.4379	0.999189	0.0983455	0.0905242
GOTERM_CC_FAT	GO:0030027~lamellipodium	12	2.71493	0.0104284	SCYL3, DDX3X, APC, PALLD, ARPC3, CFL1, PXN, CTNND1, RAPH1, MYO9B, WASF2, AJUBA	414	211	17811	2.44673	0.99919	0.0983455	0.0905242
GOTERM_CC_FAT	GO:0044297~cell body	24	5.42986	0.0136486	MAP2K4, SLC38A1, STAU1, NUMA1, SRC, AMFR, DIXDC1, SLC1A4, ATP2B1, STRN3, HCFC1, AKAP12, GRIP1, TPX2, PGRMC1, XRN1, MAP1B, PITPNM3, DPYSL2, MAPT, SOS1, CLASP1, SHANK2, BPTF	414	602	17811	1.71515	0.999911	0.125398	0.115425
GOTERM_CC_FAT	GO:0043025~neuronal cell body	22	4.97738	0.0136663	MAP2K4, SLC38A1, STAU1, NUMA1, SRC, AMFR, DIXDC1, SLC1A4, ATP2B1, STRN3, HCFC1, AKAP12, GRIP1, TPX2, PGRMC1, XRN1, MAP1B, DPYSL2, MAPT, SOS1, CLASP1, SHANK2	414	535	17811	1.76912	0.999912	0.125398	0.115425
GOTERM_CC_FAT	GO:0099738~cell cortex region	5	1.13122	0.014673	GPSM2, NUMA1, CTNND1, CLASP1, PPFIA3	414	41	17811	5.24655	0.999956	0.132214	0.121699
GOTERM_CC_FAT	GO:0072686~mitotic spindle	11	2.48869	0.0147987	GPSM2, TPX2, TAF1D, NCOR1, RACGAP1, YEATS2, NUMA1, MAP4, CDC6, SKA3, CLASP1	414	193	17811	2.45202	0.99996	0.132214	0.121699
GOTERM_CC_FAT	GO:0032155~cell division site part	6	1.35747	0.0153102	SVIL, RACGAP1, ZFYVE19, MYH9, FSD1, CEP55	414	63	17811	4.09731	0.999972	0.132771	0.122212
GOTERM_CC_FAT	GO:0005640~nuclear outer membrane	6	1.35747	0.0153102	NUP214, NUP93, RANBP2, NUP133, NUP210, NUP98	414	63	17811	4.09731	0.999972	0.132771	0.122212
GOTERM_CC_FAT	GO:1990904~ribonucleoprotein complex	48	10.8597	0.0154475	GTF3C1, TOP2A, GRB7, SLBP, DDX3X, STAU1, BRCA1, HTATSF1, SHB, HELZ2, EDC4, RBM3, ZC3H12C, ZNF827, RBMX2, XPO5, RPS6KA1, RPL14, ZC3H18, DHX38, SYMPK, MDN1, ANKRD34A, NOP14, SF3A1, HNRNPA3, PRRC2C, SAMD4B, PRPF4B, PRPF40A, LARP6, SND1, SRRM1, HNRNPM, ILF3, XRN1, EPRS1, NCL, HNRNPD, UBAP2, NUP98, VIM, MAPT, AJUBA, CLOCK, RBMX, SF1, EIF4G1	414	1472	17811	1.40288	0.999974	0.132771	0.122212
GOTERM_CC_FAT	GO:0035371~microtubule plus-end	4	0.904977	0.0195004	DST, NUMA1, SLAIN2, CLASP1	414	25	17811	6.88348	0.999998	0.165417	0.152261
GOTERM_CC_FAT	GO:0045177~apical part of cell	20	4.52489	0.019733	SLC38A1, MPP3, ABCC1, PATJ, JAG1, MTCL1, PDE4D, CAV1, SHROOM2, CYBRD1, LMO7, ANK2, ATP2B1, TJP1, SLC4A7, PARD6B, KIAA1614, NUMB, TNIK, SHANK2	414	487	17811	1.76681	0.999999	0.165417	0.152261
GOTERM_CC_FAT	GO:0071013~catalytic step 2 spliceosome	7	1.58371	0.0210907	HNRNPM, SF3A1, HNRNPA3, DHX38, PRPF4B, RBMX, SRRM1	414	93	17811	3.2382	0.999999	0.174641	0.160752
GOTERM_CC_FAT	GO:0090734~site of DNA damage	8	1.80995	0.0218033	WDR70, ARPC3, ZMYND8, LMNA, SMC5, CHD4, TP53BP1, DDB2	414	120	17811	2.86812	1	0.178367	0.164182
GOTERM_CC_FAT	GO:0098978~glutamatergic synapse	18	4.0724	0.0238783	STAU1, SRC, ITGA3, CTNND1, ERBIN, PPM1H, ASAP1, ATP2B1, BTBD9, EPS8, CDH6, NUMB, HNRNPD, SLC16A7, TNIK, STX1A, PPFIA3, SHANK2	414	431	17811	1.79673	1	0.193016	0.177666
GOTERM_CC_FAT	GO:0005637~nuclear inner membrane	7	1.58371	0.0276659	NUP214, NUP93, RANBP2, NUP133, NUP210, MATR3, NUP98	414	99	17811	3.04194	1	0.218203	0.20085
GOTERM_CC_FAT	GO:0030496~midbody	11	2.48869	0.0279583	SVIL, ZNF330, ZFYVE26, RACGAP1, MTCL1, ZFYVE19, CTNND1, MICAL3, TRIOBP, CEP55, CENPC	414	214	17811	2.2114	1	0.218203	0.20085
GOTERM_CC_FAT	GO:0055037~recycling endosome	11	2.48869	0.0279583	RAB11FIP1, TFRC, DENND2B, MICALL1, STX7, MICALL2, AMOTL2, ANK2, TNIK, RAB11FIP2, VAMP3	414	214	17811	2.2114	1	0.218203	0.20085
GOTERM_CC_FAT	GO:0031965~nuclear membrane	15	3.39367	0.0304587	RAP1GAP2, RANBP2, NUP214, NUP133, NUP210, OSBPL3, ERBIN, DTX2, NUP93, GRK5, RBMX2, LMNA, MATR3, NUP98, STX1A	414	343	17811	1.88142	1	0.233321	0.214765
GOTERM_CC_FAT	GO:0005667~transcription factor complex	18	4.0724	0.0305826	RB1, ATF7IP, GTF3C1, NFATC3, PBXIP1, CHD4, GTF2F1, NFATC4, RBL2, SFPQ, TAF1D, NFIL3, HCLS1, TCF4, AJUBA, CLOCK, ATF4, E2F8	414	444	17811	1.74412	1	0.233321	0.214765
GOTERM_CC_FAT	GO:0016328~lateral plasma membrane	6	1.35747	0.0348217	GPSM2, ABCC1, APC, NUMA1, MTCL1, ATP2B1	414	78	17811	3.30936	1	0.262711	0.241818
GOTERM_CC_FAT	GO:0005643~nuclear pore	7	1.58371	0.0383564	NUP214, NUP93, RANBP2, NUP133, NUP210, NUP98, AGFG1	414	107	17811	2.81451	1	0.285486	0.262781
GOTERM_CC_FAT	GO:0005635~nuclear envelope	20	4.52489	0.0386814	RAP1GAP2, RANBP2, NUP214, BNIP3L, NUP133, NUP210, DST, OSBPL3, BNIP3, ERBIN, LMO7, DTX2, NUP93, GRK5, RBMX2, LMNA, MATR3, NUP98, STX1A, AGFG1	414	526	17811	1.63581	1	0.285486	0.262781
GOTERM_CC_FAT	GO:0017053~transcriptional repressor complex	7	1.58371	0.041388	RB1, NCOR1, TFAP4, MIER1, SP3, DEPDC1, CHD4	414	109	17811	2.76286	1	0.302177	0.278145
GOTERM_CC_FAT	GO:0097575~lateral cell cortex	2	0.452489	0.0458394	GPSM2, NUMA1	414	2	17811	43.0217	1	0.331117	0.304783
GOTERM_CC_FAT	GO:0000307~cyclin-dependent protein kinase holoenzyme complex	5	1.13122	0.0478174	MED12, CCND3, CDKN1A, CCNE2, CDK12	414	59	17811	3.64591	1	0.341768	0.314588
GOTERM_CC_FAT	GO:0048786~presynaptic active zone	6	1.35747	0.0537748	ITGA3, CTNND1, ATP2B1, STX1A, PPFIA3, SHANK2	414	88	17811	2.9333	1	0.376754	0.346792
GOTERM_CC_FAT	GO:0090543~Flemming body	4	0.904977	0.0538221	RACGAP1, ZFYVE19, MICAL3, CEP55	414	37	17811	4.651	1	0.376754	0.346792
GOTERM_CC_FAT	GO:0043197~dendritic spine	9	2.0362	0.0544936	SIPA1L1, MAP1B, ZMYND8, CTNND1, PDE4B, ASAP1, MAPT, APBA2, SHANK2	414	177	17811	2.18755	1	0.377563	0.347536
GOTERM_CC_FAT	GO:0045178~basal part of cell	6	1.35747	0.0559429	CLDN11, ABCC1, DST, DOCK7, ERBIN, CLASP1	414	89	17811	2.90034	1	0.37999	0.34977
GOTERM_CC_FAT	GO:0044448~cell cortex part	9	2.0362	0.0559632	GPSM2, NUMA1, CTNND1, SHROOM2, MYH9, HCLS1, SEPTIN9, CLASP1, PPFIA3	414	178	17811	2.17526	1	0.37999	0.34977
GOTERM_CC_FAT	GO:0044309~neuron spine	9	2.0362	0.0605225	SIPA1L1, MAP1B, ZMYND8, CTNND1, PDE4B, ASAP1, MAPT, APBA2, SHANK2	414	181	17811	2.1392	1	0.406879	0.37452
GOTERM_CC_FAT	GO:0043034~costamere	3	0.678733	0.0642727	SVIL, ANK2, FLNC	414	18	17811	7.17029	1	0.427854	0.393828
GOTERM_CC_FAT	GO:0031253~cell projection membrane	15	3.39367	0.0650925	MACF1, KANK1, SRC, ITGA3, WWC1, TPM1, CYBRD1, ASAP1, ATP2B1, EPS8, APC, CFL1, MAPT, SHANK2, ATF4	414	384	17811	1.68054	1	0.429105	0.394979
GOTERM_CC_FAT	GO:0005881~cytoplasmic microtubule	5	1.13122	0.0699335	APC, SELENOS, NUMA1, GTSE1, CLASP1	414	67	17811	3.21058	1	0.456585	0.420273
GOTERM_CC_FAT	GO:0005882~intermediate filament	10	2.26244	0.0739966	CLDN11, FAM83H, MACF1, KRT18, DST, LMNA, EPPK1, SLC1A4, VIM, SHANK2	414	222	17811	1.93792	1	0.476391	0.438504
GOTERM_CC_FAT	GO:0031968~organelle outer membrane	12	2.71493	0.0745077	NUP214, NUP93, ARMCX3, RANBP2, BNIP3L, PGRMC1, NUP133, NUP210, BAD, BNIP3, NUP98, SPATA18	414	289	17811	1.78637	1	0.476391	0.438504
GOTERM_CC_FAT	GO:0032838~cell projection cytoplasm	6	1.35747	0.0750719	ARMCX3, MAP2K4, SFPQ, DST, STAU1, MAPT	414	97	17811	2.66114	1	0.476391	0.438504
GOTERM_CC_FAT	GO:0019867~outer membrane	12	2.71493	0.0775183	NUP214, NUP93, ARMCX3, RANBP2, BNIP3L, PGRMC1, NUP133, NUP210, BAD, BNIP3, NUP98, SPATA18	414	291	17811	1.77409	1	0.483725	0.445255
GOTERM_CC_FAT	GO:0005884~actin filament	7	1.58371	0.0776524	SRC, PALLD, ARPC3, TPM1, GAS2, MYO9B, CD2AP	414	128	17811	2.35275	1	0.483725	0.445255
GOTERM_CC_FAT	GO:0019897~extrinsic component of plasma membrane	9	2.0362	0.0791533	CDH6, ERRFI1, APC, RACGAP1, NUMA1, SRC, CTNND1, NUMB, PLEKHA4	414	192	17811	2.01664	1	0.487725	0.448937
GOTERM_CC_FAT	GO:0030139~endocytic vesicle	14	3.16742	0.0797311	TFRC, CAV1, STX7, MCOLN1, CD2AP, TGOLN2, DYNC1LI1, RAB11FIP1, ZYX, HCLS1, VIM, RIN2, VAMP2, VAMP3	414	361	17811	1.66843	1	0.487725	0.448937
GOTERM_CC_FAT	GO:0045171~intercellular bridge	6	1.35747	0.0830532	TPX2, PPP1R13L, MICAL3, FLNC, CDC6, CEP55	414	100	17811	2.5813	1	0.50351	0.463467
GOTERM_CC_FAT	GO:0044798~nuclear transcription factor complex	11	2.48869	0.085129	RB1, GTF3C1, SFPQ, TAF1D, NFIL3, CHD4, TCF4, GTF2F1, CLOCK, ATF4, E2F8	414	262	17811	1.80626	1	0.511147	0.470496
GOTERM_CC_FAT	GO:0045111~intermediate filament cytoskeleton	11	2.48869	0.0866619	CLDN11, FAM83H, MACF1, KRT18, DST, LMNA, EPPK1, SLC1A4, VIM, MDN1, SHANK2	414	263	17811	1.79939	1	0.511147	0.470496
GOTERM_CC_FAT	GO:0030981~cortical microtubule cytoskeleton	2	0.452489	0.0895825	NUMA1, CLASP1	414	4	17811	21.5109	1	0.511147	0.470496
GOTERM_CC_FAT	GO:0070033~synaptobrevin 2-SNAP-25-syntaxin-1a-complexin II complex	2	0.452489	0.0895825	STX1A, VAMP2	414	4	17811	21.5109	1	0.511147	0.470496
GOTERM_CC_FAT	GO:0070032~synaptobrevin 2-SNAP-25-syntaxin-1a-complexin I complex	2	0.452489	0.0895825	STX1A, VAMP2	414	4	17811	21.5109	1	0.511147	0.470496
GOTERM_CC_FAT	GO:0044614~nuclear pore cytoplasmic filaments	2	0.452489	0.0895825	RANBP2, NUP98	414	4	17811	21.5109	1	0.511147	0.470496
GOTERM_CC_FAT	GO:0097574~lateral part of cell	2	0.452489	0.0895825	GPSM2, NUMA1	414	4	17811	21.5109	1	0.511147	0.470496
GOTERM_CC_FAT	GO:0044450~microtubule organizing center part	12	2.71493	0.0924676	TOP2A, TAF1D, PATJ, KRT18, INTU, PDE4B, CCP110, NEK1, BRCA1, CLASP1, CEP55, CD2AP	414	301	17811	1.71515	1	0.523212	0.481602
GOTERM_CC_FAT	GO:0044291~cell-cell contact zone	5	1.13122	0.0964153	TJP1, AFDN, CADM4, PCDH9, ANK2	414	75	17811	2.86812	1	0.539755	0.496829
GOTERM_CC_FAT	GO:0030018~Z disc	7	1.58371	0.096981	DST, PALLD, FHL2, PDE4B, NEXN, ANK2, FLNC	414	136	17811	2.21435	1	0.539755	0.496829

## Sheet: 7
Category	Term	Name	Count	%	PValue	Genes	List Total	Pop Hits	Pop Total	Fold Enrichment	Bonferroni	Benjamini	FDR
GOTERM_MF_FAT	GO:0005201	extracellular matrix structural constituent	14	29.1667	5.06872e-16	POSTN, COL12A1, TNC, FN1, FBLN1, LTBP2, THBS1, COL1A1, VTN, COL1A2, TGFBI, CCN1, FMOD, FBN1	47	171	17002	29.6165	1.16018e-13	9.65236e-14	8.1283e-14
GOTERM_MF_FAT	GO:0008201	heparin binding	14	29.1667	9.23671e-16	POSTN, SERPINE2, SERPINC1, FN1, LTBP2, F2, THBS1, VTN, CLEC3B, APOH, CCN2, APOE, CCN1, FBN1	47	179	17002	28.2929	1.85629e-13	9.65236e-14	8.1283e-14
GOTERM_MF_FAT	GO:1901681	sulfur compound binding	15	31.25	1.3517e-14	POSTN, SERPINE2, SERPINC1, ITGA2, FN1, LTBP2, F2, THBS1, VTN, CLEC3B, APOH, CCN2, APOE, CCN1, FBN1	47	283	17002	19.1737	2.83085e-12	9.41686e-13	7.92999e-13
GOTERM_MF_FAT	GO:0005539	glycosaminoglycan binding	14	29.1667	6.91098e-14	POSTN, SERPINE2, SERPINC1, FN1, LTBP2, F2, THBS1, VTN, CLEC3B, APOH, CCN2, APOE, CCN1, FBN1	47	249	17002	20.3391	1.44327e-11	3.61099e-12	3.04083e-12
GOTERM_MF_FAT	GO:0005178	integrin binding	11	22.9167	1.41539e-11	VTN, ITGA2, IGF2, FN1, FBLN1, CCN2, TGFBI, CCN1, LGALS8, THBS1, FBN1	47	162	17002	24.5629	2.95817e-09	5.91634e-10	4.98218e-10
GOTERM_MF_FAT	GO:0050840	extracellular matrix binding	7	14.5833	1.25448e-08	LGALS3, VTN, LGALS1, ITGA2, TGFBI, CCN1, THBS1	47	60	17002	42.2035	2.62186e-06	3.96528e-07	3.33919e-07
GOTERM_MF_FAT	GO:0050839	cell adhesion molecule binding	13	27.0833	1.32809e-08	POSTN, ITGA2, IGF2, FN1, FBLN1, THBS1, VTN, TGFBI, CCN2, CCN1, EZR, LGALS8, FBN1	47	539	17002	8.72483	2.7757e-06	3.96528e-07	3.33919e-07
GOTERM_MF_FAT	GO:0032403	protein complex binding	14	29.1667	6.35425e-08	ITGA2, IGF2, FN1, FBLN1, THBS1, LGALS3, VTN, SERPINH1, TGFBI, CCN2, CCN1, EZR, LGALS8, FBN1	47	757	17002	6.69013	1.32803e-05	1.66005e-06	1.39794e-06
GOTERM_MF_FAT	GO:0005198	structural molecule activity	15	31.25	7.28626e-08	POSTN, COL12A1, TNC, FN1, FBLN1, LTBP2, THBS1, COL1A1, VTN, COL1A2, TGFBI, APOE, CCN1, FMOD, FBN1	47	914	17002	5.93673	1.52282e-05	1.69203e-06	1.42487e-06
GOTERM_MF_FAT	GO:0005518	collagen binding	6	12.5	1.41653e-06	VTN, ITGA2, SERPINH1, FN1, TGFBI, THBS1	47	72	17002	30.1454	0.000296012	2.96056e-05	2.4931e-05
GOTERM_MF_FAT	GO:0005102	receptor binding	18	37.5	1.89998e-06	WNT5B, SERPINE2, ITGA2, SERPINE1, IGF2, FN1, FBLN1, F2, THBS1, VTN, IGKC, PDGFC, TGFBI, CCN2, APOE, CCN1, LGALS8, FBN1	47	1786	17002	3.6458	0.000397018	3.60997e-05	3.03997e-05
GOTERM_MF_FAT	GO:0019838	growth factor binding	7	14.5833	2.55302e-06	COL1A1, COL1A2, HTRA1, LTBP2, CCN2, CCN1, THBS1	47	146	17002	17.3439	0.000533439	4.44651e-05	3.74443e-05
GOTERM_MF_FAT	GO:0043394	proteoglycan binding	5	10.4167	2.90097e-06	ITGA2, TNC, FN1, APOE, THBS1	47	37	17002	48.8844	0.000606119	4.66386e-05	3.92746e-05
GOTERM_MF_FAT	GO:0061134	peptidase regulator activity	8	16.6667	5.37754e-06	SERPINE2, SERPINC1, SERPINF1, SERPINE1, SERPINH1, FN1, FBLN1, THBS1	47	257	17002	11.2605	0.00112328	8.02791e-05	6.76034e-05
GOTERM_MF_FAT	GO:0001948	glycoprotein binding	5	10.4167	7.68122e-06	ITGA2, TNC, FN1, APOE, THBS1	47	47	17002	38.4835	0.00160409	0.000107025	9.01263e-05
GOTERM_MF_FAT	GO:0044877	macromolecular complex binding	15	31.25	9.82228e-06	ITGA2, IGF2, FN1, FBLN1, THBS1, LGALS3, VTN, SERPINH1, TGFBI, CCN2, APOE, CCN1, EZR, LGALS8, FBN1	47	1376	17002	3.94344	0.00205076	0.000128304	0.000108045
GOTERM_MF_FAT	GO:0002020	protease binding	6	12.5	4.50071e-05	COL1A1, COL1A2, SERPINC1, SERPINE1, FN1, THBS1	47	146	17002	14.8662	0.00936259	0.000553322	0.000465956
GOTERM_MF_FAT	GO:0097367	carbohydrate derivative binding	18	37.5	7.55226e-05	POSTN, SERPINE2, SERPINC1, ITGA2, TNC, FN1, LTBP2, F2, THBS1, VTN, CLEC3B, EHD3, APOH, CCN2, APOE, CCN1, TGM2, FBN1	47	2352	17002	2.76845	0.0156609	0.000869071	0.000731849
GOTERM_MF_FAT	GO:0043236	laminin binding	4	8.33333	7.90064e-05	LGALS3, LGALS1, ITGA2, THBS1	47	31	17002	46.6767	0.0163774	0.000869071	0.000731849
GOTERM_MF_FAT	GO:0001968	fibronectin binding	4	8.33333	8.70145e-05	MMP2, FBLN1, CCN2, THBS1	47	32	17002	45.2181	0.0180224	0.000909301	0.000765727
GOTERM_MF_FAT	GO:0042802	identical protein binding	17	35.4167	0.000145961	SERPINC1, MVP, HTRA1, FN1, FBLN1, THBS1, COL1A1, C1QTNF3, VTN, COL1A2, APOH, PDGFC, TGFBI, SSBP1, APOE, EZR, FBN1	47	2228	17002	2.76017	0.0300475	0.00145266	0.0012233
GOTERM_MF_FAT	GO:0004866	endopeptidase inhibitor activity	6	12.5	0.00018501	SERPINE2, SERPINC1, SERPINF1, SERPINE1, SERPINH1, THBS1	47	197	17002	11.0176	0.0379325	0.0017576	0.00148008
GOTERM_MF_FAT	GO:0004867	serine-type endopeptidase inhibitor activity	5	10.4167	0.000204611	SERPINE2, SERPINC1, SERPINF1, SERPINE1, SERPINH1	47	108	17002	16.7474	0.0418665	0.00185929	0.00156572
GOTERM_MF_FAT	GO:0030414	peptidase inhibitor activity	6	12.5	0.00021761	SERPINE2, SERPINC1, SERPINF1, SERPINE1, SERPINH1, THBS1	47	204	17002	10.6395	0.0444664	0.00189502	0.0015958
GOTERM_MF_FAT	GO:0061135	endopeptidase regulator activity	6	12.5	0.000243453	SERPINE2, SERPINC1, SERPINF1, SERPINE1, SERPINH1, THBS1	47	209	17002	10.385	0.0496148	0.00203527	0.00171391
GOTERM_MF_FAT	GO:0030234	enzyme regulator activity	12	25	0.000313128	LGALS3, SERPINE2, SERPINC1, SERPINF1, APOH, SERPINE1, SERPINH1, IGF2, FN1, FBLN1, APOE, THBS1	47	1217	17002	3.56692	0.0633579	0.00251707	0.00211964
GOTERM_MF_FAT	GO:0005509	calcium ion binding	9	18.75	0.000856719	RCN3, CLEC3B, EHD3, FBLN1, LTBP2, F2, THBS1, FBN1, TGM2	47	756	17002	4.30648	0.164004	0.00663164	0.00558454
GOTERM_MF_FAT	GO:0004857	enzyme inhibitor activity	7	14.5833	0.000923392	LGALS3, SERPINE2, SERPINC1, SERPINF1, SERPINE1, SERPINH1, THBS1	47	423	17002	5.98632	0.175582	0.00689246	0.00580418
GOTERM_MF_FAT	GO:0005520	insulin-like growth factor binding	3	6.25	0.00277535	HTRA1, CCN2, CCN1	47	29	17002	37.4219	0.440579	0.0200016	0.0168435
GOTERM_MF_FAT	GO:0098772	molecular function regulator	12	25	0.00354254	LGALS3, SERPINE2, SERPINC1, SERPINF1, APOH, SERPINE1, SERPINH1, IGF2, FN1, FBLN1, APOE, THBS1	47	1635	17002	2.65501	0.523699	0.0246797	0.0207829
GOTERM_MF_FAT	GO:0043168	anion binding	17	35.4167	0.00403107	POSTN, SERPINE2, SERPINC1, ITGA2, FN1, LTBP2, F2, THBS1, VTN, CLEC3B, EHD3, APOH, CCN2, APOE, CCN1, TGM2, FBN1	47	3002	17002	2.04852	0.570098	0.0271772	0.0228861
GOTERM_MF_FAT	GO:0030020	extracellular matrix structural constituent conferring tensile strength	3	6.25	0.00658412	COL1A1, COL1A2, COL12A1	47	45	17002	24.1163	0.74858	0.0430026	0.0362127
GOTERM_MF_FAT	GO:0030246	carbohydrate binding	5	10.4167	0.00836936	LGALS3, VTN, CLEC3B, LGALS1, LGALS8	47	297	17002	6.08998	0.827362	0.053006	0.0446366
GOTERM_MF_FAT	GO:0008083	growth factor activity	4	8.33333	0.0103712	PDGFC, IGF2, CCN2, F2	47	167	17002	8.66454	0.886835	0.0637526	0.0536864
GOTERM_MF_FAT	GO:0070051	fibrinogen binding	2	4.16667	0.0134564	FBLN1, THBS1	47	5	17002	144.698	0.941074	0.0803539	0.0676664
GOTERM_MF_FAT	GO:0004252	serine-type endopeptidase activity	4	8.33333	0.0140541	MMP2, HTRA1, F2, HGFAC	47	187	17002	7.73785	0.948084	0.0815917	0.0687088
GOTERM_MF_FAT	GO:0008022	protein C-terminus binding	4	8.33333	0.0150767	FN1, FBLN1, CCN2, EZR	47	192	17002	7.53635	0.958207	0.0851632	0.0717164
GOTERM_MF_FAT	GO:0008236	serine-type peptidase activity	4	8.33333	0.0179292	MMP2, HTRA1, F2, HGFAC	47	205	17002	7.05843	0.977205	0.0986107	0.0830406
GOTERM_MF_FAT	GO:0017171	serine hydrolase activity	4	8.33333	0.0188635	MMP2, HTRA1, F2, HGFAC	47	209	17002	6.92334	0.981317	0.101089	0.0851274
GOTERM_MF_FAT	GO:0048407	platelet-derived growth factor binding	2	4.16667	0.0293704	COL1A1, COL1A2	47	11	17002	65.7718	0.998031	0.15346	0.12923
GOTERM_MF_FAT	GO:0043167	ion binding	25	52.0833	0.0460335	SERPINE2, SERPINC1, FBLN1, LTBP2, THBS1, VTN, CLEC3B, APOH, CCN2, APOE, CCN1, TGM2, POSTN, ITGA2, MMP2, FN1, HBA1, F2, F5, RCN3, COL1A1, EHD3, COL1A2, FBN1, PLA1A	47	6612	17002	1.36776	0.999947	0.234658	0.197607
GOTERM_MF_FAT	GO:0043395	heparan sulfate proteoglycan binding	2	4.16667	0.0501989	ITGA2, APOE	47	19	17002	38.0784	0.999979	0.249799	0.210357
GOTERM_MF_FAT	GO:0019899	enzyme binding	11	22.9167	0.0679741	COL1A1, LGALS3, COL1A2, PARP4, SERPINC1, MVP, SERPINE1, FN1, APOE, EZR, THBS1	47	2210	17002	1.80054	1	0.330386	0.27822
GOTERM_MF_FAT	GO:0046872	metal ion binding	18	37.5	0.0721848	POSTN, ITGA2, MMP2, FBLN1, LTBP2, HBA1, F2, THBS1, F5, RCN3, COL1A1, CLEC3B, EHD3, COL1A2, APOE, PLA1A, TGM2, FBN1	47	4463	17002	1.45897	1	0.342878	0.288739
GOTERM_MF_FAT	GO:0071814	protein-lipid complex binding	2	4.16667	0.0831163	APOE, THBS1	47	32	17002	22.609	1	0.374059	0.314997
GOTERM_MF_FAT	GO:0071813	lipoprotein particle binding	2	4.16667	0.0831163	APOE, THBS1	47	32	17002	22.609	1	0.374059	0.314997
GOTERM_MF_FAT	GO:0043169	cation binding	18	37.5	0.0841185	POSTN, ITGA2, MMP2, FBLN1, LTBP2, HBA1, F2, THBS1, F5, RCN3, COL1A1, CLEC3B, EHD3, COL1A2, APOE, PLA1A, TGM2, FBN1	47	4550	17002	1.43108	1	0.374059	0.314997
GOTERM_MF_FAT	GO:0008047	enzyme activator activity	5	10.4167	0.0923014	APOH, IGF2, FN1, FBLN1, APOE	47	636	17002	2.8439	1	0.401896	0.338439
GOTERM_MF_FAT	GO:0097718	disordered domain specific binding	2	4.16667	0.09793	FN1, EZR	47	38	17002	19.0392	1	0.417701	0.351748

## Sheet: 8
Category	Term	Count	%	PValue	Genes	List Total	Pop Hits	Pop Total	Fold Enrichment	Bonferroni	Benjamini	FDR
GOTERM_CC_FAT	GO:0005829~cytosol	368	50.4801	2.41075e-36	RPL4, CYFIP1, RPL5, RPL30, TRIO, MTRR, RPL3, RPL32, RPL34, CCP110, IFIT1, RPL8, RPL9, RRP8, IFIT3, RPL6, RPL7, ALKBH3, CDC20, RABGEF1, NUB1, RPS19, RPL18A, CPNE1, RPL36, FBXO3, ANKFY1, TRIM26, CPNE3, FBXO5, SCAPER, GTSE1, TBC1D10A, RPS12, CDK5RAP2, EIF2A, MCCC2, STARD3, RPL21, RPL22, DAPK3, MCCC1, P3H2, ANK2, PRKCA, FNDC3A, DICER1, MIF4GD, SND1, INPP4A, MTAP, IFT88, KCTD10, AKAP9, RPL24, TXNIP, R…	664	5604	17416	1.72238	1.89726e-33	1.89726e-33	1.77432e-33
GOTERM_CC_FAT	GO:0022625~cytosolic large ribosomal subunit	33	4.52675	6.70182e-30	RPL4, RPL5, RPL30, RPL3, RPL32, RPL34, RPLP1, RPL12, RPLP0, RPL11, RPL10A, RPL8, RPL9, RPL6, RPL7, RPL7A, RPL18A, RPL36, RPL14, RPL13, RPL17, RPL19, RPL21, RPL22, RPL35A, RPL13A, RPL23A, RPL27A, RPL37A, RPL24, RPL27, RPL26, RPL28	664	60	17416	14.4259	5.27433e-27	2.63717e-27	2.46627e-27
GOTERM_CC_FAT	GO:0022626~cytosolic ribosome	42	5.76132	7.19229e-28	RPL4, RPL5, RPL30, RPL3, RPL32, RPL34, RPLP1, RPL12, RPLP0, RPL11, RPL10A, RPL8, RPL9, RPL6, RPL7, RPL7A, RPS19, RPL18A, RPL36, RPL14, RPL13, ASCC3, RPL17, EIF2A, RPS12, RPL19, RPL21, RPL22, RPL35A, RPL13A, RPL23A, EIF2AK4, LARP4, NEMF, RPL27A, RPL37A, RPL24, RPL27, RPL26, DHX29, RPL28, RPS23	664	123	17416	8.95622	5.66034e-25	1.88678e-25	1.76451e-25
GOTERM_CC_FAT	GO:0044391~ribosomal subunit	49	6.72154	1.3201e-25	RPL4, RPL5, RPL30, MRPS15, RPL3, RPL32, RPL34, RPLP1, MRPS11, RPLP0, MRPL39, RPL10A, RPL8, RPL9, RPL6, RPL7, RPL7A, RPS19, RPL18A, RPL36, RPS12, EIF2A, MRPS26, RPL21, RPL22, NSUN3, MRPS23, RPL13A, MRPS7, RPL37A, RPL24, RPL27, RPL26, RPL28, MRPS35, RPL12, RPL11, MRPS31, RPL14, RPL13, RPL17, RPL19, NPM1, RPL35A, RPL23A, LARP4, RPL27A, DHX29, RPS23	664	197	17416	6.52394	1.03892e-22	2.59729e-23	2.42898e-23
GOTERM_CC_FAT	GO:0005840~ribosome	56	7.68176	2.52646e-24	RPL4, RPL5, RPL30, MRPS15, RPL3, RPL32, RPL34, RPLP1, MRPS11, RPLP0, MRPL39, RPL10A, RPL8, RPL9, RPL6, RPL7, RPL7A, RPS19, RPL18A, RPL36, RPS12, EIF2A, MRPS26, RPL21, RPL22, NSUN3, MRPS23, RPL13A, MRPS7, NEMF, RPL37A, RPL24, RPL27, RPL26, RPL28, MRPS35, RPL12, RPL11, MRPS31, RRBP1, RPL14, RPL13, DMD, ASCC3, RPL17, RPL19, NPM1, RPL35A, RPL23A, EIF2AK4, EEF2, LARP4, RPL27A, TBCE, DHX29, RPS23	664	279	17416	5.26459	1.98833e-21	3.97665e-22	3.71895e-22
GOTERM_CC_FAT	GO:0015934~large ribosomal subunit	36	4.93827	8.65867e-22	RPL4, RPL5, RPL30, RPL3, RPL32, RPL34, RPLP1, RPL12, RPLP0, RPL11, MRPL39, RPL10A, RPL8, RPL9, RPL6, RPL7, RPL7A, RPL18A, RPL36, RPL14, RPL13, RPL17, RPL19, NPM1, RPL21, RPL22, NSUN3, RPL35A, RPL13A, RPL23A, RPL27A, RPL37A, RPL24, RPL27, RPL26, RPL28	664	120	17416	7.86867	6.81438e-19	1.13573e-19	1.06213e-19
GOTERM_CC_FAT	GO:0030055~cell-substrate junction	61	8.36763	3.46839e-18	BCAR3, RPL4, CYFIP1, RPL5, RPL30, RPL3, RPLP1, RPLP0, ILK, SLC4A2, RPL10A, RPL8, RPL9, RPL6, RPL7, MRC2, RPL7A, RPS19, ADGRE5, ANXA6, CPNE3, SCARF2, TNS1, MAP2K1, PDPK1, STARD8, RPL22, RPL13A, CASK, LMO7, RPL37A, CDH13, RPL27, ARHGEF2, ARHGEF7, EPHA2, FOCAD, RPL12, IQGAP1, ARHGAP22, EFNB2, RRAS, PRKAR2A, FLNA, PIP5K1A, FLNB, DMD, RPL19, GIT2, NPM1, NHERF2, ZNF185, HSPA5, LIMK1, RDX, ARHGAP24, PTK…	664	438	17416	3.65289	2.72962e-15	3.89946e-16	3.64676e-16
GOTERM_CC_FAT	GO:0005925~focal adhesion	60	8.23045	4.95044e-18	BCAR3, RPL4, CYFIP1, RPL5, RPL30, RPL3, RPLP1, RPLP0, ILK, SLC4A2, RPL10A, RPL8, RPL9, RPL6, RPL7, MRC2, RPL7A, RPS19, ADGRE5, ANXA6, CPNE3, SCARF2, TNS1, MAP2K1, PDPK1, STARD8, RPL22, RPL13A, CASK, LMO7, RPL37A, CDH13, RPL27, ARHGEF2, ARHGEF7, EPHA2, FOCAD, RPL12, IQGAP1, ARHGAP22, EFNB2, RRAS, PRKAR2A, FLNA, PIP5K1A, FLNB, RPL19, GIT2, NPM1, NHERF2, ZNF185, HSPA5, LIMK1, RDX, ARHGAP24, PTK2, AR…	664	428	17416	3.67695	3.896e-15	4.87e-16	4.55441e-16
GOTERM_CC_FAT	GO:0005924~cell-substrate adherens junction	60	8.23045	7.7234e-18	BCAR3, RPL4, CYFIP1, RPL5, RPL30, RPL3, RPLP1, RPLP0, ILK, SLC4A2, RPL10A, RPL8, RPL9, RPL6, RPL7, MRC2, RPL7A, RPS19, ADGRE5, ANXA6, CPNE3, SCARF2, TNS1, MAP2K1, PDPK1, STARD8, RPL22, RPL13A, CASK, LMO7, RPL37A, CDH13, RPL27, ARHGEF2, ARHGEF7, EPHA2, FOCAD, RPL12, IQGAP1, ARHGAP22, EFNB2, RRAS, PRKAR2A, FLNA, PIP5K1A, FLNB, RPL19, GIT2, NPM1, NHERF2, ZNF185, HSPA5, LIMK1, RDX, ARHGAP24, PTK2, AR…	664	432	17416	3.6429	6.07832e-15	6.75369e-16	6.31603e-16
GOTERM_CC_FAT	GO:0005912~adherens junction	70	9.60219	1.9393e-17	BCAR3, RPL4, CYFIP1, RPL5, RPL30, RPL3, RPLP1, RPLP0, CTNND1, ILK, PTPRM, SLC4A2, RPL10A, RPL8, RPL9, RPL6, PPP1R9B, RPL7, MRC2, RPL7A, RPS19, ADGRE5, ANXA6, CPNE3, SCARF2, TNS1, MAP2K1, PDPK1, STARD8, RPL22, RPL13A, CASK, FRMD4A, LMO7, SHROOM1, RPL37A, CDH13, RPL27, ARHGEF2, ARHGEF7, LLGL1, EPHA2, FOCAD, RPL12, IQGAP1, ARHGAP22, EFNB2, CYTH3, RRAS, PRKAR2A, FLNA, PIP5K1A, FLNB, RPL19, GIT2, NPM1…	664	580	17416	3.16556	1.52623e-14	1.52623e-15	1.42733e-15
GOTERM_CC_FAT	GO:0070161~anchoring junction	72	9.87654	4.4895e-16	BCAR3, RPL4, CYFIP1, RPL5, RPL30, RPL3, RPLP1, RPLP0, CTNND1, ILK, PTPRM, SLC4A2, RPL10A, RPL8, RPL9, RPL6, PPP1R9B, RPL7, MRC2, RPL7A, RPS19, ADGRE5, ANXA6, CPNE3, SCARF2, TNS1, MAP2K1, PDPK1, STARD8, RPL22, RPL13A, CASK, FRMD4A, LMO7, SHROOM1, TBC1D2, RPL37A, CDH13, RPL27, ARHGEF2, ARHGEF7, LLGL1, EPHA2, FOCAD, RPL12, SLC3A2, IQGAP1, ARHGAP22, EFNB2, CYTH3, RRAS, PRKAR2A, FLNA, PIP5K1A, FLNB, R…	664	643	17416	2.93699	3.49498e-13	3.21203e-14	3.00388e-14
GOTERM_CC_FAT	GO:0044445~cytosolic part	44	6.03567	9.18001e-15	RPL4, RPL5, RPL30, RPL3, RPL32, RPL34, RPLP1, RPL12, RPLP0, RPL11, RPL10A, RPL8, CIAO3, RPL9, RPL6, RPL7, RPL7A, RPS19, RPL18A, RPL36, RPL14, RPL13, ASCC3, RPL17, EIF2A, RPS12, RPL19, RRM2, RPL21, RPL22, RPL35A, RPL13A, RPL23A, EIF2AK4, LARP4, NEMF, RPL27A, RPL37A, RPL24, RPL27, RPL26, DHX29, RPL28, RPS23	664	285	17416	4.04938	7.25209e-12	6.02056e-13	5.63041e-13
GOTERM_CC_FAT	GO:0030054~cell junction	90	12.3457	7.56436e-14	BCAR3, RPL4, CYFIP1, RPL5, RPL30, RPL3, WDR1, RPLP1, FHOD1, RPLP0, CTNND1, ILK, PTPRM, SLC4A2, RPL10A, RPL8, YBX3, RPL9, RPL6, PPP1R9B, RPL7, MRC2, RPL7A, RPS19, ADGRE5, ANXA6, CPNE3, SCARF2, CDK5RAP2, TNS1, MAP2K1, PDPK1, STARD8, RPL22, RPL13A, CASK, FRMD4A, ANK2, LMO7, ESCO2, SHROOM1, TBC1D2, TRAF4, RPL37A, FSCN1, CDH13, RPL27, ARHGEF2, ARHGEF7, LLGL1, EPHA2, ARHGEF6, FOCAD, COL13A1, RPL12, SLC…	664	1011	17416	2.33492	5.95021e-11	4.57935e-12	4.28259e-12
GOTERM_CC_FAT	GO:0042788~polysomal ribosome	12	1.64609	9.46678e-09	RPL7A, RPL30, RPL32, RPL18A, RPL11, RPL36, RPL24, RPL10A, RPL8, RPL6, RPS23, RPL19	664	31	17416	10.1531	7.45033e-06	5.32168e-07	4.97682e-07
GOTERM_CC_FAT	GO:0015630~microtubule cytoskeleton	98	13.4431	2.37432e-08	MAPKBP1, IFT172, CCP110, BUB1B, CDC20, TBC1D31, CEP250, FBXO5, GTSE1, CDK5RAP2, MAP2K1, CEP135, ANXA11, TAP1, PRKCA, IFT80, HASPIN, CFAP410, SGO1, IFT88, SELENOS, KATNAL1, MAP7D1, AKAP9, TTLL12, CEP20, TEDC1, CUL7, MYCBP2, IQGAP1, PPP4C, BAG2, PRKAR2A, NPHP3, NPHP4, KIF3C, ECT2, CEP78, PROSER3, NEK9, STIL, KLHL21, TRIP4, IFT122, RMDN2, PTK2, TPX2, IFT22, SMTN, FER, DIAPH3, KIF18B, SYNJ1, HOOK2, R…	664	1447	17416	1.77639	1.86858e-05	1.24573e-06	1.165e-06
GOTERM_CC_FAT	GO:0005815~microtubule organizing center	69	9.46502	4.26722e-08	C2CD3, IFT172, DIS3L, DYSF, CCP110, BUB1B, BRCA2, BICD2, KIF15, CDC20, TBC1D31, CEP250, NDEL1, CDK5RAP2, IQCB1, ARHGEF10, MAP2K1, CEP135, CKAP2L, TAP1, PRKCA, IFT80, HASPIN, CFAP410, KIF7, SGO1, CCNA2, IFT88, KATNAL1, ESPL1, KIFC1, AKAP9, TTLL12, CEP20, ARHGEF7, DTL, PAFAH1B1, TEDC1, CUL7, ROCK1, LUZP1, AURKA, PSMB4, PPP4C, PRKAR2A, KIAA0753, NPHP4, ECT2, CEP78, PROSER3, CENPU, NEK9, NPM1, STIL, …	664	897	17416	2.01761	3.35825e-05	2.09894e-06	1.96292e-06
GOTERM_CC_FAT	GO:0005813~centrosome	60	8.23045	8.66585e-07	C2CD3, DIS3L, DYSF, CCP110, BUB1B, BRCA2, BICD2, KIF15, CDC20, TBC1D31, CEP250, NDEL1, CDK5RAP2, IQCB1, ARHGEF10, MAP2K1, CEP135, CKAP2L, TAP1, IFT80, HASPIN, SGO1, CCNA2, IFT88, KATNAL1, ESPL1, KIFC1, AKAP9, TTLL12, CEP20, ARHGEF7, DTL, PAFAH1B1, TEDC1, CUL7, ROCK1, LUZP1, AURKA, PPP4C, PRKAR2A, KIAA0753, NPHP4, ECT2, CEP78, PROSER3, CENPU, NEK9, NPM1, STIL, TRIP4, WDR13, PTK2, IFT22, NIN, HOOK2…	664	800	17416	1.96717	0.00068177	4.01178e-05	3.7518e-05
GOTERM_CC_FAT	GO:0005844~polysome	14	1.92044	1.69861e-06	RPL30, RPL32, RPL11, EIF2AK4, RPL10A, EEF2, RPL8, RPL6, RPL7A, RPL18A, RPL36, RPL24, RPS23, RPL19	664	69	17416	5.32181	0.00133592	7.42671e-05	6.94544e-05
GOTERM_CC_FAT	GO:0015935~small ribosomal subunit	14	1.92044	1.08462e-05	MRPS15, NPM1, MRPS26, MRPS35, MRPS11, MRPS23, MRPS31, LARP4, MRPS7, RPS19, DHX29, EIF2A, RPS23, RPS12	664	81	17416	4.53339	0.0084997	0.000449262	0.000420149
GOTERM_CC_FAT	GO:0045202~synapse	90	12.3457	1.38176e-05	CYFIP1, RPL30, GSK3A, TRIO, RPL32, RPL34, RPLP0, CTNND1, DYSF, LAMC1, RPL8, YBX3, GPHN, RPL6, PPP1R9B, RPL7, DOCK10, RPL7A, RPS19, RPL36, DIP2A, KIF1B, AP3S1, NDEL1, PDPK1, RPL22, RPL13A, CASK, ANK2, KCNAB2, INPP4A, RAP2A, SLC9A6, DNAJC6, DGKQ, RPL37A, AKAP9, RPL24, CDH13, RPL27, ROR1, TNIK, RPL26, ARHGEF7, RPL28, PAFAH1B1, COL13A1, ROCK1, RPL12, ASAP1, SLC3A2, AURKA, ARHGAP22, EFNB2, AP3M2, SNX2…	664	1494	17416	1.58006	0.0108156	0.000543723	0.000508488
GOTERM_CC_FAT	GO:0005871~kinesin complex	11	1.50892	1.85794e-05	KIF18B, KIFC1, NPHP3, KIF1C, KIF1B, KIF3C, KIF11, KIF7, KIF15, PAFAH1B1, NDEL1	664	51	17416	5.65722	0.0145157	0.000696285	0.000651163
GOTERM_CC_FAT	GO:0005654~nucleoplasm	210	28.8066	2.82349e-05	MAPKBP1, RPL5, MTRR, POP1, TONSL, RPL8, RRP8, ALKBH3, CDC20, NUB1, RPS19, CPNE1, FBXO3, CPNE3, FBXO5, SCAPER, GTSE1, RPS12, STARD3, TSPYL1, DAPK3, P3H2, PRKCA, ESCO2, HASPIN, INPP4A, MTAP, KCTD10, RPL27, FAM76B, RPL26, DNA2, ASF1B, MYCBP2, NEDD4L, NMD3, RTF1, CDKN2AIP, MTDH, TGOLN2, HELZ2, SEC14L2, BRIP1, COMMD8, PPP4C, PIP5K1A, LYAR, DECR1, STAT5B, HEXIM2, HACE1, TRIP4, BTBD10, PUM3, PRRC2A, TPX…	664	4297	17416	1.28184	0.0219761	0.00101004	0.000944585
GOTERM_CC_FAT	GO:0099568~cytoplasmic region	32	4.38957	0.000120471	WDR1, STAU2, CTNND1, IQGAP1, PPP1R9B, AP3M2, FLNA, KIF1C, FLNB, KIF1B, AP3S1, ECT2, NDEL1, STIL, HSBP1, RDX, AP3B1, SHROOM1, PTK2, MYO1E, FER, ITCH, ASPH, NCL, DLC1, NEDD4, FSCN1, TRIP10, ARHGEF7, LLGL1, C2CD2L, PAFAH1B1	664	395	17416	2.12487	0.09046	0.00410139	0.00383561
GOTERM_CC_FAT	GO:1990904~ribonucleoprotein complex	84	11.5226	0.000129442	RPL4, RPL5, SMG1, RPL30, MRPS15, RPL3, RPL32, POP1, RPL34, RPLP1, GEMIN2, MRPS11, RPLP0, MRPL39, RPL10A, RPL8, RPL9, RPL6, RPL7, RPL7A, RPS19, RPL18A, RPL36, RPS12, EIF2A, L1RE1, MRPS26, RPL21, SECISBP2L, RPL22, NSUN3, MRPS23, RPL13A, DICER1, MRPS7, SND1, NEMF, TEP1, CSDE1, NCL, RPL37A, RPL24, RBMS1, RPL27, RPL26, RPL28, RBMS2, MRPS35, ROCK1, STAU2, RPL12, RPL11, MRPS31, RRBP1, IQGAP1, HELZ2, MCR…	664	1457	17416	1.51217	0.0968597	0.00410139	0.00383561
GOTERM_CC_FAT	GO:0030027~lamellipodium	21	2.88066	0.000130286	CYFIP1, ROCK1, RDX, LIMK1, CTNND1, PTPRM, ILK, ARAP3, DGKZ, PPP1R9B, FER, ARHGAP31, ABI1, FSCN1, PIP5K1A, APBB2, DMD, ARHGEF7, BCAR1, EPHA2, ARHGEF6	664	207	17416	2.6609	0.0974593	0.00410139	0.00383561
GOTERM_CC_FAT	GO:0030529~intracellular ribonucleoprotein complex	79	10.8368	0.000184424	RPL4, RPL5, SMG1, RPL30, MRPS15, RPL3, RPL32, POP1, RPL34, RPLP1, GEMIN2, MRPS11, RPLP0, MRPL39, RPL10A, RPL8, RPL9, RPL6, RPL7, RPL7A, RPS19, RPL18A, RPL36, RPS12, EIF2A, L1RE1, MRPS26, RPL21, RPL22, NSUN3, MRPS23, RPL13A, DICER1, MRPS7, SND1, NEMF, TEP1, CSDE1, NCL, RPL37A, RPL24, RPL27, RPL26, RPL28, MRPS35, ROCK1, STAU2, RPL12, RPL11, MRPS31, RRBP1, IQGAP1, HELZ2, MCRIP2, ZNHIT6, RPL14, RPL13…	664	1364	17416	1.51912	0.135112	0.00558236	0.00522061
GOTERM_CC_FAT	GO:0030990~intraciliary transport particle	7	0.960219	0.000283453	IFT88, IFT22, IFT172, TTC21B, IFT122, IFT80, CLUAP1	664	25	17416	7.3441	0.199973	0.00826214	0.00772673
GOTERM_CC_FAT	GO:0097542~ciliary tip	9	1.23457	0.000414438	IFT88, IFT22, IFT172, TTC21B, IFT122, IFT80, KIF3C, KIF7, CLUAP1	664	48	17416	4.91792	0.278361	0.0116487	0.0108938
GOTERM_CC_FAT	GO:0005819~spindle	32	4.38957	0.00088767	MAPKBP1, BUB1B, KIF11, AURKA, KIF15, CDC20, FBXO5, ECT2, CDK5RAP2, NDEL1, IQCB1, NPM1, CKAP2L, KLHL21, ANXA11, RMDN2, HASPIN, SGO1, TPX2, NIN, DIAPH3, KIF18B, KATNAL1, ESPL1, KIFC1, MAP7D1, ATM, TTLL12, ARHGEF2, ARHGEF7, YPEL5, PAFAH1B1	664	444	17416	1.89037	0.502872	0.0240895	0.0225285
GOTERM_CC_FAT	GO:0005769~early endosome	32	4.38957	0.000992762	DYSF, AP3M2, RABGEF1, SNX27, INPP5F, ERBB2, TRIM3, ANKFY1, APBB2, AP3S1, LDLR, AP1M1, MAP2K1, TMEM30A, ANKRD27, VPS33A, VPS33B, HLA-B, OCRL, ANK2, AP3B1, LNPEP, PLEKHA3, COMMD1, PHETA1, INPP4A, DIAPH2, ITCH, EHD4, SLC9A6, KIFC1, LLGL1	664	447	17416	1.87769	0.542369	0.0260434	0.0243558
GOTERM_CC_FAT	GO:0031252~cell leading edge	31	4.2524	0.00116352	CYFIP1, ROCK1, CTNND1, ILK, PTPRM, IQGAP1, MTMR6, PPP1R9B, CYTH3, ERBB2, PIP5K1A, APBB2, DMD, NDEL1, RDX, LIMK1, ARAP3, DGKZ, FER, ACAP2, ARHGAP31, DLC1, RASA1, ABI1, FSCN1, ARHGEF2, ARHGEF7, BCAR1, EPHA2, ARHGEF6, PAFAH1B1	664	432	17416	1.88217	0.599974	0.0295385	0.0276243
GOTERM_CC_FAT	GO:0005763~mitochondrial small ribosomal subunit	7	0.960219	0.00136841	MRPS15, MRPS26, MRPS35, MRPS11, MRPS23, MRPS31, MRPS7	664	33	17416	5.56371	0.659614	0.0326344	0.0305196
GOTERM_CC_FAT	GO:0000314~organellar small ribosomal subunit	7	0.960219	0.00136841	MRPS15, MRPS26, MRPS35, MRPS11, MRPS23, MRPS31, MRPS7	664	33	17416	5.56371	0.659614	0.0326344	0.0305196
GOTERM_CC_FAT	GO:0036064~ciliary basal body	17	2.33196	0.00145538	C2CD3, IFT172, IFT122, PRKCA, IFT80, CFAP410, KIF7, PTK2, WDR11, AURKA, IFT88, PSMB4, TBC1D31, CEP250, NPHP4, CEP20, CEP78	664	180	17416	2.47718	0.682164	0.0336878	0.0315048
GOTERM_CC_FAT	GO:0005791~rough endoplasmic reticulum	9	1.23457	0.0016879	RPL4, EPHA5, LRPAP1, MACO1, RPL27, TMCC1, RPL6, CKAP4, RPS23	664	59	17416	4.00102	0.735389	0.0377661	0.0353187
GOTERM_CC_FAT	GO:0001726~ruffle	17	2.33196	0.00172755	CYFIP1, ROCK1, ARAP3, IQGAP1, MTMR6, PPP1R9B, CYTH3, ACAP2, RASA1, DLC1, ERBB2, FSCN1, PIP5K1A, ARHGEF2, ARHGEF7, BCAR1, EPHA2	664	183	17416	2.43657	0.743533	0.0377661	0.0353187
GOTERM_CC_FAT	GO:0005938~cell cortex	24	3.29218	0.00199515	STIL, WDR1, RDX, CTNND1, SHROOM1, IQGAP1, PTK2, PPP1R9B, MYO1E, FER, ITCH, ASPH, NCL, DLC1, NEDD4, FSCN1, TRIP10, FLNA, FLNB, ECT2, ARHGEF7, LLGL1, C2CD2L, PAFAH1B1	664	312	17416	2.01761	0.792318	0.0424373	0.0396872
GOTERM_CC_FAT	GO:0005814~centriole	16	2.19479	0.00205055	IQCB1, TEDC1, STIL, CEP135, ROCK1, C2CD3, CCP110, AURKA, IFT88, NIN, KIAA0753, SASS6, CEP250, NPHP4, CEP20, CEP78	664	169	17416	2.48321	0.801196	0.0424679	0.0397159
GOTERM_CC_FAT	GO:0005730~nucleolus	80	10.9739	0.00245002	RPL4, DCLRE1A, MAPKBP1, RPL5, MRPS15, RPL3, POP1, RPL34, GEMIN2, MCM10, RRP8, RPL7, RABGEF1, RPL7A, NUB1, SENP5, EME1, RPS19, RPL36, UBXN8, CPNE3, RPS12, L1RE1, COG7, TSPYL1, NSUN5, CEMIP2, DDX55, ZFP91, RPL13A, CASK, MIF4GD, MDFIC, TRAF4, NFX1, DGKQ, POLR1B, NCL, CMPK1, G2E3, POLR1E, TAX1BP3, RPL27, RPL26, POLR1G, POLR1H, DTL, STAU2, RPL12, RPL11, MRPS31, MRI1, NMD3, RTF1, CDKN2AIP, MTDH, RNF213…	664	1515	17416	1.38503	0.854929	0.0494401	0.0462363
GOTERM_CC_FAT	GO:0070062~extracellular exosome	111	15.2263	0.00275548	RPL4, CYFIP1, RPL5, RPL30, RPL3, UXS1, RPL34, CTNND1, RPL10A, DOCK10, RPS19, CPNE1, ANKFY1, CEP250, CPNE3, TBC1D10A, CDK5RAP2, RPL22, HLA-B, ANXA11, PRKCA, DICER1, PGD, SND1, MTAP, BCAM, NCL, CMPK1, FSCN1, RPL24, RPL27, TNIK, RPL26, IL6ST, RPL28, AARS1, NEDD4L, SLC1A5, IQGAP1, TRHDE, ACAT1, SEC14L2, RRAS, ZNHIT6, PRKAR2A, PACSIN3, IGHA1, AP1M1, HSPA5, RDX, GFPT1, EEF2, ARHGAP23, PRRC2A, EHD4, STK…	664	2241	17416	1.29916	0.886	0.054214	0.0507008
GOTERM_CC_FAT	GO:0044450~microtubule organizing center part	23	3.15501	0.00297545	IQCB1, CENPU, TEDC1, STIL, CEP135, ROCK1, C2CD3, DYSF, CCP110, TAP1, WDR13, AURKA, IFT88, NIN, KATNAL1, TBC1D31, KIAA0753, SASS6, CEP250, NPHP4, CEP20, CEP78, CDK5RAP2	664	303	17416	1.99097	0.904169	0.0571141	0.0534129
GOTERM_CC_FAT	GO:0097431~mitotic spindle pole	7	0.960219	0.00332327	MAPKBP1, NIN, RMDN2, ARHGEF7, YPEL5, AURKA, CDK5RAP2	664	39	17416	4.70775	0.927181	0.0610051	0.0570518
GOTERM_CC_FAT	GO:0014069~postsynaptic density	24	3.29218	0.00333319	RPL30, CADM1, PDPK1, RPL12, CTNND1, RPLP0, RPL8, GPHN, RPL6, AURKA, PPP1R9B, RPL7, INPP4A, EFNB2, RPS19, DNAJC6, ABI1, RPL14, GOPC, FYN, DMD, TNIK, PAK3, CPEB4	664	325	17416	1.9369	0.927748	0.0610051	0.0570518
GOTERM_CC_FAT	GO:0000922~spindle pole	16	2.19479	0.00356191	MAPKBP1, NPM1, CKAP2L, KLHL21, RMDN2, KIF11, AURKA, SGO1, CDC20, TPX2, NIN, DIAPH3, KATNAL1, ARHGEF7, YPEL5, CDK5RAP2	664	179	17416	2.34448	0.939688	0.0637096	0.059581
GOTERM_CC_FAT	GO:0030992~intraciliary transport particle B	5	0.685871	0.00415764	IFT88, IFT22, IFT172, IFT80, CLUAP1	664	18	17416	7.28581	0.96233	0.0727125	0.0680005
GOTERM_CC_FAT	GO:0032279~asymmetric synapse	24	3.29218	0.00449739	RPL30, CADM1, PDPK1, RPL12, CTNND1, RPLP0, RPL8, GPHN, RPL6, AURKA, PPP1R9B, RPL7, INPP4A, EFNB2, RPS19, DNAJC6, ABI1, RPL14, GOPC, FYN, DMD, TNIK, PAK3, CPEB4	664	333	17416	1.89037	0.971201	0.0769445	0.0719583
GOTERM_CC_FAT	GO:0005768~endosome	60	8.23045	0.00462313	DYSF, RABGEF1, PIP4P2, PIP4P1, TRIM3, ANXA6, ANKFY1, AP3S1, STARD3, MAP2K1, VPS33A, VPS33B, HLA-B, ANK2, OCRL, AP3B1, COMMD1, INPP4A, ACAP3, RAP2A, ACAP2, SLC9A6, KIFC1, DGKQ, EHBP1L1, TNIK, LLGL1, CD63, LRPAP1, LEPROT, BLTP3A, STOML1, NEDD4L, AP3M2, TGOLN2, IRAK1, SNX27, INPP5F, ERBB2, PACSIN3, APBB2, FYN, TBC1D12, LDLR, AP1M1, TMEM30A, ANKRD27, CCZ1B, TNK2, LNPEP, PLEKHA3, PHETA1, TJAP1, ITCH, …	664	1098	17416	1.43327	0.973927	0.0772736	0.072266
GOTERM_CC_FAT	GO:0048471~perinuclear region of cytoplasm	45	6.17284	0.004713	DOCK6, CYFIP1, CUL7, PTPRM, BUB1B, YBX3, MTMR6, AURKA, THBS3, MTDH, ERBB2, ANXA6, FLNA, VPS54, CEP250, DMD, FYN, MAP3K4, CDK5RAP2, EPHA5, TNK2, ANXA4, VPS33A, VPS33B, LAMB1, PRKCA, LNPEP, DICER1, CKAP4, TARBP2, PTK2, KLHL20, MOB4, EHD4, TRAF4, SYNJ1, STK26, NEDD4, TRIP10, AGGF1, CDH13, TRIM37, TNIK, PAFAH1B1, CPEB4	664	767	17416	1.53885	0.975715	0.0772736	0.072266
GOTERM_CC_FAT	GO:0000151~ubiquitin ligase complex	23	3.15501	0.00587811	CUL7, SMURF2, CBX4, UBE2C, KLHL21, BUB1B, LMO7, COMMD1, BRCA2, BMI1, KLHL20, CDC20, KCTD10, NEDD4, OTULIN, ZSWIM8, UBXN8, FBXO3, YPEL5, DTL, ASB1, FBXL6, WDTC1	664	321	17416	1.87933	0.99034	0.093422	0.0873679
GOTERM_CC_FAT	GO:0098984~neuron to neuron synapse	24	3.29218	0.00593532	RPL30, CADM1, PDPK1, RPL12, CTNND1, RPLP0, RPL8, GPHN, RPL6, AURKA, PPP1R9B, RPL7, INPP4A, EFNB2, RPS19, DNAJC6, ABI1, RPL14, GOPC, FYN, DMD, TNIK, PAK3, CPEB4	664	341	17416	1.84602	0.990767	0.093422	0.0873679
GOTERM_CC_FAT	GO:0044452~nucleolar part	17	2.33196	0.00610733	DCLRE1A, NPM1, CCDC137, POP1, MRI1, BTBD10, CDKN2AIP, RRP8, MTDH, TRAF4, TAF1B, POLR1B, CAMK4, POLR1E, TAX1BP3, POLR1G, POLR1H	664	208	17416	2.14371	0.991943	0.0942445	0.0881371
GOTERM_CC_FAT	GO:0005874~microtubule	31	4.2524	0.00655713	STAU2, KIF11, IQGAP1, AURKA, KIF15, BAG2, NPHP3, KIF1C, KIF1B, KIF3C, GTSE1, CDK5RAP2, NDEL1, KLHL21, RMDN2, KCNAB2, SHROOM1, KIF7, TPX2, NIN, KIF18B, NAV3, SELENOS, HOOK2, KATNAL1, SYNJ1, KIFC1, REEP3, TBCE, ARHGEF2, PAFAH1B1	664	486	17416	1.67304	0.994358	0.0992397	0.0928086
GOTERM_CC_FAT	GO:0098794~postsynapse	39	5.34979	0.00726771	CYFIP1, RPL30, GSK3A, TRIO, COL13A1, RPL12, CTNND1, RPLP0, ASAP1, RPL8, GPHN, RPL6, AURKA, PPP1R9B, RPL7, DOCK10, EFNB2, RPS19, RPL14, FLNA, DIP2A, DMD, FYN, PAK3, FARP1, CADM1, PDPK1, ANK2, PTK2, INPP4A, MOB4, DNAJC6, DGKQ, NEDD4, ABI1, GOPC, TNIK, ARHGEF7, CPEB4	664	657	17416	1.55697	0.996787	0.107919	0.100925
GOTERM_CC_FAT	GO:1903561~extracellular vesicle	112	15.3635	0.00749537	RPL4, CYFIP1, RPL5, RPL30, RPL3, UXS1, RPL34, IFT172, CTNND1, RPL10A, DOCK10, RPS19, CPNE1, ANKFY1, CEP250, CPNE3, TBC1D10A, CDK5RAP2, RPL22, HLA-B, ANXA11, PRKCA, DICER1, PGD, SND1, MTAP, BCAM, NCL, CMPK1, FSCN1, RPL24, RPL27, TNIK, RPL26, IL6ST, RPL28, AARS1, NEDD4L, SLC1A5, IQGAP1, TRHDE, ACAT1, SEC14L2, RRAS, ZNHIT6, PRKAR2A, PACSIN3, IGHA1, AP1M1, HSPA5, RDX, GFPT1, EEF2, ARHGAP23, PRRC2A, E…	664	2339	17416	1.25594	0.997318	0.109238	0.102159
GOTERM_CC_FAT	GO:0043230~extracellular organelle	112	15.3635	0.0076858	RPL4, CYFIP1, RPL5, RPL30, RPL3, UXS1, RPL34, IFT172, CTNND1, RPL10A, DOCK10, RPS19, CPNE1, ANKFY1, CEP250, CPNE3, TBC1D10A, CDK5RAP2, RPL22, HLA-B, ANXA11, PRKCA, DICER1, PGD, SND1, MTAP, BCAM, NCL, CMPK1, FSCN1, RPL24, RPL27, TNIK, RPL26, IL6ST, RPL28, AARS1, NEDD4L, SLC1A5, IQGAP1, TRHDE, ACAT1, SEC14L2, RRAS, ZNHIT6, PRKAR2A, PACSIN3, IGHA1, AP1M1, HSPA5, RDX, GFPT1, EEF2, ARHGAP23, PRRC2A, E…	664	2340	17416	1.2554	0.997694	0.109977	0.10285
GOTERM_CC_FAT	GO:0033597~mitotic checkpoint complex	3	0.411523	0.00824943	CDC20, BUB1B, BUB3	664	4	17416	19.6717	0.998525	0.115934	0.108421
GOTERM_CC_FAT	GO:0000152~nuclear ubiquitin ligase complex	7	0.960219	0.00846772	CDC20, CUL7, CBX4, UBE2C, BUB1B, BRCA2, BMI1	664	47	17416	3.90643	0.99876	0.116914	0.109338
GOTERM_CC_FAT	GO:0099572~postsynaptic specialization	24	3.29218	0.0088667	RPL30, CADM1, PDPK1, RPL12, CTNND1, RPLP0, RPL8, GPHN, RPL6, AURKA, PPP1R9B, RPL7, INPP4A, EFNB2, RPS19, DNAJC6, ABI1, RPL14, GOPC, FYN, DMD, TNIK, PAK3, CPEB4	664	353	17416	1.78327	0.999096	0.120312	0.112515
GOTERM_CC_FAT	GO:0044456~synapse part	56	7.68176	0.0090622	CYFIP1, RPL30, GSK3A, TRIO, RPLP0, CTNND1, DYSF, LAMC1, RPL8, GPHN, RPL6, PPP1R9B, RPL7, DOCK10, RPS19, DIP2A, KIF1B, AP3S1, NDEL1, PDPK1, RPL22, CASK, ANK2, INPP4A, RAP2A, SLC9A6, DNAJC6, DGKQ, AKAP9, ROR1, TNIK, ARHGEF7, COL13A1, RPL12, ASAP1, AURKA, EFNB2, AP3M2, ERBB2, FCHO2, RPL14, FLNA, DMD, FYN, PAK3, FARP1, GIT2, CADM1, PTK2, MOB4, SYNJ1, NEDD4, DMXL2, ABI1, GOPC, CPEB4	664	1043	17416	1.40826	0.999226	0.120881	0.113047
GOTERM_CC_FAT	GO:0097458~neuron part	87	11.9342	0.0105697	CYFIP1, GSK3A, TRIO, CTNND1, DYSF, GPHN, PPP1R9B, DOCK10, RABGEF1, GUK1, TRIM3, SACS, CEP250, KIF1C, DIP2A, KIF1B, AP3S1, NDEL1, TPRN, IQCB1, EPHA5, GPX1, HSBP1, RPL22, CASK, ANK2, OCRL, AP3B1, KCNAB2, CFAP410, ACAP3, SLC9A6, DNAJC6, PEX6, DGKQ, AKAP9, FSCN1, CDH13, ROR1, TNIK, ARHGEF7, IL6ST, RPL28, LLGL1, PAFAH1B1, PDE1C, STAU2, MYCBP2, ASAP1, SLC3A2, IQGAP1, AURKA, EFNB2, AP3M2, BAG2, INPP5F, …	664	1770	17416	1.28922	0.999767	0.138639	0.129655
GOTERM_CC_FAT	GO:0031984~organelle subcompartment	27	3.7037	0.0113943	CCDC186, UXS1, ASAP1, TGOLN2, FLNA, VPS54, AP1M1, LYPLA2, COG7, HACE1, OCRL, PLEKHA3, PHETA1, TJAP1, WDR11, KLHL20, RGP1, MOB4, PITPNM1, HOOK2, ASPH, REEP3, AKAP9, CORO7, B4GALT7, LLGL1, C2CD2L	664	423	17416	1.67419	0.999879	0.145153	0.135747
GOTERM_CC_FAT	GO:1904115~axon cytoplasm	8	1.09739	0.0115484	AP3M2, HSBP1, KIF1C, AP3B1, KIF1B, AP3S1, PAFAH1B1, NDEL1	664	65	17416	3.22817	0.999893	0.145153	0.135747
GOTERM_CC_FAT	GO:0005736~DNA-directed RNA polymerase I complex	4	0.548697	0.0118041	POLR1B, POLR1E, POLR1G, POLR1H	664	13	17416	8.07044	0.999913	0.145153	0.135747
GOTERM_CC_FAT	GO:0030123~AP-3 adaptor complex	4	0.548697	0.0118041	AP3M2, VPS33A, AP3B1, AP3S1	664	13	17416	8.07044	0.999913	0.145153	0.135747
GOTERM_CC_FAT	GO:0033267~axon part	16	2.19479	0.0135679	CYFIP1, HSBP1, AP3B1, KCNAB2, AURKA, AP3M2, TPX2, NIN, SYNJ1, SLC9A6, FLNA, KIF1C, KIF1B, AP3S1, PAFAH1B1, NDEL1	664	208	17416	2.01761	0.999979	0.163295	0.152713
GOTERM_CC_FAT	GO:0008023~transcription elongation factor complex	7	0.960219	0.0136944	TONSL, ELOA, RTF1, ELP4, CDK13, CDC73, AFF1	664	52	17416	3.53082	0.999981	0.163295	0.152713
GOTERM_CC_FAT	GO:0072686~mitotic spindle	15	2.05761	0.0147017	IQCB1, MAPKBP1, CKAP2L, RMDN2, KIF11, AURKA, TPX2, NIN, KIF18B, ESPL1, KIFC1, ECT2, ARHGEF7, YPEL5, CDK5RAP2	664	191	17416	2.05986	0.999991	0.17269	0.1615
GOTERM_CC_FAT	GO:0000407~pre-autophagosomal structure	6	0.823045	0.0155508	ATG101, ATG16L1, RB1CC1, TAX1BP1, ATG2A, ATG2B	664	39	17416	4.03522	0.999996	0.179978	0.168315
GOTERM_CC_FAT	GO:0015629~actin cytoskeleton	31	4.2524	0.0191438	WDR1, FHOD1, ILK, ASAP1, IQGAP1, PPP1R9B, PSTPIP2, ARSJ, FLNA, FLNB, FYN, GBP1, MCL1, RDX, MICAL2, CASK, SHROOM1, NPM3, PTK2, KLHL20, MYO1E, FER, DIAPH2, SMTN, DIAPH3, DLC1, FSCN1, TAX1BP3, ROR1, BCAR1, LLGL1	664	528	17416	1.53996	1	0.218351	0.204201
GOTERM_CC_FAT	GO:0030864~cortical actin cytoskeleton	8	1.09739	0.0208792	MYO1E, WDR1, DLC1, RDX, SHROOM1, IQGAP1, LLGL1, PPP1R9B	664	73	17416	2.8744	1	0.232356	0.217298
GOTERM_CC_FAT	GO:0000313~organellar ribosome	9	1.23457	0.0212575	MRPS15, MRPS26, MRPS35, MRPS11, MRPS23, NSUN3, MRPS31, MRPL39, MRPS7	664	90	17416	2.62289	1	0.232356	0.217298
GOTERM_CC_FAT	GO:0005761~mitochondrial ribosome	9	1.23457	0.0212575	MRPS15, MRPS26, MRPS35, MRPS11, MRPS23, NSUN3, MRPS31, MRPL39, MRPS7	664	90	17416	2.62289	1	0.232356	0.217298
GOTERM_CC_FAT	GO:0005875~microtubule associated complex	13	1.78326	0.0221442	KIF11, KIF7, KIF15, AURKA, KIF18B, KATNAL1, KIFC1, NPHP3, KIF1C, KIF1B, KIF3C, PAFAH1B1, NDEL1	664	163	17416	2.09188	1	0.238733	0.223262
GOTERM_CC_FAT	GO:0032838~cell projection cytoplasm	9	1.23457	0.0225588	AP3M2, HSBP1, STAU2, KIF1C, AP3B1, KIF1B, AP3S1, PAFAH1B1, NDEL1	664	91	17416	2.59407	1	0.239916	0.224369
GOTERM_CC_FAT	GO:0005911~cell-cell junction	25	3.42936	0.023618	COL13A1, WDR1, FHOD1, CTNND1, PTPRM, IQGAP1, YBX3, MTDH, CYTH3, KRIT1, FLNA, CSK, NPHP4, ECT2, CADM1, CASK, FRMD4A, ANK2, SHROOM1, TJAP1, TRAF4, FSCN1, ARHGEF2, EPHA2, ARHGEF6	664	408	17416	1.60716	1	0.247832	0.231771
GOTERM_CC_FAT	GO:0044440~endosomal part	36	4.93827	0.0247832	CD63, LRPAP1, LEPROT, STOML1, RABGEF1, PIP4P2, PIP4P1, IRAK1, SNX27, INPP5F, ERBB2, ANXA6, ANKFY1, LDLR, STARD3, TMEM30A, ANKRD27, CCZ1B, VPS33A, VPS33B, HLA-B, OCRL, LNPEP, COMMD1, INPP4A, ACAP3, RAP2A, ITCH, ACAP2, SNX18, DIAPH3, EHD4, SLC9A6, ATG16L1, PLEKHM1, LLGL1	664	650	17416	1.45268	1	0.256636	0.240006
GOTERM_CC_FAT	GO:0030136~clathrin-coated vesicle	16	2.19479	0.0256188	TNK2, VPS33A, VPS33B, AP3B1, OCRL, PHETA1, TGOLN2, MYO1E, NECAP2, SNX18, INPP5F, DNAJC6, FCHO2, GOPC, LDLR, AP1M1	664	225	17416	1.86517	1	0.261844	0.244875
GOTERM_CC_FAT	GO:0043203~axon hillock	3	0.411523	0.0267562	TPX2, AURKA, NDEL1	664	7	17416	11.241	1	0.266957	0.249657
GOTERM_CC_FAT	GO:0005905~clathrin-coated pit	8	1.09739	0.0271018	NECAP2, DGKD, SYNJ1, INPP5F, TNK2, FCHO2, OCRL, LDLR	664	77	17416	2.72508	1	0.266957	0.249657
GOTERM_CC_FAT	GO:0098791~Golgi subcompartment	24	3.29218	0.0271367	LYPLA2, COG7, CCDC186, HACE1, UXS1, ASAP1, PLEKHA3, OCRL, PHETA1, TJAP1, WDR11, KLHL20, RGP1, MOB4, TGOLN2, PITPNM1, HOOK2, AKAP9, FLNA, VPS54, CORO7, B4GALT7, LLGL1, AP1M1	664	392	17416	1.60585	1	0.266957	0.249657
GOTERM_CC_FAT	GO:0043005~neuron projection	60	8.23045	0.0293974	CYFIP1, GSK3A, CTNND1, GPHN, PPP1R9B, DOCK10, RABGEF1, TRIM3, SACS, KIF1C, DIP2A, KIF1B, AP3S1, NDEL1, EPHA5, HSBP1, ANK2, AP3B1, KCNAB2, ACAP3, SLC9A6, AKAP9, FSCN1, CDH13, ROR1, ARHGEF7, IL6ST, RPL28, LLGL1, PAFAH1B1, STAU2, MYCBP2, ASAP1, IQGAP1, AURKA, AP3M2, BAG2, INPP5F, FLNA, APBB2, DMD, FYN, KCNN4, FARP1, ANKRD27, CADM1, LIMK1, MACO1, PTK2, KLHL20, MOB4, TPX2, NIN, SYNJ1, NEDD4, ABI1, PTP…	664	1211	17416	1.29953	1	0.285626	0.267117
GOTERM_CC_FAT	GO:0022627~cytosolic small ribosomal subunit	6	0.823045	0.0298433	RPS19, DHX29, LARP4, EIF2A, RPS23, RPS12	664	46	17416	3.42116	1	0.286422	0.267861
GOTERM_CC_FAT	GO:0098685~Schaffer collateral - CA1 synapse	9	1.23457	0.0332695	EFNB2, RAP2A, SNX27, ROCK1, SLC9A6, CTNND1, CASK, FYN, PAFAH1B1	664	98	17416	2.40878	1	0.315459	0.295016
GOTERM_CC_FAT	GO:0030991~intraciliary transport particle A	3	0.411523	0.0347868	TTC21B, IFT122, CLUAP1	664	8	17416	9.83584	1	0.325919	0.304799
GOTERM_CC_FAT	GO:0055037~recycling endosome	15	2.05761	0.0371934	VPS33B, HLA-B, PLEKHA3, ANK2, COMMD1, PHETA1, INPP4A, RABGEF1, RAP2A, SNX18, EHD4, SLC9A6, INPP5F, TBC1D12, TNIK	664	216	17416	1.82145	1	0.344367	0.322051
GOTERM_CC_FAT	GO:0044232~organelle membrane contact site	5	0.685871	0.0428544	STARD3, GRAMD1A, MOSPD2, ATG2A, CLCC1	664	35	17416	3.74699	1	0.390244	0.364955
GOTERM_CC_FAT	GO:0030118~clathrin coat	6	0.823045	0.0438925	AP3M2, NECAP2, SYNJ1, VPS33A, AP3B1, AP1M1	664	51	17416	3.08575	1	0.390244	0.364955
GOTERM_CC_FAT	GO:0010008~endosome membrane	32	4.38957	0.0440705	CD63, LEPROT, STOML1, RABGEF1, PIP4P2, PIP4P1, IRAK1, SNX27, INPP5F, ERBB2, ANXA6, ANKFY1, LDLR, STARD3, TMEM30A, VPS33A, VPS33B, HLA-B, OCRL, COMMD1, INPP4A, ACAP3, RAP2A, ITCH, ACAP2, SNX18, DIAPH3, EHD4, SLC9A6, ATG16L1, PLEKHM1, LLGL1	664	591	17416	1.42018	1	0.390244	0.364955
GOTERM_CC_FAT	GO:0005783~endoplasmic reticulum	96	13.1687	0.0441318	RPL4, RPL5, POGLUT2, RPL34, RPLP0, TMEM131L, LAMC1, LCLAT1, RPL6, JPH2, NKIRAS1, RB1CC1, UBXN8, KIF1C, CLCC1, SDF2, POGLUT3, SCAPER, EPHA5, STARD3, MAP2K1, PTGIS, RPL21, RHBDF2, HLA-B, P3H2, TAP1, PRKCA, LSS, RSBN1, PDIA5, CKAP4, DUS2, NT5C3A, PLPP6, PITPNM1, SELENOS, ASPH, SLC9A6, GORASP2, RPL24, RPL27, MGLL, LRPAP1, GRAMD1A, COL13A1, STAU2, RAP1GDS1, MOSPD2, RRBP1, MTMR6, ACAT1, MTDH, TGOLN2, E…	664	2109	17416	1.19392	1	0.390244	0.364955
GOTERM_CC_FAT	GO:0030424~axon	29	3.97805	0.0448575	CYFIP1, GSK3A, STAU2, MYCBP2, IQGAP1, AURKA, AP3M2, INPP5F, BAG2, SACS, FLNA, KIF1C, DMD, KIF1B, AP3S1, NDEL1, EPHA5, HSBP1, AP3B1, MACO1, KCNAB2, KLHL20, TPX2, NIN, SYNJ1, SLC9A6, BCAR1, LLGL1, PAFAH1B1	664	524	17416	1.4516	1	0.392254	0.366834
GOTERM_CC_FAT	GO:0030863~cortical cytoskeleton	9	1.23457	0.0492257	MYO1E, WDR1, DLC1, RDX, FLNA, SHROOM1, IQGAP1, LLGL1, PPP1R9B	664	106	17416	2.22698	1	0.412859	0.386104
GOTERM_CC_FAT	GO:0098852~lytic vacuole membrane	26	3.56653	0.0493552	CD63, SLC3A2, PIP4P2, PIP4P1, CPNE1, MLST8, ANXA6, ANKFY1, LRRC8A, CPNE3, LDLR, AP1M1, STARD3, SLC12A4, TMEM30A, CCZ1B, VPS33A, VPS33B, HLA-B, GLMP, AP3B1, LNPEP, CKAP4, WDR11, ATG16L1, GOPC	664	462	17416	1.47609	1	0.412859	0.386104
GOTERM_CC_FAT	GO:0005765~lysosomal membrane	26	3.56653	0.0493552	CD63, SLC3A2, PIP4P2, PIP4P1, CPNE1, MLST8, ANXA6, ANKFY1, LRRC8A, CPNE3, LDLR, AP1M1, STARD3, SLC12A4, TMEM30A, CCZ1B, VPS33A, VPS33B, HLA-B, GLMP, AP3B1, LNPEP, CKAP4, WDR11, ATG16L1, GOPC	664	462	17416	1.47609	1	0.412859	0.386104
GOTERM_CC_FAT	GO:0034045~pre-autophagosomal structure membrane	4	0.548697	0.0493916	ATG16L1, RB1CC1, ATG2A, ATG2B	664	22	17416	4.76889	1	0.412859	0.386104
GOTERM_CC_FAT	GO:0005802~trans-Golgi network	17	2.33196	0.0498368	COG7, CCDC186, ASAP1, PLEKHA3, OCRL, PHETA1, TJAP1, WDR11, KLHL20, RGP1, TGOLN2, HOOK2, FLNA, VPS54, CORO7, LLGL1, AP1M1	664	267	17416	1.67001	1	0.412859	0.386104
GOTERM_CC_FAT	GO:0005605~basal lamina	3	0.411523	0.0531719	LAMB3, LAMB1, LAMC1	664	10	17416	7.86867	1	0.429373	0.401549
GOTERM_CC_FAT	GO:0043256~laminin complex	3	0.411523	0.0531719	LAMB3, LAMB1, LAMC1	664	10	17416	7.86867	1	0.429373	0.401549
GOTERM_CC_FAT	GO:0044441~ciliary part	32	4.38957	0.0534671	MACIR, C2CD3, IFT172, ADCY3, AURKA, PSMB4, TBC1D31, TTC21B, PRKAR2A, NPHP3, CEP250, NPHP4, KIF3C, LYAR, CEP78, IQCB1, IFT122, CASK, PRKCA, IFT80, OCRL, CFAP410, KIF7, PTK2, WDR11, IFT22, IFT88, NIN, ATG16L1, PEX6, CEP20, CLUAP1	664	601	17416	1.39655	1	0.429373	0.401549
GOTERM_CC_FAT	GO:0005680~anaphase-promoting complex	4	0.548697	0.0552477	CDC20, CUL7, UBE2C, BUB1B	664	23	17416	4.56155	1	0.435386	0.407171
GOTERM_CC_FAT	GO:1905348~endonuclease complex	5	0.685871	0.0553222	TRMT10C, EME1, POP1, DICER1, TARBP2	664	38	17416	3.45117	1	0.435386	0.407171
GOTERM_CC_FAT	GO:0031461~cullin-RING ubiquitin ligase complex	13	1.78326	0.0579398	CUL7, UBE2C, KLHL21, BUB1B, COMMD1, KLHL20, CDC20, KCTD10, ZSWIM8, FBXO3, DTL, FBXL6, WDTC1	664	189	17416	1.80411	1	0.444921	0.416089
GOTERM_CC_FAT	GO:0044448~cell cortex part	12	1.64609	0.0585812	MYO1E, ASPH, WDR1, DLC1, RDX, CTNND1, FLNA, SHROOM1, IQGAP1, LLGL1, C2CD2L, PPP1R9B	664	169	17416	1.86241	1	0.444921	0.416089
GOTERM_CC_FAT	GO:0044438~microbody part	9	1.23457	0.0587952	PEX6, PEX10, ATM, TRIM37, PEX1, IDE, ACAA1, PEX13, GDAP1	664	110	17416	2.146	1	0.444921	0.416089
GOTERM_CC_FAT	GO:0044439~peroxisomal part	9	1.23457	0.0587952	PEX6, PEX10, ATM, TRIM37, PEX1, IDE, ACAA1, PEX13, GDAP1	664	110	17416	2.146	1	0.444921	0.416089
GOTERM_CC_FAT	GO:0030425~dendrite	32	4.38957	0.0636076	CYFIP1, GSK3A, STAU2, CTNND1, ASAP1, GPHN, PPP1R9B, DOCK10, RABGEF1, INPP5F, BAG2, TRIM3, SACS, FLNA, KIF1C, DIP2A, FYN, KIF1B, EPHA5, FARP1, CADM1, PTK2, KLHL20, MOB4, NIN, SLC9A6, NEDD4, AKAP9, GOPC, IL6ST, RPL28, CPEB4	664	611	17416	1.37369	1	0.476311	0.445444
GOTERM_CC_FAT	GO:0005794~Golgi apparatus	77	10.5624	0.0641536	UXS1, PGAP4, BICD2, GALNT10, GLIPR2, TRIM3, KIF1C, AP3S1, CLCC1, RPS12, CDK5RAP2, LYPLA2, MAP4K2, MAP2K1, COG7, RHBDF2, VPS33B, HLA-B, P3H2, C1ORF43, OCRL, AP3B1, ESCO2, FNDC3A, MIF4GD, MUC5AC, PITPNM1, GORASP2, CSDE1, AKAP9, G2E3, ARHGEF2, DIPK2A, B4GALT7, LLGL1, XPR1, LRPAP1, TMEM87B, LEPROT, CUL7, CCDC186, ROCK1, NEDD4L, ADCY3, ASAP1, CYTH3, AP3M2, TGOLN2, FLNA, VPS54, APBB2, CLSPN, KIAA0319L,…	664	1681	17416	1.20144	1	0.476311	0.445444
GOTERM_CC_FAT	GO:0001650~fibrillar center	11	1.50892	0.0653282	DCLRE1A, TRAF4, CCDC137, POLR1B, CAMK4, MRI1, POLR1E, TAX1BP3, POLR1G, BTBD10, MTDH	664	152	17416	1.89815	1	0.480498	0.44936
GOTERM_CC_FAT	GO:0044309~neuron spine	12	1.64609	0.0669045	MOB4, DOCK10, FARP1, CYFIP1, SLC9A6, NEDD4, CTNND1, ASAP1, DIP2A, PTK2, CPEB4, PPP1R9B	664	173	17416	1.81935	1	0.487536	0.455942
GOTERM_CC_FAT	GO:0036477~somatodendritic compartment	42	5.76132	0.0703871	CYFIP1, GSK3A, PDE1C, STAU2, CTNND1, ASAP1, SLC3A2, GPHN, AURKA, PPP1R9B, DOCK10, RABGEF1, INPP5F, BAG2, TRIM3, SACS, FLNA, KIF1C, DIP2A, DMD, FYN, KIF1B, KCNN4, LDLR, NDEL1, EPHA5, FARP1, CADM1, PTK2, KLHL20, MOB4, TPX2, NIN, SLC9A6, NEDD4, AKAP9, GOPC, ARHGEF7, IL6ST, RPL28, PAFAH1B1, CPEB4	664	850	17416	1.29602	1	0.507022	0.474165
GOTERM_CC_FAT	GO:0043296~apical junction complex	11	1.50892	0.0724276	CYTH3, TRAF4, CTNND1, NPHP4, FRMD4A, SHROOM1, ARHGEF2, ECT2, YBX3, TJAP1, MTDH	664	155	17416	1.86141	1	0.507022	0.474165
GOTERM_CC_FAT	GO:0032432~actin filament bundle	8	1.09739	0.0734103	DIAPH3, FHOD1, FSCN1, ILK, FLNA, ROR1, FLNB, PTK2	664	96	17416	2.18574	1	0.507022	0.474165
GOTERM_CC_FAT	GO:0009328~phenylalanine-tRNA ligase complex	2	0.274348	0.0746898	FARSA, FARSB	664	2	17416	26.2289	1	0.507022	0.474165
GOTERM_CC_FAT	GO:1905202~methylcrotonoyl-CoA carboxylase complex	2	0.274348	0.0746898	MCCC2, MCCC1	664	2	17416	26.2289	1	0.507022	0.474165
GOTERM_CC_FAT	GO:0002169~3-methylcrotonyl-CoA carboxylase complex, mitochondrial	2	0.274348	0.0746898	MCCC2, MCCC1	664	2	17416	26.2289	1	0.507022	0.474165
GOTERM_CC_FAT	GO:0070160~occluding junction	10	1.37174	0.0755364	CYTH3, TRAF4, NPHP4, FRMD4A, ARHGEF2, ECT2, YBX3, TJAP1, EPHA2, MTDH	664	136	17416	1.9286	1	0.507022	0.474165
GOTERM_CC_FAT	GO:0036464~cytoplasmic ribonucleoprotein granule	16	2.19479	0.0758925	SMG1, ROCK1, YTHDF3, STAU2, RPLP0, IQGAP1, LARP4, RPL6, HELZ2, MCRIP2, CSDE1, NCL, IGF2BP2, RPL28, TNRC6A, L1RE1	664	262	17416	1.60177	1	0.507022	0.474165
GOTERM_CC_FAT	GO:0030426~growth cone	12	1.64609	0.0759569	ACAP3, CYFIP1, NIN, ABI1, CTNND1, FSCN1, FLNA, APBB2, IQGAP1, PAFAH1B1, CPEB4, PPP1R9B	664	177	17416	1.77823	1	0.507022	0.474165
GOTERM_CC_FAT	GO:0005774~vacuolar membrane	27	3.7037	0.0760868	CD63, SLC3A2, PIP4P2, PIP4P1, RB1CC1, CPNE1, MLST8, ANXA6, ANKFY1, LRRC8A, CPNE3, LDLR, AP1M1, STARD3, SLC12A4, TMEM30A, CCZ1B, VPS33A, VPS33B, HLA-B, GLMP, AP3B1, LNPEP, CKAP4, WDR11, ATG16L1, GOPC	664	507	17416	1.39681	1	0.507022	0.474165
GOTERM_CC_FAT	GO:0010494~cytoplasmic stress granule	8	1.09739	0.0766653	YTHDF3, MCRIP2, ROCK1, STAU2, CSDE1, IGF2BP2, LARP4, L1RE1	664	97	17416	2.16321	1	0.507022	0.474165
GOTERM_CC_FAT	GO:0030119~AP-type membrane coat adaptor complex	5	0.685871	0.0799457	AP3M2, VPS33A, AP3B1, AP3S1, AP1M1	664	43	17416	3.04987	1	0.521088	0.48732
GOTERM_CC_FAT	GO:0005759~mitochondrial matrix	27	3.7037	0.0801165	MRPS15, MRPS35, GFM2, MRPS11, MRPS31, MRPL39, ACAT1, FDXR, MMUT, DECR1, MCCC2, MRPS26, TRMT10C, GPX1, PPTC7, MMAB, MRPS23, MCCC1, NSUN3, MTHFS, MRPS7, MCAT, COASY, PC, MTHFD2, SUCLG1, DNA2	664	510	17416	1.38859	1	0.521088	0.48732
GOTERM_CC_FAT	GO:0030897~HOPS complex	3	0.411523	0.0855392	HOOK2, VPS33A, VPS33B	664	13	17416	6.05283	1	0.551715	0.515963
GOTERM_CC_FAT	GO:0048475~coated membrane	8	1.09739	0.0869285	AP3M2, NECAP2, SYNJ1, VPS33A, AP3B1, AP3S1, DIPK2A, AP1M1	664	100	17416	2.09831	1	0.551715	0.515963
GOTERM_CC_FAT	GO:0030117~membrane coat	8	1.09739	0.0869285	AP3M2, NECAP2, SYNJ1, VPS33A, AP3B1, AP3S1, DIPK2A, AP1M1	664	100	17416	2.09831	1	0.551715	0.515963
GOTERM_CC_FAT	GO:0030427~site of polarized growth	12	1.64609	0.088311	ACAP3, CYFIP1, NIN, ABI1, CTNND1, FSCN1, FLNA, APBB2, IQGAP1, PAFAH1B1, CPEB4, PPP1R9B	664	182	17416	1.72938	1	0.556006	0.519975
GOTERM_CC_FAT	GO:0099513~polymeric cytoskeletal fiber	40	5.48697	0.0956379	STAU2, KIF11, IQGAP1, AURKA, KIF15, NCKIPSD, BAG2, PSTPIP2, FLNA, NPHP3, KIF1C, DMD, FYN, KIF1B, KIF3C, GTSE1, CDK5RAP2, NDEL1, KLHL21, MICAL2, RMDN2, KCNAB2, SHROOM1, KIF7, TPX2, DIAPH2, SMTN, NIN, DIAPH3, KIF18B, NAV3, SELENOS, HOOK2, KATNAL1, SYNJ1, KIFC1, REEP3, TBCE, ARHGEF2, PAFAH1B1	664	824	17416	1.27325	1	0.597357	0.558647
GOTERM_CC_FAT	GO:0002116~semaphorin receptor complex	3	0.411523	0.0973616	ERBB2, PLXNA2, PLXNA3	664	14	17416	5.62048	1	0.603336	0.564238

## Sheet: 9
Category	Term		Count	%	PValue	Genes	List Total	Pop Hits	Pop Total	Fold Enrichment	Bonferroni	Benjamini	FDR
GOTERM_CC_FAT	GO:0015629	actin cytoskeleton	115	13.3566	2.32676e-43	ARPC5L, ACTB, ACTG2, MYLK, ACTG1, BAIAP2L1, MPRIP, CFL2, CFL1, POTEF, SYNPO, PLS1, TMOD1, TPM4, TPM3, DAPK1, LIMCH1, TPM2, TMOD3, TMOD2, CASK, AFAP1, ACTN4, MYL4, DAAM1, MYL1, SPECC1L, UTRN, DGKH, RAI14, DHX9, FLII, TWF2, TWF1, ACTR3B, CORO1B, CORO1C, MYO6, SNX9, MYH10, MCL1, YES1, MYO5A, ARPC4, CORO2B, ARHGAP32, LRCH2, LRCH1, ARPC2, ARPC3, TRIP6, MYO5C, LRCH3, RIGI, FKBP15, WDR1, ARPC1B, ARPC1A,…	814	560	17793	4.48884	2.06384e-40	2.06384e-40	1.64037e-40
GOTERM_CC_FAT	GO:0030054	cell junction	246	28.5714	1.29829e-39	ITSN2, RPL4, APP, RPL5, ITSN1, ZDHHC5, ARPC5L, ACTB, RPL6, RPL7, GJA1, BAIAP2L1, MPRIP, SYNPO, ATP6V1G1, DAPK1, AFAP1, FRS2, SCRIB, ACTN4, HSPG2, BCR, KCTD12, PLPP3, KCTD16, MTMR2, SDC4, FLII, TWF1, THY1, PPL, GJC1, FXR1, FXR2, ATP6V0A2, SNX9, STXBP5, ATP6V1C1, YES1, NDFIP1, DTNB, IQSEC1, RAB27B, EXT1, EHD3, PPFIBP1, AGO2, TRIP6, FAT1, RPS21, CPEB4, SH3KBP1, RPLP1, DENND1A, ARPC1B, RPLP0, CLTC, C…	814	2319	17793	2.31878	1.15158e-36	5.7579e-37	4.57646e-37
GOTERM_CC_FAT	GO:0005829	cytosol	430	49.9419	1.52946e-35	ITSN2, USP6NL, RPL4, RPL5, ITSN1, PHAX, RPL6, MYLK, RPL7, RABGEF1, GJA1, RNF114, MPRIP, CREB3L1, MLYCD, CEP97, RNF111, DAPK3, AFAP1, PHKA1, FRS2, ARMC8, MYL4, BCR, DAAM1, MYL1, ACOT1, NUP98, VPS28, MTMR1, MTMR2, FLII, C1ORF198, XPC, ZC3HAV1, LARP1, MYO6, WDR59, EIF2AK4, LARP4, MOV10, EHD3, PPFIBP1, AGO3, TOLLIP, AGO1, TRIP6, AGO2, FAT1, NMT2, RPLP1, DENND1A, ARPC1B, RPLP0, CLTC, ARPC1A, CLTB, CLT…	814	5735	17793	1.63893	1.35663e-32	4.52211e-33	3.59423e-33
GOTERM_CC_FAT	GO:0070161	anchoring junction	132	15.331	6.34376e-32	RPL4, APP, RPL5, ARPC5L, ACTB, RPL6, ACTG1, RPL7, PPP1CB, PPP1CC, GJA1, BAIAP2L1, MPRIP, CFL1, CAPN5, SYNPO, MAGI1, TPM4, TMOD3, CASK, AFAP1, FRS2, FRMD4A, LMO7, SCRIB, ACTN4, HSPG2, SPECC1L, PLPP3, RAI14, SDC4, FLII, TWF1, THY1, LIN7C, PPL, CORO1B, CORO1C, GJC1, G3BP1, ATP6V0A2, YES1, TNK2, SSH2, CORO2B, PPFIBP1, DAB2, EHD3, LRCH1, AJM1, ARPC2, ARPC3, DLG5, GNB2, TRIP6, FAT1, AMOTL2, AMOTL1, RIG…	814	934	17793	3.08924	5.62692e-29	1.40673e-29	1.11809e-29
GOTERM_CC_FAT	GO:0030055	cell-substrate junction	84	9.7561	8.90833e-29	RPL4, RPL5, ITGB5, SH3KBP1, RPLP1, ARPC1B, RPLP0, CLTC, DOCK7, ARPC5L, ACTB, TRIOBP, RPL6, ACTG1, RPL7, PPP1CB, PPP1CC, GJA1, YWHAQ, MPRIP, CFL1, CAPN5, FLOT1, FLOT2, RAC3, RAC1, ACTR3, ACTR2, PPP1R12A, TPM4, DST, MME, PLAUR, RRAS2, AFAP1, CASK, LMO7, ACTN4, HSPG2, GAK, ENAH, NUMB, MYH9, CDH13, LCP1, PABPC1, DDR2, PLEC, RALA, LRP1, SDC4, SRC, FLII, SYNPO2, NEXN, TWF1, THY1, CORO1B, ADD1, CORO1C, …	814	445	17793	4.12614	7.90169e-26	1.34182e-26	1.0665e-26
GOTERM_CC_FAT	GO:0005925	focal adhesion	83	9.63995	9.07658e-29	RPL4, RPL5, ITGB5, SH3KBP1, RPLP1, ARPC1B, RPLP0, CLTC, DOCK7, ARPC5L, ACTB, TRIOBP, RPL6, ACTG1, RPL7, PPP1CB, PPP1CC, GJA1, YWHAQ, MPRIP, CFL1, CAPN5, FLOT1, FLOT2, RAC3, RAC1, ACTR3, ACTR2, PPP1R12A, TPM4, DST, MME, PLAUR, RRAS2, AFAP1, CASK, LMO7, ACTN4, HSPG2, GAK, ENAH, NUMB, MYH9, CDH13, LCP1, PABPC1, DDR2, PLEC, RALA, LRP1, SDC4, SRC, FLII, SYNPO2, NEXN, TWF1, THY1, CORO1B, ADD1, CORO1C, …	814	435	17793	4.17074	8.05092e-26	1.34182e-26	1.0665e-26
GOTERM_CC_FAT	GO:0045202	synapse	158	18.3508	1.98274e-22	ITSN2, APP, FMR1, ITSN1, ZDHHC5, ARPC5L, PLAT, ACTB, RPL6, ACTG1, RPL7, RIMS2, PPP1CC, PALM, CAPN5, POTEF, SYNPO, PPFIA3, AP2M1, ATP6V1G1, DAPK1, TMOD2, TSC2, CASK, SCRIB, ACTN4, DGKZ, KCTD8, BCR, HNRNPUL1, DGKQ, KCTD12, UTRN, KCTD16, MTMR2, ITPR1, FBXO45, LIN7C, CORO1C, GJC1, FXR1, FXR2, DVL1, STXBP5, SNX9, SRGAP2, MYH10, ATP6V1C1, NDFIP1, DTNB, BDNF, IQSEC1, RAB27B, BTBD9, BLTP1, SSH1, EXT1, PT…	814	1552	17793	2.22531	1.75869e-19	2.51242e-20	1.99691e-20
GOTERM_CC_FAT	GO:0030027	lamellipodium	48	5.57491	5.15207e-20	ITSN2, SH3KBP1, DOCK8, ITSN1, TWF2, PTPRM, PKD2, ANTXR1, ACTG2, CORO1B, ACTB, PPP1R9B, MYLK, CORO1C, ABLIM1, CAPZB, CFL1, NHS, FLOT1, FLOT2, PIEZO1, RAC3, STX4, STX3, RAC1, SRGAP2, MYH10, ACTR3, DBNL, MYO10, PLEKHG5, SORBS2, SCRIB, CDC42BPB, PTPN13, CDC42BPA, DGKZ, SSH1, ENAH, VAMP7, APC, ARPC2, ARPC3, CAPRIN1, RAB13, FAT1, PABPC1, DBN1	814	211	17793	4.9726	4.56989e-17	5.71236e-18	4.54026e-18
GOTERM_CC_FAT	GO:0099080	supramolecular complex	149	17.3055	1.22727e-19	SMARCB1, FMR1, ACTB, ACTG2, RPL6, ACTG1, PPP1CC, ZC3H12C, GJA1, CFL2, TUBB1, POTEF, SYNPO, PLS1, TMOD1, SMARCC1, SMARCC2, TPM4, TPM3, FBXW11, TPM2, TMOD3, TMOD2, ACTN4, LARP4B, MYL4, MYL1, SPECC1L, NUP98, UTRN, SDC4, DHX9, TWF2, TWF1, PPL, CORO1B, TAF5L, CORO1C, ZFP36L1, NCKIPSD, FXR1, KLC4, DHX30, FXR2, KLC2, LARP1, BAG2, MYO6, DVL1, G3BP1, G3BP2, MYH10, PRPH, YES1, SS18L1, TNK2, MYO5A, LARP4, S…	814	1517	17793	2.14697	1.08859e-16	1.20955e-17	9.61365e-18
GOTERM_CC_FAT	GO:0031252	cell leading edge	69	8.01394	7.26285e-19	ITSN2, SH3KBP1, DOCK8, ITSN1, PTPRM, PTPRK, PKD2, ANTXR1, ACTB, ACTG2, MYLK, PPP1R9B, CAPZB, CFL1, PSD3, FLOT1, NCK2, FLOT2, PIEZO1, RAC3, RAC1, NDEL1, ACTR3, DBNL, DST, PLEKHG5, SCRIB, DGKZ, ENAH, VAMP7, ATP6V1B2, MYH9, LCP1, PABPC1, DBN1, SRC, TWF2, TWF1, THY1, CORO1B, CORO1C, LIMA1, ABLIM1, MYO6, NHS, STX4, SNX9, STX3, SRGAP2, MYH10, MYO10, MYO5A, SORBS2, CDC42BPB, PTPN13, CDC42BPA, SSH1, MYO1…	814	444	17793	3.39696	6.44215e-16	6.44215e-17	5.12031e-17
GOTERM_CC_FAT	GO:0005938	cell cortex	56	6.50407	4.57994e-17	WDR1, CLTB, CLTA, PPP1R9A, PKD2, ACTB, PPP1R9B, RIMS2, AKAP13, CAPZB, FLOT1, FLOT2, POTEF, RAC1, WASHC1, PPFIA3, PLS1, TMOD1, ACTR2, DBNL, TPM4, DST, DENND2B, SHROOM2, SHROOM3, ACTN4, ASPH, MYH9, EXOC3, UTRN, EXOC2, DBN1, RAI14, EXOC1, ITPR2, ADD3, GNAI1, CORO1C, MYO6, FLNB, DMD, SNX9, MYH10, OSBPL8, NDFIP1, MYO10, MYO1D, ARHGAP32, MYO1E, FMNL1, MYO1C, MLPH, CAPZA1, CAPZA2, SPIRE1, FRYL	814	331	17793	3.69815	4.06241e-14	3.6931e-15	2.93532e-15
GOTERM_CC_FAT	GO:0005905	clathrin-coated pit	27	3.13589	1.01964e-15	APP, LRP1, ITSN1, CLTC, CLTB, CLTA, AP2A1, STON2, AP2A2, HSPD1, CLTCL1, FCHO2, MYO6, AP2S1, SNX9, EPS15, AP2M1, REPS1, TNK2, EPS15L1, AP2B1, EPN1, DAB2, EHD3, AAK1, NUMB, PICALM	814	81	17793	7.28624	8.86291e-13	7.53684e-14	5.99038e-14
GOTERM_CC_FAT	GO:0042641	actomyosin	29	3.36818	1.26201e-15	SYNPO2, CORO1B, MYLK, PDLIM1, LIMA1, ABLIM1, PDLIM3, MYO18A, XIRP1, FLNB, SYNPO, MYH10, PPP1R12A, TPM4, DST, TPM3, LIMCH1, AFAP1, ACTN4, CDC42BPB, CDC42BPA, DAAM1, TRIP6, MYH9, LCP1, PPP1R12B, PPP1R12C, DBN1, RAI14	814	96	17793	6.60316	1.08324e-12	8.61077e-14	6.84396e-14
GOTERM_CC_FAT	GO:0071565	nBAF complex	14	1.62602	1.6833e-15	SMARCE1, SMARCD1, SMARCC1, SMARCB1, SMARCC2, SMARCD3, SS18L1, ARID1A, SMARCA2, ARID1B, ACTB, SMARCA4, DPF2, DPF3	814	16	17793	19.1264	1.47715e-12	1.06649e-13	8.47664e-14
GOTERM_CC_FAT	GO:0005884	actin filament	34	3.9489	3.79152e-15	SRC, LMOD1, TWF2, TWF1, ARHGAP6, ACTG2, CORO1B, ACTB, ACTG1, PDLIM1, PDLIM3, MYO6, RAC3, DMD, FYN, POTEF, RAC1, PLS1, TMOD1, YES1, DBNL, TPM4, TPM3, TPM2, PAWR, MYO5A, MYO9A, MYO1C, INF2, ARPC3, SPECC1L, LCP1, RHOQ, DBN1	814	140	17793	5.30855	3.34821e-12	2.24205e-13	1.78201e-13
GOTERM_CC_FAT	GO:0016514	SWI/SNF complex	18	2.09059	4.10601e-15	SMARCE1, SS18, SMARCD1, SMARCC1, SMARCD2, SMARCB1, SMARCC2, SMARCD3, ACTL6A, ARID1A, SMARCA2, ARID1B, ACTB, SMARCA4, ACTG1, DPF2, DPF3, BRD9	814	32	17793	12.2955	3.64364e-12	2.27627e-13	1.80921e-13
GOTERM_CC_FAT	GO:0071564	npBAF complex	13	1.50987	6.35751e-15	SMARCE1, SS18, SMARCD1, SMARCC1, SMARCB1, SMARCC2, SMARCD3, ACTL6A, ARID1A, SMARCA2, ARID1B, ACTB, SMARCA4	814	14	17793	20.2974	5.61318e-12	3.13284e-13	2.49003e-13
GOTERM_CC_FAT	GO:0035060	brahma complex	13	1.50987	6.35751e-15	SMARCE1, SMARCD1, SMARCC1, SMARCD2, SMARCB1, SMARCC2, SMARCD3, ACTL6A, ARID1A, SMARCA2, ARID1B, ACTB, DPF3	814	14	17793	20.2974	5.61318e-12	3.13284e-13	2.49003e-13
GOTERM_CC_FAT	GO:0035770	ribonucleoprotein granule	47	5.45877	4.49116e-14	STAU1, FASTKD2, DHX9, FMR1, RPLP0, YBX1, ELAVL1, TAF5L, LARP1B, RPL6, ACTB, ZFP36L1, FXR1, ZC3H12C, DHX30, LARP1, FXR2, PPP6R2, G3BP1, G3BP2, IGF2BP3, IGF2BP2, RAC1, DIS3L2, UPF1, PABPC4, LARP4B, LARP4, CDK9, PAN2, TNRC6C, MOV10, PAN3, CNOT7, AGO3, CNOT1, AGO1, CAPRIN1, CNOT2, AGO2, CNOT3, PABPC1, EIF4E2, CNOT9, SHFL, TNRC6A, TNRC6B	814	282	17793	3.64312	3.98831e-11	2.09666e-12	1.66646e-12
GOTERM_CC_FAT	GO:0032432	actin filament bundle	28	3.25203	7.58134e-14	SYNPO2, CORO1B, MYLK, PDLIM1, LIMA1, ABLIM1, PDLIM3, XIRP1, FLNB, DMD, SYNPO, MYH10, PLS1, PPP1R12A, TPM4, DST, TPM3, LIMCH1, AFAP1, ACTN4, DAAM1, TRIP6, MYH9, LCP1, PPP1R12B, CRYAB, PPP1R12C, RAI14	814	103	17793	5.94218	6.72596e-11	3.36233e-12	2.67242e-12
GOTERM_CC_FAT	GO:0036464	cytoplasmic ribonucleoprotein granule	45	5.22648	8.50427e-14	STAU1, DHX9, FMR1, RPLP0, YBX1, ELAVL1, TAF5L, LARP1B, RPL6, ACTB, ZFP36L1, FXR1, ZC3H12C, LARP1, FXR2, PPP6R2, G3BP1, G3BP2, IGF2BP3, IGF2BP2, RAC1, DIS3L2, UPF1, PABPC4, LARP4B, LARP4, CDK9, PAN2, TNRC6C, MOV10, PAN3, CNOT7, AGO3, CNOT1, AGO1, CAPRIN1, CNOT2, AGO2, CNOT3, PABPC1, EIF4E2, CNOT9, SHFL, TNRC6A, TNRC6B	814	265	17793	3.71186	7.54332e-11	3.59204e-12	2.855e-12
GOTERM_CC_FAT	GO:0070062	extracellular exosome	176	20.4413	4.55892e-13	ITSN2, RPL4, APP, RPL5, ITSN1, SERPINE1, ARPC5L, PLAT, ACTB, ACTG2, ACTG1, PPP1CB, RIMS2, GOLGA4, BAIAP2L1, BASP1, ANPEP, CFL2, FTH1, CFL1, TUBB1, CAPN5, POTEF, AP2M1, SLC12A9, PLS1, RAB2B, ATP6V1G1, TPM4, TPM3, IST1, CACNA2D1, RPSA, SCRIB, PCOLCE, ACTN4, HSPG2, BCR, UTRN, VPS28, SLC26A2, MTMR2, TTYH3, SDC4, TWF2, THY1, NID1, NID2, ACTR3B, PPL, CORO1B, GLG1, TKFC, C9, CLTCL1, MYO6, PACSIN3, SNX9,…	814	2258	17793	1.70378	4.04346e-10	1.83807e-11	1.46093e-11
GOTERM_CC_FAT	GO:0001725	stress fiber	25	2.9036	9.41677e-13	SYNPO2, CORO1B, MYLK, PDLIM1, LIMA1, ABLIM1, PDLIM3, XIRP1, FLNB, SYNPO, MYH10, PPP1R12A, TPM4, DST, TPM3, LIMCH1, AFAP1, ACTN4, DAAM1, TRIP6, MYH9, LCP1, PPP1R12B, PPP1R12C, RAI14	814	89	17793	6.14009	8.3528e-10	3.48028e-11	2.76618e-11
GOTERM_CC_FAT	GO:0097517	contractile actin filament bundle	25	2.9036	9.41677e-13	SYNPO2, CORO1B, MYLK, PDLIM1, LIMA1, ABLIM1, PDLIM3, XIRP1, FLNB, SYNPO, MYH10, PPP1R12A, TPM4, DST, TPM3, LIMCH1, AFAP1, ACTN4, DAAM1, TRIP6, MYH9, LCP1, PPP1R12B, PPP1R12C, RAI14	814	89	17793	6.14009	8.3528e-10	3.48028e-11	2.76618e-11
GOTERM_CC_FAT	GO:0030132	clathrin coat of coated pit	14	1.62602	2.57752e-12	CLTC, CLTB, CLTA, AP2A1, AP2B1, EPS15L1, STON2, AP2A2, EHD3, CLTCL1, AP2S1, EPS15, AP2M1, PICALM	814	23	17793	13.3053	2.28624e-09	9.14505e-11	7.26861e-11
GOTERM_CC_FAT	GO:1903561	extracellular vesicle	178	20.6736	5.83884e-12	ITSN2, RPL4, APP, RPL5, ITSN1, SERPINE1, ARPC5L, PLAT, ACTB, ACTG2, ACTG1, PPP1CB, RIMS2, GOLGA4, BAIAP2L1, BASP1, ANPEP, CFL2, FTH1, CFL1, TUBB1, CAPN5, POTEF, PPFIA3, AP2M1, SLC12A9, PLS1, RAB2B, ATP6V1G1, TPM4, TPM3, IST1, CACNA2D1, RPSA, SCRIB, PCOLCE, ACTN4, HSPG2, BCR, UTRN, VPS28, SLC26A2, MTMR2, TTYH3, SDC4, TWF2, THY1, NID1, NID2, ACTR3B, PPL, CORO1B, GLG1, TKFC, C9, CLTCL1, MYO6, PACSIN…	814	2361	17793	1.64797	5.17909e-09	1.92144e-10	1.52718e-10
GOTERM_CC_FAT	GO:0065010	extracellular membrane-bounded organelle	178	20.6736	6.06541e-12	ITSN2, RPL4, APP, RPL5, ITSN1, SERPINE1, ARPC5L, PLAT, ACTB, ACTG2, ACTG1, PPP1CB, RIMS2, GOLGA4, BAIAP2L1, BASP1, ANPEP, CFL2, FTH1, CFL1, TUBB1, CAPN5, POTEF, PPFIA3, AP2M1, SLC12A9, PLS1, RAB2B, ATP6V1G1, TPM4, TPM3, IST1, CACNA2D1, RPSA, SCRIB, PCOLCE, ACTN4, HSPG2, BCR, UTRN, VPS28, SLC26A2, MTMR2, TTYH3, SDC4, TWF2, THY1, NID1, NID2, ACTR3B, PPL, CORO1B, GLG1, TKFC, C9, CLTCL1, MYO6, PACSIN…	814	2362	17793	1.64727	5.37998e-09	1.92144e-10	1.52718e-10
GOTERM_CC_FAT	GO:0043230	extracellular organelle	178	20.6736	6.06541e-12	ITSN2, RPL4, APP, RPL5, ITSN1, SERPINE1, ARPC5L, PLAT, ACTB, ACTG2, ACTG1, PPP1CB, RIMS2, GOLGA4, BAIAP2L1, BASP1, ANPEP, CFL2, FTH1, CFL1, TUBB1, CAPN5, POTEF, PPFIA3, AP2M1, SLC12A9, PLS1, RAB2B, ATP6V1G1, TPM4, TPM3, IST1, CACNA2D1, RPSA, SCRIB, PCOLCE, ACTN4, HSPG2, BCR, UTRN, VPS28, SLC26A2, MTMR2, TTYH3, SDC4, TWF2, THY1, NID1, NID2, ACTR3B, PPL, CORO1B, GLG1, TKFC, C9, CLTCL1, MYO6, PACSIN…	814	2362	17793	1.64727	5.37998e-09	1.92144e-10	1.52718e-10
GOTERM_CC_FAT	GO:0098794	postsynapse	75	8.7108	8.1599e-12	APP, FMR1, RPLP0, CLTB, ZDHHC5, CLTA, AP2A1, PPP1R9A, AP2A2, ELAVL1, ACTB, RPL6, LRRC1, PPP1R9B, RPL7, PPP1CC, CAPZB, PSD3, PALM, NCS1, NCK2, RAC1, SYNPO, AP2M1, RAB8A, DBNL, DAPK1, TSC2, SCRIB, ACTN4, PJA2, KCTD8, BCR, DGKQ, KCTD12, UTRN, DOCK1, CRYAB, DBN1, KCTD16, STX12, MTMR2, SRC, ITPR1, FBXO45, LIN7C, ADD3, ADD1, FXR1, PURA, FXR2, PALMD, DVL1, AP2S1, RPL14, DROSHA, STX4, DMD, FYN, STX3, SRG…	814	694	17793	2.36225	7.23785e-09	2.4958e-10	1.9837e-10
GOTERM_CC_FAT	GO:0005911	cell-cell junction	64	7.43322	1.06503e-11	APP, WDR1, SH3KBP1, PTPRM, PTPRK, PKD2, YBX3, ACTB, LRRC1, ACTG1, PPP1R9B, PANX1, GJA1, BAIAP2L1, FLOT1, FLOT2, SYNPO, YWHAH, MAGI1, ACTR3, TMOD3, PLEKHG5, SHROOM2, SHROOM3, CASK, FRMD4A, LMO7, FRS2, SCRIB, HSPG2, SPECC1L, MYH9, RAPGEF2, CDH13, KIFC3, PLPP3, DBN1, NEXN, TWF1, LIN7C, ADD3, PPL, ADD1, PDLIM1, GJC1, CYTH2, PDLIM3, XIRP1, NHS, STX3, TNK2, CDC42BPB, CDC42BPA, PPP1CA, TJP1, MYO1E, AJM1…	814	545	17793	2.5669	9.44678e-09	3.14893e-10	2.50282e-10
GOTERM_CC_FAT	GO:0030016	myofibril	40	4.64576	2.67564e-11	SDC4, SYNPO2, LMOD1, TWF2, NEXN, TWF1, ACTG1, CORO1C, FXR1, PDLIM1, JPH2, PDLIM3, CAPZB, CFL2, ANKRD1, FLNB, DMD, RPL15, SYNPO, TMOD1, SVIL, PPP1R12A, TPM4, DST, TPM3, TPM2, TMOD3, MMP2, TMOD2, SORBS2, ACTN4, MYL4, MYL1, NBR1, NOS1AP, STUB1, UTRN, PPP1R12B, CRYAB, PLEC	814	254	17793	3.44232	2.37329e-08	7.65578e-10	6.08492e-10
GOTERM_CC_FAT	GO:0043292	contractile muscle fiber	41	4.7619	3.24631e-11	SDC4, SYNPO2, LMOD1, TWF2, NEXN, TWF1, ACTG1, CORO1C, FXR1, PDLIM1, JPH2, GJA1, PDLIM3, CAPZB, CFL2, ANKRD1, FLNB, DMD, RPL15, SYNPO, TMOD1, SVIL, PPP1R12A, TPM4, DST, TPM3, TPM2, TMOD3, MMP2, TMOD2, SORBS2, ACTN4, MYL4, MYL1, NBR1, NOS1AP, STUB1, UTRN, PPP1R12B, CRYAB, PLEC	814	267	17793	3.35658	2.87947e-08	8.99835e-10	7.15202e-10
GOTERM_CC_FAT	GO:0030863	cortical cytoskeleton	27	3.13589	3.67025e-11	WDR1, PPP1R9A, ACTB, PPP1R9B, RIMS2, AKAP13, CAPZB, FLOT1, FLOT2, DMD, SNX9, PLS1, TMOD1, ACTR2, DBNL, TPM4, DST, SHROOM2, SHROOM3, ACTN4, MYO1E, MLPH, CAPZA1, CAPZA2, MYH9, UTRN, DBN1	814	122	17793	4.83759	3.25551e-08	9.8652e-10	7.841e-10
GOTERM_CC_FAT	GO:0005912	adherens junction	35	4.06504	6.86769e-11	PTPRM, NEXN, PTPRK, LIN7C, ADD1, ACTB, PPP1R9B, LRRC1, PDLIM1, CYTH2, PDLIM3, BAIAP2L1, XIRP1, FLOT1, FLOT2, MAGI1, TMOD3, TNK2, SHROOM2, SHROOM3, FRS2, FRMD4A, SCRIB, LMO7, PPP1CA, TJP1, MYO1E, AJM1, APC, DLG5, FAT1, MYH9, CDH13, KIFC3, PLPP3	814	206	17793	3.71386	6.09165e-08	1.79166e-09	1.42404e-09
GOTERM_CC_FAT	GO:0098793	presynapse	65	7.54936	1.04188e-10	ITSN2, APP, MCTP1, FMR1, DENND1A, ITSN1, CLTB, DYSF, CLTA, STON2, ACTB, ACTG1, RIMS2, PPP1CC, FLOT1, AP2M1, PPFIA3, RAB8A, NDEL1, YWHAH, ATP6V1G1, DBNL, MME, MYOF, CASK, SCRIB, GAK, KCTD8, DGKQ, ATP6V1B2, EXOC3, KCTD12, KCTD16, STX12, MTMR2, NUFIP1, FBXO45, LIN7C, FXR1, FXR2, DVL1, FCHO2, AP2S1, REPS2, STX4, STXBP5, SNX9, STX3, SRSF10, ATP6V1C1, REPS1, ARFGEF2, IQSEC1, BDNF, RAB27B, AP2B1, BLTP1,…	814	589	17793	2.41225	9.24151e-08	2.64043e-09	2.09865e-09
GOTERM_CC_FAT	GO:0000932	P-body	24	2.78746	1.20465e-10	UPF1, YBX1, ELAVL1, ZFP36L1, PAN2, TNRC6C, MOV10, CNOT7, PAN3, AGO3, CNOT1, CAPRIN1, CNOT2, AGO1, CNOT3, AGO2, IGF2BP3, IGF2BP2, EIF4E2, CNOT9, SHFL, TNRC6A, TNRC6B, DIS3L2	814	101	17793	5.19415	1.06853e-07	2.96813e-09	2.35911e-09
GOTERM_CC_FAT	GO:0030118	clathrin coat	18	2.09059	1.86064e-10	CLTC, AP1B1, CLTB, CLTA, AP2A1, AP2B1, EPS15L1, STON2, AP2A2, CLINT1, EPN1, EPN2, EHD3, CLTCL1, AP2S1, EPS15, AP2M1, PICALM	814	55	17793	7.15376	1.65039e-07	4.4605e-09	3.54527e-09
GOTERM_CC_FAT	GO:0098590	plasma membrane region	112	13.0081	3.08053e-10	ITSN2, FMR1, ITSN1, ANTXR1, MYLK, RIMS2, PPP1CC, GJA1, CFL1, PALM, PIEZO1, AP2M1, ATP6V1G1, CASK, LMO7, SCRIB, KCTD8, KCTD12, PLPP3, UTRN, KCTD16, ABCG2, SLC26A2, MTMR2, TWF1, FBXO45, THY1, LIN7C, SLC5A3, CORO1C, MYO6, SRGAP2, MYH10, BBS1, DTNB, FZD6, FN1, CYBRD1, RAB27B, SSH1, TMEM231, PTPRD, ATP4B, EHD3, AJM1, ARPC2, FAT1, GNAS, SPIRE1, RIGI, PICALM, MTCL1, DOCK8, DENND1A, ARPC1A, CLTB, CLTA, A…	814	1331	17793	1.83935	2.73243e-07	7.19061e-09	5.7152e-09
GOTERM_CC_FAT	GO:0048471	perinuclear region of cytoplasm	77	8.94309	3.72719e-10	DOCK6, APP, FMR1, PTPRM, YBX3, CLINT1, NCS1, RACK1, FLOT2, RAC3, HRAS, ANKRD13A, UNC45A, EPHA5, UPF1, TRAPPC2L, SLC2A10, STX8, PLEKHG5, TSC2, ACTN4, RNF41, GAK, PLSCR1, INF2, DAAM1, NOS1AP, EXOC3, RAPGEF2, CDH13, LCP1, UTRN, EXOC1, PLEC, MTMR2, SRC, DCUN1D3, TWF2, ITPR1, TWF1, SLC5A3, CORO1B, THBS3, FXR1, UBR5, MYO6, ATP6V0A2, STX4, DMD, FYN, ATP9A, RTRAF, ARFGEF1, ARFGEF2, NDFIP2, NDFIP1, BDNF, …	814	783	17793	2.14958	3.30602e-07	8.47698e-09	6.73762e-09
GOTERM_CC_FAT	GO:0140092	bBAF complex	9	1.0453	7.62014e-10	SMARCE1, SMARCD2, SMARCB1, SMARCC2, ARID1A, SMARCA2, ARID1B, ACTB, SMARCA4	814	10	17793	19.6729	6.75907e-07	1.68977e-08	1.34305e-08
GOTERM_CC_FAT	GO:0016586	RSC-type complex	11	1.27758	1.17751e-09	SMARCE1, SMARCD1, SMARCC1, SMARCD2, SMARCB1, SMARCC2, ACTL6A, SMARCA2, ACTB, SMARCA4, ACTG1	814	18	17793	13.3581	1.04445e-06	2.54744e-08	2.02474e-08
GOTERM_CC_FAT	GO:0030136	clathrin-coated vesicle	35	4.06504	1.40693e-09	RGS19, DENND1A, CLTC, CLTB, CLTA, AP2A1, STON2, CLINT1, AP2A2, CLTCL1, FCHO2, MYO6, DVL1, AP2S1, SNX9, ATP6V1C1, AP2M1, RAB8A, DBNL, TNK2, AP1B1, RAB27B, AP2B1, EPN1, EPN2, GAK, MYO1E, DAB2, SNX18, VAMP7, RAB13, AAK1, NUMB, ATP6V1B2, PICALM	814	230	17793	3.32633	1.24794e-06	2.9713e-08	2.36163e-08
GOTERM_CC_FAT	GO:0005654	nucleoplasm	272	31.5912	1.94319e-09	MAPKBP1, RPL5, POP7, SMARCB1, RTCB, ZDHHC5, PHAX, ACTB, CCAR2, ZNF609, GJA1, GOLGA4, BAIAP2L1, CREB3L1, DPF2, DPF3, TRIM27, CCNL1, RNF111, RPS12, SMARCC1, SMARCC2, DAPK3, P3H2, SCRIB, ARMC8, RFX1, CCNY, RRAGC, CD2BP2, NUP98, DHX9, FLII, DCUN1D3, MYCBP2, XPC, C12ORF57, GJC1, NUAK1, NUAK2, MYO6, DHX38, ZBED1, RAB11FIP2, RBM10, TRPM4, SRPK2, XRCC6, XRCC4, XRCC5, SS18L1, EAF1, TRERF1, SMARCA2, SRPK1,…	814	4329	17793	1.37343	1.7236e-06	4.00838e-08	3.18592e-08
GOTERM_CC_FAT	GO:0030125	clathrin vesicle coat	14	1.62602	1.996e-09	CLTC, AP1B1, CLTB, CLTA, AP2A1, AP2B1, STON2, AP2A2, CLINT1, EPN1, EPN2, CLTCL1, AP2S1, AP2M1	814	35	17793	8.74349	1.77045e-06	4.02376e-08	3.19814e-08
GOTERM_CC_FAT	GO:0030017	sarcomere	34	3.9489	5.90738e-09	SYNPO2, LMOD1, NEXN, CORO1C, PDLIM1, JPH2, PDLIM3, CAPZB, CFL2, ANKRD1, FLNB, DMD, RPL15, SYNPO, TMOD1, PPP1R12A, TPM4, DST, TPM3, TPM2, TMOD3, MMP2, TMOD2, SORBS2, ACTN4, MYL4, MYL1, NBR1, NOS1AP, STUB1, UTRN, PPP1R12B, CRYAB, PLEC	814	231	17793	3.2173	5.23983e-06	1.16441e-07	9.25489e-08
GOTERM_CC_FAT	GO:0005768	endosome	95	11.0337	1.11577e-08	APP, RNF11, MCTP1, PLEKHB2, FKBP15, ITSN1, CLTC, DYSF, CLTA, AP2A1, OSBPL11, AP2A2, ANTXR1, CLINT1, WASHC2A, RABGEF1, PIP4P2, FLOT1, FLOT2, TRIM27, RAC1, WASHC1, ANKRD13A, AP2M1, RAB8A, BOK, DBNL, TRAPPC2L, MME, STX8, DENND2B, AP1B1, SLC39A14, EPN1, EPN2, RAP2A, VAMP7, DGKQ, NUMB, CHMP3, RAPGEF2, BIRC6, MAN1B1, VPS28, DGKH, STX12, MTMR2, LRP1, SRC, HSPD1, CORO1C, VPS51, GPC1, RAB23, CLTCL1, MYO6,…	814	1134	17793	1.8312	9.89685e-06	2.1515e-07	1.71004e-07
GOTERM_CC_FAT	GO:0030864	cortical actin cytoskeleton	20	2.32288	1.54234e-08	ACTR2, DBNL, DST, WDR1, SHROOM2, SHROOM3, ACTN4, PPP1R9A, PPP1R9B, MYO1E, AKAP13, MLPH, FLOT1, FLOT2, MYH9, SNX9, DMD, UTRN, DBN1, PLS1	814	89	17793	4.91207	1.36804e-05	2.91075e-07	2.31351e-07
GOTERM_CC_FAT	GO:0032279	asymmetric synapse	43	4.99419	2.10355e-08	MTMR2, FMR1, RPLP0, ITPR1, FBXO45, LIN7C, PPP1R9A, ADD3, RPL6, ADD1, PPP1R9B, RPL7, LRRC1, FXR1, FXR2, CAPZB, PSD3, PALM, NCS1, DVL1, RPL14, NCK2, DROSHA, FYN, SYNPO, SRGAP2, RAB8A, YWHAH, ARFGEF2, DBNL, DTNB, IQSEC1, DAPK1, PLEKHA5, TSC2, SCRIB, PJA2, BCR, ARHGAP32, DLG5, EIF3A, DBN1, CPEB4	814	358	17793	2.62549	1.86583e-05	3.88719e-07	3.08959e-07
GOTERM_CC_FAT	GO:0099572	postsynaptic specialization	44	5.11034	2.79926e-08	MTMR2, SRC, FMR1, RPLP0, ZDHHC5, ITPR1, FBXO45, LIN7C, PPP1R9A, ADD3, RPL6, ADD1, PPP1R9B, RPL7, LRRC1, FXR1, FXR2, CAPZB, PSD3, PALM, NCS1, DVL1, RPL14, NCK2, DROSHA, DMD, FYN, SYNPO, SRGAP2, RAB8A, DBNL, DTNB, IQSEC1, DAPK1, PLEKHA5, TSC2, SCRIB, PJA2, BCR, ARHGAP32, DLG5, EIF3A, DBN1, CPEB4	814	375	17793	2.56476	2.48291e-05	5.06723e-07	4.02751e-07
GOTERM_CC_FAT	GO:0099512	supramolecular fiber	93	10.8014	2.89518e-08	MTCL1, CLTC, LMOD1, ARHGAP6, ACTB, ACTG2, ACTG1, GJA1, JPH2, CAPZB, CFL2, TUBB1, ANKRD1, MYO18A, CEP170B, RAC3, POTEF, RAC1, SYNPO, NDEL1, PLS1, TMOD1, GRAMD2B, PPP1R12A, DBNL, TPM4, DST, TPM3, FBXW11, TPM2, TMOD3, MMP2, TMOD2, SHROOM2, SHROOM3, PAWR, ACTN4, DYNLL1, MYL4, INF2, MYL1, SPECC1L, NOS1AP, MYH9, CHMP3, KIFC3, LCP1, PPP1R12B, UTRN, CRYAB, RHOQ, DBN1, PLEC, SDC4, SRC, SYNPO2, TWF2, NEXN,…	814	1123	17793	1.81021	2.56799e-05	5.13604e-07	4.0822e-07
GOTERM_CC_FAT	GO:0098984	neuron to neuron synapse	45	5.22648	3.37165e-08	MTMR2, FMR1, RPLP0, ITPR1, FBXO45, LIN7C, PPP1R9A, ADD3, RPL6, ADD1, PPP1R9B, RPL7, LRRC1, FXR1, FXR2, CAPZB, PSD3, PALM, NCS1, DVL1, RPL14, NCK2, DROSHA, FYN, STXBP5, SYNPO, SRGAP2, RAB8A, YWHAH, ARFGEF2, DBNL, DTNB, IQSEC1, DAPK1, PLEKHA5, TSC2, SCRIB, PJA2, PTPRD, BCR, ARHGAP32, DLG5, EIF3A, DBN1, CPEB4	814	391	17793	2.51571	2.99061e-05	5.86404e-07	4.66082e-07
GOTERM_CC_FAT	GO:0012506	vesicle membrane	103	11.9628	3.46084e-08	PLEKHB2, ANTXR1, WASHC2A, RABGEF1, GJA1, ANPEP, WASHC1, AP2M1, ATP6V1G1, AP1B1, CD109, DGKQ, VPS28, MTMR2, ITPR1, ITPR2, ITPR3, CORO1C, CLTCL1, MYO6, ATP6V0A2, STXBP5, SNX9, RAB11FIP2, ATP6V1C1, RAB11FIP5, OSBPL9, NDFIP2, NDFIP1, ABCA3, SEC16A, TNK2, FZD6, RAB27B, ARHGAP32, DAB2, EHD3, DMXL2, SPIRE1, LZTR1, ITM2B, MOXD1, MCTP1, SH3KBP1, DENND1A, CLTC, DYSF, CLTB, CLTA, AP2A1, STON2, PKD2, OSBPL11…	814	1295	17793	1.73857	3.06971e-05	5.90339e-07	4.6921e-07
GOTERM_CC_FAT	GO:0016459	myosin complex	17	1.97445	3.93018e-08	MYO10, LIMCH1, MYO5A, MYO9A, MYO1D, MYL4, MYO1E, MYO1C, MYL1, MYO6, MYO5C, MYO18A, MYH9, MYO1H, MYH10, MYO1F, MCL1	814	67	17793	5.54624	3.48601e-05	6.5775e-07	5.22789e-07
GOTERM_CC_FAT	GO:0005885	Arp2/3 protein complex	9	1.0453	4.31609e-08	ACTR3, ACTR2, ARPC2, ARPC3, ARPC1B, ARPC1A, ARPC5L, ARPC4, ACTR3B	814	14	17793	14.052	3.8283e-05	7.08957e-07	5.63489e-07
GOTERM_CC_FAT	GO:0099081	supramolecular polymer	93	10.8014	4.73756e-08	MTCL1, CLTC, LMOD1, ARHGAP6, ACTB, ACTG2, ACTG1, GJA1, JPH2, CAPZB, CFL2, TUBB1, ANKRD1, MYO18A, CEP170B, RAC3, POTEF, RAC1, SYNPO, NDEL1, PLS1, TMOD1, GRAMD2B, PPP1R12A, DBNL, TPM4, DST, TPM3, FBXW11, TPM2, TMOD3, MMP2, TMOD2, SHROOM2, SHROOM3, PAWR, ACTN4, DYNLL1, MYL4, INF2, MYL1, SPECC1L, NOS1AP, MYH9, CHMP3, KIFC3, LCP1, PPP1R12B, UTRN, CRYAB, RHOQ, DBN1, PLEC, SDC4, SRC, SYNPO2, TWF2, NEXN,…	814	1135	17793	1.79107	4.20212e-05	7.64039e-07	6.07269e-07
GOTERM_CC_FAT	GO:0014069	postsynaptic density	41	4.7619	4.97971e-08	MTMR2, FMR1, RPLP0, ITPR1, FBXO45, LIN7C, PPP1R9A, ADD3, RPL6, ADD1, PPP1R9B, RPL7, LRRC1, FXR1, FXR2, CAPZB, PSD3, PALM, NCS1, DVL1, RPL14, NCK2, DROSHA, FYN, SYNPO, SRGAP2, RAB8A, DBNL, DTNB, IQSEC1, DAPK1, PLEKHA5, TSC2, SCRIB, PJA2, BCR, ARHGAP32, DLG5, EIF3A, DBN1, CPEB4	814	342	17793	2.62049	4.41691e-05	7.88751e-07	6.2691e-07
GOTERM_CC_FAT	GO:1904949	ATPase complex	24	2.78746	5.20065e-08	SMARCE1, SS18, SMARCD1, SMARCC1, SMARCD2, ATP6V1G1, SMARCB1, SMARCC2, SMARCD3, SS18L1, ACTL6A, ARID1A, SMARCA2, ARID1B, ACTB, SMARCA4, ACTG1, MYO1C, ATP6V1B2, ATP6V0A2, DPF2, DPF3, BRD9, ATP6V1C1	814	136	17793	3.85742	4.61287e-05	8.09294e-07	6.43238e-07
GOTERM_CC_FAT	GO:0030659	cytoplasmic vesicle membrane	101	11.7305	6.33272e-08	PLEKHB2, ANTXR1, WASHC2A, RABGEF1, GJA1, ANPEP, WASHC1, AP2M1, ATP6V1G1, AP1B1, CD109, VPS28, MTMR2, ITPR1, ITPR2, ITPR3, CORO1C, CLTCL1, MYO6, ATP6V0A2, STXBP5, SNX9, RAB11FIP2, ATP6V1C1, RAB11FIP5, OSBPL9, NDFIP2, NDFIP1, ABCA3, SEC16A, TNK2, FZD6, RAB27B, ARHGAP32, DAB2, EHD3, DMXL2, SPIRE1, LZTR1, ITM2B, MOXD1, MCTP1, SH3KBP1, DENND1A, CLTC, DYSF, CLTB, CLTA, AP2A1, STON2, PKD2, OSBPL11, AP2A…	814	1276	17793	1.7302	5.61697e-05	9.68469e-07	7.69753e-07
GOTERM_CC_FAT	GO:0030139	endocytic vesicle	42	4.87805	1.42105e-07	STX12, RALA, LRP1, ITGB5, SH3KBP1, CLTC, ZDHHC5, DYSF, CLTB, CLTA, AP2A1, STON2, AP2A2, ACTG1, RABGEF1, PIP4P2, RAB23, CLTCL1, MYO6, AP2S1, ATP6V0A2, FLOT2, RAC3, FLNB, STX4, RAC1, SRGAP2, AP2M1, RAB8A, RAB11FIP5, STX8, PLEKHG5, DAB2IP, AP2B1, MYO1E, FMNL1, EHD3, MYO1C, VAMP7, RAB13, RAPGEF2, PICALM	814	369	17793	2.48798	0.000126039	2.13639e-06	1.69803e-06
GOTERM_CC_FAT	GO:0030175	filopodium	21	2.43902	1.52633e-07	MYO10, SRC, FMR1, TWF2, MYO5A, TWF1, AP2A1, PPP1R9A, ANTXR1, ACTG2, PPP1R9B, FXR1, ENAH, FXR2, MYO6, PALM, NOS1AP, FAT1, DMD, LCP1, UTRN	814	112	17793	4.09851	0.000135376	2.25643e-06	1.79344e-06
GOTERM_CC_FAT	GO:0070603	SWI/SNF superfamily-type complex	20	2.32288	1.55721e-07	SMARCE1, SS18, SMARCD1, SMARCC1, SMARCD2, SMARCB1, SMARCC2, SMARCD3, SS18L1, ACTL6A, ARID1A, SMARCA2, ARID1B, ACTB, SMARCA4, ACTG1, MYO1C, DPF2, DPF3, BRD9	814	102	17793	4.28602	0.000138115	2.26433e-06	1.79972e-06
GOTERM_CC_FAT	GO:0043005	neuron projection	108	12.5436	2.30538e-07	HYCC1, APP, FMR1, ITSN1, ZDHHC5, ACTB, ACTG1, PPP1CC, RABGEF1, BASP1, CFL1, PALM, POTEF, SYNPO, PLS1, EPHA5, FBXW11, DYRK1A, CFAP410, HSPG2, BCR, MADD, GNAZ, MTMR2, MYCBP2, TWF2, THY1, FXR1, FXR2, BAG2, DVL1, SRGAP2, PRPH, NDFIP1, DTNB, BDNF, MYO5A, RAB27B, SSH1, PTPRD, ARHGAP32, ARPC2, TMEM237, ARPC3, CAPRIN1, AGO2, GNB1, AAK1, NF1, GNB3, CPEB4, FKBP15, SH3KBP1, DENND1A, DOCK7, STON2, PPP1R9A, T…	814	1432	17793	1.64856	0.000204467	3.29819e-06	2.62145e-06
GOTERM_CC_FAT	GO:0030135	coated vesicle	39	4.52962	3.22258e-07	APP, RGS19, DENND1A, CLTC, CLTB, CLTA, AP2A1, STON2, CLINT1, AP2A2, HSPD1, CLTCL1, FCHO2, MYO6, DVL1, AP2S1, SNX9, ATP6V1C1, AP2M1, RAB8A, DBNL, TNK2, SEC16A, AP1B1, RAB27B, AP2B1, EPN1, EPN2, GAK, MYO1E, DAB2, SNX18, VAMP7, PACS1, RAB13, AAK1, NUMB, ATP6V1B2, PICALM	814	339	17793	2.51472	0.000285802	4.53718e-06	3.60622e-06
GOTERM_CC_FAT	GO:0098588	bounding membrane of organelle	156	18.1185	3.77599e-07	PLEKHB2, ZDHHC5, ANTXR1, WASHC2A, PPP1CC, RABGEF1, GJA1, GOLGA4, ANPEP, PIEZO1, WASHC1, AP2M1, SEC63, RAB2B, ATP6V1G1, AP1B1, TSC2, CASK, MITF, RRAGC, CD109, RAF1, PLPP3, UTRN, VPS28, EXD2, MTMR2, ITPR1, ITPR2, ITPR3, GLG1, CORO1C, UGCG, KLC2, CLTCL1, MYO6, ATP6V0A2, STXBP5, RAB11FIP2, ATP6V1C1, MCL1, RAB11FIP5, OSBPL9, BBS1, NDFIP2, WDR59, NDFIP1, CCZ1B, STK11IP, ABCA3, SEC16A, CYBRD1, RAB27B, C…	814	2314	17793	1.47362	0.000334874	5.23328e-06	4.15948e-06
GOTERM_CC_FAT	GO:0016363	nuclear matrix	22	2.55517	4.36175e-07	ARFGEF1, SMARCE1, SMARCD1, SMARCC1, SMARCD2, MORC3, CEBPB, SMARCB1, SMARCC2, NUFIP1, ACTL6A, AKAP8, CASK, SMC1A, ACTB, SMARCA4, SRPK1, BASP1, ATXN7, DGKQ, CFL2, CFL1	814	130	17793	3.69917	0.000386812	5.95211e-06	4.73082e-06
GOTERM_CC_FAT	GO:0098858	actin-based cell projection	31	3.60046	4.78436e-07	SLC26A2, SRC, FMR1, TWF2, TWF1, AP2A1, PPP1R9A, ANTXR1, TRIOBP, ACTG2, PPP1R9B, FXR1, FXR2, PALM, MYO6, DMD, PLS1, TPRN, MYO10, MYO5A, MYO1D, ENAH, MYO1E, MYO1C, NOS1AP, ATP6V1B2, FAT1, LCP1, UTRN, MYO1H, MYO1F	814	238	17793	2.84714	0.000424283	6.4299e-06	5.11057e-06
GOTERM_CC_FAT	GO:0098978	glutamatergic synapse	46	5.34262	5.24623e-07	STAU1, SRC, ZDHHC5, ARPC5L, PLAT, FBXO45, LIN7C, ELAVL1, ACTB, FXR1, PURA, PPP1CC, DVL1, FLOT1, FLOT2, DROSHA, RAC3, STX4, STX3, RAC1, HRAS, EPS15, AP2M1, PPFIA3, RAB8A, YWHAH, ARFGEF2, DBNL, DAPK1, PLEKHA5, SCRIB, AP2B1, BTBD9, DGKZ, PPP1CA, PTPRD, BCR, ARPC2, DGKQ, DLG5, AGO2, NOS1AP, NUMB, NF1, DOCK1, DBN1	814	445	17793	2.25955	0.000465233	6.94539e-06	5.52029e-06
GOTERM_CC_FAT	GO:0034399	nuclear periphery	24	2.78746	6.70072e-07	ARFGEF1, SMARCE1, SMARCD1, SMARCC1, SMARCD2, MORC3, CEBPB, SMARCB1, SMARCC2, NUFIP1, ACTL6A, AKAP8, CASK, SMC1A, ACTB, SMARCA4, SRPK1, BASP1, ATXN7, DGKQ, CFL2, CFL1, ANAPC4, NUP98	814	156	17793	3.36288	0.000594177	8.7405e-06	6.94707e-06
GOTERM_CC_FAT	GO:0140288	GBAF complex	8	0.929152	1.04938e-06	SS18, SMARCD1, SMARCC1, ACTL6A, BRD9, SMARCA2, ACTB, SMARCA4	814	14	17793	12.4907	0.000930368	1.34899e-05	1.07219e-05
GOTERM_CC_FAT	GO:0098852	lytic vacuole membrane	47	5.45877	1.33268e-06	LRP1, CLTC, GNAI3, CLTA, AP2A1, AP2A2, GNAI1, GLIPR1, PIP4P2, KLC2, GNA11, ANPEP, MYO6, AP2S1, FLOT1, ATP6V0A2, LRRC8A, LRRC8E, ATP6V1C1, AP2M1, ATP6V1G1, WDR59, MIOS, CCZ1B, STK11IP, ABCA3, TFE3, AP1B1, TSC2, CYBRD1, MITF, AP2B1, SLC39A14, RMC1, TPCN1, TMEM59, DAB2, VAMP7, RRAGC, GNB2, GNB1, ATP6V1B2, GNB4, CHMP3, LAMTOR2, LAMTOR3, LAMTOR5	814	475	17793	2.16286	0.00118139	1.66491e-05	1.3233e-05
GOTERM_CC_FAT	GO:0005765	lysosomal membrane	47	5.45877	1.33268e-06	LRP1, CLTC, GNAI3, CLTA, AP2A1, AP2A2, GNAI1, GLIPR1, PIP4P2, KLC2, GNA11, ANPEP, MYO6, AP2S1, FLOT1, ATP6V0A2, LRRC8A, LRRC8E, ATP6V1C1, AP2M1, ATP6V1G1, WDR59, MIOS, CCZ1B, STK11IP, ABCA3, TFE3, AP1B1, TSC2, CYBRD1, MITF, AP2B1, SLC39A14, RMC1, TPCN1, TMEM59, DAB2, VAMP7, RRAGC, GNB2, GNB1, ATP6V1B2, GNB4, CHMP3, LAMTOR2, LAMTOR3, LAMTOR5	814	475	17793	2.16286	0.00118139	1.66491e-05	1.3233e-05
GOTERM_CC_FAT	GO:0009898	cytoplasmic side of plasma membrane	25	2.9036	1.46771e-06	RNF31, GNAZ, SRC, GNAI3, AP2A1, EFCAB7, AP2A2, GNAI1, PPP1R9B, GNAI2, GNA11, PALM, AP2S1, FYN, AP2M1, YES1, TRAF1, AP2B1, SNX18, GNB2, GNB1, GNB4, GNAS, MYH9, GNB3	814	175	17793	3.12267	0.00130101	1.80814e-05	1.43713e-05
GOTERM_CC_FAT	GO:0005774	vacuolar membrane	50	5.8072	1.64675e-06	CLTC, CLTA, AP2A1, AP2A2, GLIPR1, PIP4P2, ANPEP, FLOT1, AP2M1, RAB2B, ATP6V1G1, MIOS, TFE3, AP1B1, TSC2, MITF, SLC39A14, VAMP7, RRAGC, ATP6V1B2, CHMP3, MTMR2, LRP1, GNAI3, GNAI1, KLC2, GNA11, MYO6, AP2S1, ATP6V0A2, LRRC8A, LRRC8E, ATP6V1C1, WDR59, CCZ1B, STK11IP, ABCA3, CYBRD1, AP2B1, RMC1, TPCN1, TMEM59, DAB2, GNB2, GNB1, JMY, GNB4, LAMTOR2, LAMTOR3, LAMTOR5	814	524	17793	2.08576	0.0014596	2.00091e-05	1.59035e-05
GOTERM_CC_FAT	GO:0030427	site of polarized growth	26	3.01974	1.93383e-06	APP, FKBP15, SRC, FMR1, DOCK7, TWF2, THY1, PPP1R9B, FXR1, CYTH2, FXR2, BASP1, CFL1, DVL1, RAC3, STX3, DBNL, USP9X, MYO5A, MYO9A, SSH1, ARPC3, EXOC3, FRYL, DBN1, CPEB4	814	190	17793	2.99119	0.00171384	2.30457e-05	1.8317e-05
GOTERM_CC_FAT	GO:0010494	cytoplasmic stress granule	18	2.09059	1.96679e-06	STAU1, PABPC4, FMR1, YBX1, LARP4B, LARP4, ELAVL1, LARP1B, FXR1, MOV10, LARP1, FXR2, CAPRIN1, G3BP1, G3BP2, IGF2BP3, PABPC1, IGF2BP2	814	98	17793	4.01487	0.00174303	2.30457e-05	1.8317e-05
GOTERM_CC_FAT	GO:1905360	GTPase complex	12	1.39373	1.9746e-06	GNAZ, RRAGC, GNA11, GNB2, GNB1, GNB4, GNAI3, GNAS, GNB3, HRAS, GNAI1, GNAI2	814	42	17793	6.24535	0.00174994	2.30457e-05	1.8317e-05
GOTERM_CC_FAT	GO:0005903	brush border	19	2.20674	2.71472e-06	ACTR3, RGS19, MME, FLII, CYBRD1, ITPR3, ADD3, ACTB, MYO1D, MYO1E, LIMA1, MYO1C, CAPZB, CAPZA2, MYH9, FLNB, PLS1, ABCG2, PLEC	814	111	17793	3.74158	0.00240506	3.12722e-05	2.48556e-05
GOTERM_CC_FAT	GO:0031981	nuclear lumen	296	34.3786	3.39601e-06	RPL4, MAPKBP1, RPL5, POP7, SMARCB1, RTCB, ZDHHC5, PHAX, ACTB, CCAR2, RPL7, RABGEF1, ZNF609, GJA1, GOLGA4, BAIAP2L1, CREB3L1, DPF2, DPF3, TRIM27, CCNL1, RNF111, RPS12, SMARCC1, SMARCC2, DAPK3, P3H2, SCRIB, ARMC8, RFX1, CCNY, RRAGC, CD2BP2, NUP98, DHX9, FLII, DCUN1D3, MYCBP2, XPC, C12ORF57, GJC1, FXR1, NUAK1, NUAK2, MYO6, DHX38, ZBED1, RAB11FIP2, RBM10, TRPM4, SRPK2, XRCC6, XRCC4, IQSEC1, XRCC5, SS…	814	5174	17793	1.25052	0.00300773	3.86187e-05	3.06947e-05
GOTERM_CC_FAT	GO:0055037	recycling endosome	28	3.25203	3.84277e-06	APP, STX12, RNF11, MCTP1, PLEKHB2, ITSN1, RABGEF1, VPS51, FYN, RAC1, RAB11FIP2, WASHC1, ATP9A, RAB8A, RAB11FIP5, BOK, OSBPL9, ARFGEF2, STX8, DENND2B, MYO5A, TPCN1, RAP2A, EHD3, SNX18, RAB13, AMOTL2, LZTR1	814	223	17793	2.74459	0.00340274	4.31461e-05	3.42931e-05
GOTERM_CC_FAT	GO:0030117	membrane coat	18	2.09059	4.57153e-06	CLTC, AP1B1, CLTB, CLTA, AP2A1, AP2B1, EPS15L1, STON2, AP2A2, CLINT1, EPN1, EPN2, EHD3, CLTCL1, AP2S1, EPS15, AP2M1, PICALM	814	104	17793	3.78324	0.00404675	5.00611e-05	3.97893e-05
GOTERM_CC_FAT	GO:0048475	coated membrane	18	2.09059	4.57153e-06	CLTC, AP1B1, CLTB, CLTA, AP2A1, AP2B1, EPS15L1, STON2, AP2A2, CLINT1, EPN1, EPN2, EHD3, CLTCL1, AP2S1, EPS15, AP2M1, PICALM	814	104	17793	3.78324	0.00404675	5.00611e-05	3.97893e-05
GOTERM_CC_FAT	GO:0031253	cell projection membrane	38	4.41347	4.78811e-06	SLC26A2, SRC, DOCK8, ARPC1A, CLTB, TWF1, THY1, EFCAB7, PKD2, ANTXR1, PPP1R9B, CORO1C, LIMA1, PSD3, PALM, MYO6, CFL1, NCK2, PIEZO1, STX4, DMD, RAC1, RAB8A, BBS1, MYO10, CYBRD1, CASK, DHRS3, TMEM231, MYO1D, EHD3, MYO1C, APC, ARPC2, LCP1, UTRN, ABCG2, RIGI	814	364	17793	2.28195	0.00423806	5.17934e-05	4.11661e-05
GOTERM_CC_FAT	GO:0030665	clathrin-coated vesicle membrane	21	2.43902	5.18205e-06	DBNL, DENND1A, CLTC, AP1B1, CLTB, CLTA, AP2A1, AP2B1, STON2, AP2A2, CLINT1, EPN1, EPN2, DAB2, VAMP7, MYO6, CLTCL1, ATP6V1B2, AP2S1, ATP6V1C1, AP2M1	814	139	17793	3.3024	0.00458595	5.48848e-05	4.36232e-05
GOTERM_CC_FAT	GO:0030120	vesicle coat	14	1.62602	5.19766e-06	CLTC, AP1B1, CLTB, CLTA, AP2A1, AP2B1, STON2, AP2A2, CLINT1, EPN1, EPN2, CLTCL1, AP2S1, AP2M1	814	64	17793	4.7816	0.00459972	5.48848e-05	4.36232e-05
GOTERM_CC_FAT	GO:0030426	growth cone	24	2.78746	8.88243e-06	APP, FKBP15, USP9X, SRC, FMR1, DOCK7, TWF2, MYO5A, THY1, MYO9A, SSH1, PPP1R9B, FXR1, CYTH2, FXR2, BASP1, ARPC3, CFL1, DVL1, EXOC3, RAC3, STX3, DBN1, CPEB4	814	181	17793	2.89839	0.00784779	9.26311e-05	7.36245e-05
GOTERM_CC_FAT	GO:0098562	cytoplasmic side of membrane	27	3.13589	8.98114e-06	RNF31, GNAZ, SRC, GNAI3, AP2A1, ITPR3, EFCAB7, PKD2, AP2A2, GNAI1, PPP1R9B, GNAI2, GNA11, PALM, AP2S1, FYN, AP2M1, YES1, TRAF1, AP2B1, SNX18, GNB2, GNB1, GNB4, GNAS, MYH9, GNB3	814	220	17793	2.68266	0.00793466	9.26311e-05	7.36245e-05
GOTERM_CC_FAT	GO:0030425	dendrite	55	6.38792	2.17348e-05	APP, FMR1, DENND1A, ZDHHC5, PPP1R9A, PPP1R9B, RABGEF1, PPP1CC, PALM, NCS1, RACK1, FLOT2, RAC1, SYNPO, RAB8A, EPHA5, DBNL, MME, DYRK1A, BCR, CRYAB, DBN1, PLEC, GNAZ, MTMR2, STAU1, SRC, THY1, GNAI2, FXR1, PURA, FXR2, BAG2, PALMD, DVL1, STX4, FYN, STX3, SRGAP2, SRSF10, ARFGEF2, NDFIP1, DTNB, BDNF, DAB2IP, SORBS2, PPP1CA, MYO1D, ARHGAP32, MLPH, CAPRIN1, AGO2, NF1, GNB3, CPEB4	814	657	17793	1.82988	0.0190943	0.000221595	0.000176127
GOTERM_CC_FAT	GO:0097447	dendritic tree	55	6.38792	2.39938e-05	APP, FMR1, DENND1A, ZDHHC5, PPP1R9A, PPP1R9B, RABGEF1, PPP1CC, PALM, NCS1, RACK1, FLOT2, RAC1, SYNPO, RAB8A, EPHA5, DBNL, MME, DYRK1A, BCR, CRYAB, DBN1, PLEC, GNAZ, MTMR2, STAU1, SRC, THY1, GNAI2, FXR1, PURA, FXR2, BAG2, PALMD, DVL1, STX4, FYN, STX3, SRGAP2, SRSF10, ARFGEF2, NDFIP1, DTNB, BDNF, DAB2IP, SORBS2, PPP1CA, MYO1D, ARHGAP32, MLPH, CAPRIN1, AGO2, NF1, GNB3, CPEB4	814	659	17793	1.82432	0.0210579	0.000241847	0.000192223
GOTERM_CC_FAT	GO:0019897	extrinsic component of plasma membrane	20	2.32288	2.54184e-05	GNAZ, YES1, SRC, GNAI3, SCRIB, GNAI1, GNAI2, APC, TOLLIP, GNA11, GNB2, GNB1, GNB4, FAT1, GNAS, GNB3, CDH13, FYN, AP2M1, PICALM	814	142	17793	3.07869	0.0222941	0.000253008	0.000201095
GOTERM_CC_FAT	GO:0005834	heterotrimeric G-protein complex	10	1.16144	2.56717e-05	GNAZ, GNA11, GNB2, GNB1, GNB4, GNAI3, GNAS, GNB3, GNAI1, GNAI2	814	36	17793	6.07187	0.0225138	0.000253008	0.000201095
GOTERM_CC_FAT	GO:0005798	Golgi-associated vesicle	16	1.8583	4.15088e-05	APP, CHIC2, CLTC, AP1B1, CLTB, CLTA, AP2A1, RAB27B, AP2A2, GJA1, PACS1, RAB13, CLTCL1, ITM2B, RHOQ, RAB8A	814	99	17793	3.53272	0.0361495	0.000404596	0.000321579
GOTERM_CC_FAT	GO:0098862	cluster of actin-based cell projections	22	2.55517	4.30093e-05	ACTR3, RGS19, MME, FLII, TWF2, CYBRD1, ITPR3, ADD3, TRIOBP, ACTB, MYO1D, MYO1E, LIMA1, MYO1C, CAPZB, CAPZA2, MYH9, FLNB, PLS1, TPRN, ABCG2, PLEC	814	173	17793	2.77972	0.0374315	0.000414666	0.000329582
GOTERM_CC_FAT	GO:0015630	microtubule cytoskeleton	102	11.8467	4.53873e-05	ITSN2, APP, MAPKBP1, CEP120, CCAR2, PPP1CC, TUBB1, DPF2, CEP97, WASHC1, RALBP1, IST1, AFG2A, FBXW11, CEP131, SPICE1, CFAP410, DAAM1, HECW2, SPECC1L, DHX9, FLII, MYCBP2, CEP85L, AK5, GLG1, STK3, KLC4, HMBOX1, NUAK1, KLC2, BAG2, ATXN7, CLTCL1, DVL1, ZBED1, CEP192, PIBF1, RAB11FIP5, BBS1, YES1, ARPC4, DLG5, CDC16, CAPRIN2, CIBAR1, TOP2A, MTCL1, CLTC, DYSF, CLTA, SGF29, PKD2, TRIOBP, TTC28, MYO18A, F…	814	1500	17793	1.48639	0.0394598	0.000432888	0.000344065
GOTERM_CC_FAT	GO:0030014	CCR4-NOT complex	7	0.813008	4.82265e-05	CNOT7, CNOT6L, CNOT1, CNOT2, CNOT3, CNOT10, CNOT9	814	16	17793	9.56319	0.0418759	0.000455074	0.000361699
GOTERM_CC_FAT	GO:0030015	CCR4-NOT core complex	5	0.58072	6.02876e-05	CNOT7, CNOT1, CNOT2, CNOT3, CNOT9	814	6	17793	18.2156	0.052072	0.000562896	0.000447398
GOTERM_CC_FAT	GO:0010008	endosome membrane	50	5.8072	6.157e-05	PLEKHB2, CLTC, CLTA, AP2A1, OSBPL11, AP2A2, ANTXR1, WASHC2A, RABGEF1, PIP4P2, RAC1, WASHC1, AP2M1, RAB8A, BOK, SLC39A14, RAP2A, VAMP7, NUMB, CHMP3, VPS28, STX12, MTMR2, CORO1C, RAB23, AP2S1, ATP6V0A2, RAB11FIP2, EPS15, ATP9A, RAB11FIP5, OSBPL9, NDFIP2, NDFIP1, ABCA3, RAB27B, AP2B1, RMC1, TPCN1, ARHGAP32, TMEM59, SNX18, EHD3, RAB13, UBAP1, LAMTOR2, LZTR1, LAMTOR3, ITM2B, LAMTOR5	814	600	17793	1.82156	0.0531497	0.000568881	0.000452155
GOTERM_CC_FAT	GO:0030018	Z disc	19	2.20674	6.38245e-05	PPP1R12A, DST, SYNPO2, NEXN, SORBS2, ACTN4, PDLIM1, JPH2, PDLIM3, CFL2, NOS1AP, STUB1, FLNB, DMD, UTRN, SYNPO, PPP1R12B, CRYAB, PLEC	814	139	17793	2.98788	0.0550414	0.000583633	0.000463879
GOTERM_CC_FAT	GO:0042734	presynaptic membrane	22	2.55517	6.54915e-05	ITSN2, DENND1A, FMR1, ITSN1, CLTB, CLTA, CASK, FBXO45, SCRIB, RIMS2, KCTD8, PTPRD, FCHO2, REPS2, EXOC3, STX4, KCTD12, STX3, AP2M1, PICALM, KCTD16, REPS1	814	178	17793	2.70164	0.0564376	0.000592765	0.000471138
GOTERM_CC_FAT	GO:0030128	clathrin coat of endocytic vesicle	6	0.696864	7.21885e-05	AP2S1, AP2A1, AP2B1, STON2, AP2A2, AP2M1	814	11	17793	11.9229	0.0620264	0.000640312	0.000508929
GOTERM_CC_FAT	GO:0030122	AP-2 adaptor complex	6	0.696864	7.21885e-05	AP2S1, AP2A1, AP2B1, STON2, AP2A2, AP2M1	814	11	17793	11.9229	0.0620264	0.000640312	0.000508929
GOTERM_CC_FAT	GO:0030424	axon	56	6.50407	7.87763e-05	APP, FKBP15, FMR1, DOCK7, ACTB, ACTG1, PPP1R9B, BASP1, CFL1, PALM, NCS1, RAC3, POTEF, NDEL1, EPHA5, DST, MME, HSBP1, FBXW11, PLEKHG5, DYRK1A, DYNLL1, HSPG2, BCR, MADD, EXOC3, CRYAB, DBN1, PLEC, MTMR2, SRC, MYCBP2, TWF2, NEXN, THY1, FXR1, CYTH2, FXR2, BAG2, DVL1, STX3, SRSF10, PRPH, USP9X, BDNF, DAB2IP, MYO5A, RAB27B, MYO9A, SSH1, PTPRD, MYO1D, ARPC3, NF1, AAK1, CPEB4	814	706	17793	1.73384	0.0674918	0.000691827	0.000549874
GOTERM_CC_FAT	GO:0005773	vacuole	68	7.89779	7.9983e-05	CLTC, CLTA, AP2A1, AP2A2, GLIPR1, PIP4P2, ANPEP, FTH1, FLOT1, WASHC1, AP2M1, RAB2B, ACTR2, ATP6V1G1, MIOS, IST1, TFE3, AP1B1, TSC2, MITF, HSPG2, SLC39A14, VAMP7, RRAGC, ATP6V1B2, CHMP3, CRYAB, DLD, MTMR2, LRP1, SDC4, SRC, SDC2, GNAI3, GNAI1, KLC2, GPC1, RAB23, GNA11, MYO6, AP2S1, ATP6V0A2, STX4, LRRC8A, STX3, LRRC8E, ATP6V1C1, ARSB, WDR59, CCZ1B, STK11IP, ABCA3, CYBRD1, MYO5A, AP2B1, RMC1, TPCN1,…	814	911	17793	1.63161	0.0684894	0.000695538	0.000552824
GOTERM_CC_FAT	GO:0031234	extrinsic component of cytoplasmic side of plasma membrane	13	1.50987	8.14562e-05	GNAZ, YES1, SRC, GNAI3, GNAI1, GNAI2, GNA11, GNB2, GNB1, GNB4, GNAS, GNB3, FYN	814	71	17793	4.0023	0.0697059	0.000701472	0.00055754
GOTERM_CC_FAT	GO:0031674	I band	20	2.32288	8.59189e-05	PPP1R12A, DST, SYNPO2, NEXN, SORBS2, ACTN4, PDLIM1, JPH2, PDLIM3, CFL2, NOS1AP, ANKRD1, STUB1, FLNB, DMD, UTRN, SYNPO, PPP1R12B, CRYAB, PLEC	814	155	17793	2.82048	0.0733815	0.000732789	0.000582431
GOTERM_CC_FAT	GO:0036477	somatodendritic compartment	67	7.78165	9.45446e-05	APP, FMR1, DENND1A, ZDHHC5, PHAX, PPP1R9A, PPP1R9B, RABGEF1, PPP1CC, PALM, NCS1, RACK1, FLOT2, RAC3, RAC1, SYNPO, RAB8A, NDEL1, EPHA5, DBNL, MME, FBXW11, DYRK1A, HSPG2, BCR, RAPGEF2, CRYAB, DBN1, PLEC, GNAZ, MTMR2, STAU1, SRC, ITPR3, THY1, GNAI2, FXR1, PURA, FXR2, BAG2, PALMD, G3BP1, DVL1, STX4, FYN, STX3, SRGAP2, SRSF10, TRPM4, PRPH, ARFGEF2, NDFIP1, MYO10, DTNB, BDNF, DAB2IP, SORBS2, PPP1CA, MY…	814	898	17793	1.63088	0.0804447	0.000788066	0.000626366
GOTERM_CC_FAT	GO:0099503	secretory vesicle	79	9.17538	9.50234e-05	MOXD1, APP, MCTP1, SERPINE1, CLTB, DYSF, CLTA, F13A1, PLAT, STON2, AP2A2, LOXL1, GLIPR1, ANPEP, FTH1, FLOT2, RAC1, PPFIA3, RAB8A, NDEL1, RAB2B, ACTR2, ATP6V1G1, DBNL, MME, IST1, CACNA2D1, MYOF, CEP131, PLAUR, ACTN4, ARMC8, GTPBP2, DYNLL1, VAMP7, CD109, ATP6V1B2, MYH9, EXOC3, MFGE8, DLD, DNASE1L1, STX12, MTMR2, ITPR1, ITPR2, ITPR3, HSPD1, GNAI2, CLEC3B, DVL1, ATP6V0A2, STX4, STXBP5, STX3, ATP6V1C1…	814	1111	17793	1.55431	0.0808351	0.000788066	0.000626366
GOTERM_CC_FAT	GO:0030140	trans-Golgi network transport vesicle	10	1.16144	9.50655e-05	RAB13, CLTCL1, CLTC, AP1B1, CLTB, CLTA, AP2A1, RAB27B, AP2A2, RAB8A	814	42	17793	5.20446	0.0808694	0.000788066	0.000626366
GOTERM_CC_FAT	GO:0043197	dendritic spine	22	2.55517	0.000114401	ARFGEF2, APP, MTMR2, FMR1, PPP1R9A, PPP1R9B, PPP1CA, BCR, FXR1, ARHGAP32, PPP1CC, FXR2, PALMD, PALM, DVL1, STX4, RAC1, SYNPO, SRGAP2, CRYAB, RAB8A, CPEB4	814	185	17793	2.59942	0.0965002	0.000939571	0.000746784
GOTERM_CC_FAT	GO:0043296	apical junction complex	20	2.32288	0.000131662	MAGI1, SHROOM2, SHROOM3, FRMD4A, LIN7C, YBX3, ACTB, ACTG1, TJP1, CYTH2, AJM1, APC, RAB13, NHS, RAPGEF2, AMOTL2, AMOTL1, KIFC3, SYNPO, RIGI	814	160	17793	2.73234	0.11023	0.00107142	0.000851576
GOTERM_CC_FAT	GO:0044309	neuron spine	22	2.55517	0.000143791	ARFGEF2, APP, MTMR2, FMR1, PPP1R9A, PPP1R9B, PPP1CA, BCR, FXR1, ARHGAP32, PPP1CC, FXR2, PALMD, PALM, DVL1, STX4, RAC1, SYNPO, SRGAP2, CRYAB, RAB8A, CPEB4	814	188	17793	2.55794	0.119752	0.00113996	0.000906056
GOTERM_CC_FAT	GO:0005764	lysosome	61	7.08479	0.000145062	CLTC, CLTA, AP2A1, AP2A2, GLIPR1, PIP4P2, ANPEP, FTH1, FLOT1, AP2M1, ACTR2, ATP6V1G1, MIOS, IST1, TFE3, AP1B1, TSC2, MITF, HSPG2, SLC39A14, VAMP7, RRAGC, ATP6V1B2, CHMP3, CRYAB, LRP1, SDC4, SRC, SDC2, GNAI3, GNAI1, KLC2, GPC1, GNA11, MYO6, AP2S1, ATP6V0A2, LRRC8A, STX3, LRRC8E, ATP6V1C1, ARSB, WDR59, CCZ1B, STK11IP, ABCA3, CYBRD1, MYO5A, AP2B1, RMC1, TPCN1, TMEM59, DAB2, TOLLIP, GNB2, GNB1, NBR1,…	814	808	17793	1.65023	0.120744	0.00113996	0.000906056
GOTERM_CC_FAT	GO:0000323	lytic vacuole	61	7.08479	0.000145062	CLTC, CLTA, AP2A1, AP2A2, GLIPR1, PIP4P2, ANPEP, FTH1, FLOT1, AP2M1, ACTR2, ATP6V1G1, MIOS, IST1, TFE3, AP1B1, TSC2, MITF, HSPG2, SLC39A14, VAMP7, RRAGC, ATP6V1B2, CHMP3, CRYAB, LRP1, SDC4, SRC, SDC2, GNAI3, GNAI1, KLC2, GPC1, GNA11, MYO6, AP2S1, ATP6V0A2, LRRC8A, STX3, LRRC8E, ATP6V1C1, ARSB, WDR59, CCZ1B, STK11IP, ABCA3, CYBRD1, MYO5A, AP2B1, RMC1, TPCN1, TMEM59, DAB2, TOLLIP, GNB2, GNB1, NBR1,…	814	808	17793	1.65023	0.120744	0.00113996	0.000906056
GOTERM_CC_FAT	GO:0030130	clathrin coat of trans-Golgi network vesicle	7	0.813008	0.000145226	CLTCL1, CLTC, AP1B1, CLTB, CLTA, AP2A1, AP2A2	814	19	17793	8.05321	0.120872	0.00113996	0.000906056
GOTERM_CC_FAT	GO:0005802	trans-Golgi network	29	3.36818	0.000153386	USP6NL, APP, CLTC, CLTB, CLTA, GOLGA4, VPS51, CLTCL1, MYO18A, STX4, SNX9, RAC1, ATP9A, RAB8A, BOK, OSBPL9, ARFGEF1, ARFGEF2, MME, STX8, AP1B1, PREPL, VAMP7, RAB13, GNAS, BIRC6, MAN1B1, PLPP3, XPR1	814	289	17793	2.19344	0.127213	0.00119345	0.000948574
GOTERM_CC_FAT	GO:0008180	COP9 signalosome	10	1.16144	0.000167105	TMOD1, NCKIPSD, COPS3, BASP1, DOCK7, FLOT1, MYH9, FYN, AMOTL1, DYNLL1	814	45	17793	4.85749	0.137771	0.00128889	0.00102443
GOTERM_CC_FAT	GO:0036020	endolysosome membrane	7	0.813008	0.000199485	CLTC, AP2S1, CLTA, AP2A1, AP2B1, AP2A2, AP2M1	814	20	17793	7.65055	0.162187	0.00152537	0.00121239
GOTERM_CC_FAT	GO:0001650	fibrillar center	19	2.20674	0.000203007	SMARCB1, NUFIP1, MLLT1, PTPN13, TRERF1, AFF4, PEX14, SMARCA4, WDR33, NEDD1, ARHGAP32, DAB2, NUAK1, TCOF1, ANKRD1, CD2BP2, TRIM27, RAE1, RAI14	814	152	17793	2.73234	0.164801	0.00153903	0.00122324
GOTERM_CC_FAT	GO:0005815	microtubule organizing center	67	7.78165	0.000228953	ITSN2, TOP2A, CEP120, DYSF, PKD2, TRIOBP, TTC28, PPP1CC, MYO18A, DPF2, FLOT1, CEP97, WASHC1, RAB8A, NDEL1, PPP1R12A, IFT140, IST1, FBXW11, MYOF, CEP131, SPICE1, DYNLL1, CFAP410, PJA2, MZT2B, DAAM1, RP2, SPECC1L, BIRC6, KIFC3, LRP1, LUZP1, DHX9, FLII, CEP85L, GNAI3, AK5, GLG1, GNAI1, STK3, GNAI2, HMBOX1, WRN, RAB23, ZBED1, RBBP6, CEP192, DMD, CCDC77, PIBF1, RTRAF, RAB11FIP5, ARFGEF2, BBS1, TTC12, …	814	928	17793	1.57816	0.183807	0.00172103	0.0013679
GOTERM_CC_FAT	GO:0098835	presynaptic endocytic zone membrane	5	0.58072	0.000261319	FCHO2, CLTB, CLTA, AP2M1, PICALM	814	8	17793	13.6617	0.206911	0.00194781	0.00154815
GOTERM_CC_FAT	GO:0012510	trans-Golgi network transport vesicle membrane	7	0.813008	0.000268546	CLTCL1, CLTC, AP1B1, CLTB, CLTA, AP2A1, AP2A2	814	21	17793	7.28624	0.21198	0.001985	0.00157771
GOTERM_CC_FAT	GO:0008021	synaptic vesicle	24	2.78746	0.000285235	STX12, APP, MTMR2, ATP6V1G1, MCTP1, MME, IQSEC1, BDNF, MYOF, DYSF, CLTB, CLTA, RAB27B, STON2, DMXL2, RAB13, ATP6V1B2, STXBP5, STX4, STX3, ATP6V1C1, RAB8A, PICALM, NDEL1	814	226	17793	2.32128	0.223563	0.0020738	0.00164829
GOTERM_CC_FAT	GO:0019898	extrinsic component of membrane	24	2.78746	0.000285235	GNAZ, YES1, SRC, PLAUR, GNAI3, SCRIB, GNAI1, GNAI2, APC, TOLLIP, GNA11, GNB2, GNB1, ATP6V1B2, GNB4, FAT1, GNAS, GNB3, CDH13, FYN, STXBP5, ATP6V1C1, AP2M1, PICALM	814	226	17793	2.32128	0.223563	0.0020738	0.00164829
GOTERM_CC_FAT	GO:0036019	endolysosome	8	0.929152	0.000327833	CLTC, AP2S1, CLTA, AP2A1, AP2B1, AP2A2, AP2M1, TPCN1	814	30	17793	5.82899	0.252362	0.00236413	0.00187905
GOTERM_CC_FAT	GO:0001726	ruffle	21	2.43902	0.000340776	DBNL, MYO10, SRC, MYO5A, TWF1, PPP1R9B, CORO1C, LIMA1, MYO1C, APC, PSD3, MYO6, CFL1, ATP6V1B2, NCK2, GNAS, MYH9, SNX9, LCP1, RAC1, RIGI	814	186	17793	2.46792	0.260898	0.00243765	0.00193748
GOTERM_CC_FAT	GO:0045334	clathrin-coated endocytic vesicle	14	1.62602	0.000374907	CLTC, CLTB, CLTA, AP2A1, AP2B1, STON2, AP2A2, MYO1E, VAMP7, MYO6, CLTCL1, AP2S1, AP2M1, PICALM	814	95	17793	3.22129	0.282946	0.00266034	0.00211447
GOTERM_CC_FAT	GO:0016604	nuclear body	64	7.43322	0.000384474	FMR1, PHAX, SART1, PPP1CC, BASP1, ARIH1, TRIM27, CCNL1, RNF111, UNC45A, RALBP1, MORC3, DAPK3, DYRK1A, DGKZ, MSL1, RP2, DGKQ, BMP2K, MYH9, SRSF3, CD2BP2, GEMIN5, TERF2IP, NUP98, SNRPC, DOCK1, SRSF8, SRSF9, AMER1, YTHDC1, DHX9, NDUFB1, AK5, STK4, TAF5L, ADD1, C12ORF57, HMBOX1, WRN, HECTD1, NUAK2, NHS, ZBED1, RBBP6, ZC3H13, SRSF10, RBM10, SRPK2, SF3A1, WTAP, EAF1, RPA2, GTF2H2, SRPK1, CDK9, SKI, FIB…	814	891	17793	1.5701	0.289008	0.00270658	0.00215122
GOTERM_CC_FAT	GO:0070419	nonhomologous end joining complex	5	0.58072	0.000453367	XRCC6, PAXX, XRCC4, XRCC5, LIG4	814	9	17793	12.1437	0.331171	0.00314169	0.00249706
GOTERM_CC_FAT	GO:0098833	presynaptic endocytic zone	5	0.58072	0.000453367	FCHO2, CLTB, CLTA, AP2M1, PICALM	814	9	17793	12.1437	0.331171	0.00314169	0.00249706
GOTERM_CC_FAT	GO:0031941	filamentous actin	9	1.0453	0.000458171	PDLIM1, PDLIM3, MYO1C, ARPC3, MYO6, SPECC1L, RAC3, DMD, ACTG1	814	41	17793	4.79826	0.334017	0.00315037	0.00250396
GOTERM_CC_FAT	GO:0150034	distal axon	28	3.25203	0.000467536	APP, FKBP15, SRC, FMR1, DOCK7, TWF2, THY1, ACTB, ACTG1, PPP1R9B, FXR1, CYTH2, FXR2, BASP1, CFL1, DVL1, RAC3, STX3, SRSF10, USP9X, MYO5A, MYO9A, SSH1, ARPC3, AAK1, EXOC3, DBN1, CPEB4	814	294	17793	2.08178	0.339529	0.00319003	0.00253548
GOTERM_CC_FAT	GO:0098687	chromosomal region	36	4.18118	0.000488191	TOP2A, SMARCD1, SMARCD2, CEBPB, SMARCB1, MTCL1, FMR1, TRIOBP, ACTB, PPP1CB, PURA, PPP1CC, HMBOX1, WRN, NDEL1, SMARCE1, UPF1, SMARCC1, XRCC6, SMARCC2, PPP1R12A, XRCC5, FBXW11, SS18L1, ACTL6A, ZBTB10, LIG4, RPA2, DYNLL1, SMC1A, SMARCA4, PPP1CA, APC, CHMP3, TERF2IP, NUP98	814	421	17793	1.86915	0.351525	0.00330554	0.00262729
GOTERM_CC_FAT	GO:0045177	apical part of cell	40	4.64576	0.000492734	APP, SLC26A2, CLDND1, MTCL1, PLAT, AP2A1, ITPR3, THY1, SLC5A3, ACTG1, GJA1, MYO6, NHS, STX3, EPS15, ATP6V1C1, ABCC1, ATP6V1G1, SLC16A1, FZD6, FN1, SHROOM2, SHROOM3, CYBRD1, SORBS2, LMO7, RAB27B, OSMR, SLC39A14, TJP1, ATP4B, NEDD1, AJM1, NUMB, ATP6V1B2, FAT1, GNAS, RAPGEF2, ABCG2, DDR2	814	487	17793	1.79538	0.354134	0.00331102	0.00263165
GOTERM_CC_FAT	GO:0030662	coated vesicle membrane	22	2.55517	0.000572544	DBNL, DENND1A, SEC16A, CLTC, AP1B1, CLTB, CLTA, AP2A1, AP2B1, STON2, AP2A2, CLINT1, EPN1, EPN2, DAB2, VAMP7, MYO6, CLTCL1, ATP6V1B2, AP2S1, ATP6V1C1, AP2M1	814	208	17793	2.31198	0.398297	0.00381839	0.00303491
GOTERM_CC_FAT	GO:0032045	guanyl-nucleotide exchange factor complex	7	0.813008	0.000592341	EIF2B3, CCZ1B, LAMTOR2, DOCK1, LAMTOR3, LAMTOR5, RMC1	814	24	17793	6.37546	0.408777	0.0038919	0.00309333
GOTERM_CC_FAT	GO:0005865	striated muscle thin filament	7	0.813008	0.000592341	TMOD1, TPM4, TPM3, TPM2, TMOD3, TMOD2, LMOD1	814	24	17793	6.37546	0.408777	0.0038919	0.00309333
GOTERM_CC_FAT	GO:0002102	podosome	8	0.929152	0.000610516	TJP1, SVIL, DBNL, TPM4, WDR1, SRC, NOS1AP, LCP1	814	33	17793	5.29908	0.418237	0.00398182	0.00316481
GOTERM_CC_FAT	GO:0016328	lateral plasma membrane	14	1.62602	0.000619714	ABCC1, SLC16A1, MTCL1, LIN7C, SLC39A14, CORO1C, VANGL1, GJA1, MYO1C, APC, PALM, RAB13, DVL1, DMD	814	100	17793	3.06022	0.422968	0.00401231	0.00318904
GOTERM_CC_FAT	GO:0070160	tight junction	17	1.97445	0.000667514	MAGI1, SHROOM2, FRMD4A, LIN7C, YBX3, ACTB, TJP1, CYTH2, GJA1, APC, RAB13, NHS, RAPGEF2, AMOTL2, AMOTL1, SYNPO, RIGI	814	140	17793	2.65427	0.446936	0.00429047	0.00341012
GOTERM_CC_FAT	GO:0070578	RISC-loading complex	5	0.58072	0.000728334	AGO3, DHX9, PRKRA, AGO1, AGO2	814	10	17793	10.9294	0.476002	0.00462174	0.00367343
GOTERM_CC_FAT	GO:0031256	leading edge membrane	20	2.32288	0.000731956	SRC, DOCK8, TWF1, PTPRK, THY1, ANTXR1, PPP1R9B, CORO1C, MYO1D, MYO1C, APC, PSD3, MYO6, CFL1, NCK2, PIEZO1, STX4, LCP1, RAC1, RIGI	814	183	17793	2.38893	0.477684	0.00462174	0.00367343
GOTERM_CC_FAT	GO:0030496	midbody	22	2.55517	0.000734685	SVIL, RALA, IST1, MTCL1, GNAI3, WIZ, TRIOBP, GNAI1, SSH1, TTC28, GNAI2, PPP1CC, RAP2A, RACK1, CHMP3, EXOC3, BIRC6, MYH10, CEP44, RAB8A, EXOC2, EXOC1	814	212	17793	2.26836	0.478948	0.00462174	0.00367343
GOTERM_CC_FAT	GO:0055038	recycling endosome membrane	15	1.74216	0.000759229	STX12, PLEKHB2, TPCN1, RAP2A, EHD3, SNX18, RAB13, RAC1, LZTR1, RAB11FIP2, WASHC1, RAB8A, ATP9A, RAB11FIP5, BOK	814	115	17793	2.85114	0.490177	0.00472489	0.00375541
GOTERM_CC_FAT	GO:0000779	condensed chromosome, centromeric region	21	2.43902	0.000761735	SMARCE1, SMARCD1, SMARCC1, SMARCD2, CEBPB, SMARCB1, SMARCC2, PPP1R12A, MTCL1, FBXW11, SS18L1, ACTL6A, DYNLL1, SMC1A, ACTB, SMARCA4, PPP1CC, APC, CHMP3, NUP98, NDEL1	814	198	17793	2.31835	0.49131	0.00472489	0.00375541
GOTERM_CC_FAT	GO:0045335	phagocytic vesicle	18	2.09059	0.000794059	STX12, ITGB5, STX8, ZDHHC5, ACTG1, PIP4P2, FMNL1, MYO1C, VAMP7, RAB23, ATP6V0A2, RAC3, FLNB, STX4, RAC1, SRGAP2, RAB8A, RAB11FIP5	814	156	17793	2.52216	0.505699	0.00489118	0.00388758
GOTERM_CC_FAT	GO:0099513	polymeric cytoskeletal fiber	61	7.08479	0.000887431	MTCL1, CLTC, LMOD1, ARHGAP6, ACTB, ACTG2, ACTG1, GJA1, TUBB1, CEP170B, RAC3, POTEF, RAC1, NDEL1, PLS1, TMOD1, GRAMD2B, DBNL, TPM4, DST, TPM3, FBXW11, TPM2, SHROOM2, SHROOM3, PAWR, DYNLL1, INF2, SPECC1L, CHMP3, KIFC3, LCP1, RHOQ, DBN1, PLEC, SRC, TWF2, TWF1, DNAH9, PPL, CORO1B, PDLIM1, NCKIPSD, KLC4, PDLIM3, KLC2, BAG2, MYO6, DVL1, DMD, FYN, PRPH, SVIL, ARFGEF2, YES1, MYO5A, MYO9A, MYO1C, APC, ARP…	814	867	17793	1.53793	0.54502	0.00541735	0.00430579
GOTERM_CC_FAT	GO:0000776	kinetochore	20	2.32288	0.000891695	SMARCE1, SMARCD1, SMARCC1, SMARCD2, SMARCB1, SMARCC2, PPP1R12A, MTCL1, FBXW11, SS18L1, ACTL6A, DYNLL1, SMC1A, ACTB, SMARCA4, PPP1CC, APC, CHMP3, NUP98, NDEL1	814	186	17793	2.3504	0.546739	0.00541735	0.00430579
GOTERM_CC_FAT	GO:0070382	exocytic vesicle	24	2.78746	0.00100354	STX12, APP, MTMR2, ATP6V1G1, MCTP1, MME, IQSEC1, BDNF, MYOF, DYSF, CLTB, CLTA, RAB27B, STON2, DMXL2, RAB13, ATP6V1B2, STXBP5, STX4, STX3, ATP6V1C1, RAB8A, PICALM, NDEL1	814	247	17793	2.12392	0.589585	0.00605538	0.0048129
GOTERM_CC_FAT	GO:0030131	clathrin adaptor complex	7	0.813008	0.00115884	AP1B1, AP2S1, AP2A1, AP2B1, STON2, AP2A2, AP2M1	814	27	17793	5.66708	0.642452	0.0069452	0.00552014
GOTERM_CC_FAT	GO:0030660	Golgi-associated vesicle membrane	10	1.16144	0.00118221	GJA1, CLTCL1, CLTC, AP1B1, CLTB, CLTA, AP2A1, AP2A2, ITM2B, RHOQ	814	58	17793	3.76875	0.649797	0.00703773	0.00559368
GOTERM_CC_FAT	GO:0097060	synaptic membrane	35	4.06504	0.00128711	ITSN2, MTMR2, RALA, SRC, FMR1, DENND1A, ITSN1, CLTB, CLTA, FBXO45, LIN7C, PPP1R9B, LRRC1, RIMS2, FCHO2, REPS2, STX4, DMD, STX3, SRGAP2, AP2M1, REPS1, DBNL, CASK, SCRIB, PTPRD, KCTD8, RAP2A, EXOC3, KCTD12, UTRN, CRYAB, DBN1, PICALM, KCTD16	814	428	17793	1.78751	0.680949	0.00761113	0.00604943
GOTERM_CC_FAT	GO:0036379	myofilament	7	0.813008	0.00141857	TMOD1, TPM4, TPM3, TPM2, TMOD3, TMOD2, LMOD1	814	28	17793	5.46468	0.716108	0.00833291	0.00662311
GOTERM_CC_FAT	GO:0016607	nuclear speck	35	4.06504	0.00150451	YTHDC1, NDUFB1, AK5, TAF5L, C12ORF57, SART1, PPP1CC, WRN, HECTD1, NUAK2, BASP1, RBBP6, ZC3H13, CCNL1, SRSF10, RBM10, SRPK2, UNC45A, SF3A1, WTAP, EAF1, DYRK1A, GTF2H2, DGKZ, SRPK1, MSL1, FIBP, CNOT7, DGKQ, BMP2K, SRSF3, CD2BP2, DOCK1, SRSF8, SRSF9	814	432	17793	1.77096	0.736974	0.0087796	0.00697815
GOTERM_CC_FAT	GO:0000793	condensed chromosome	27	3.13589	0.00159314	TOP2A, SMARCD1, SMARCD2, CEBPB, SMARCB1, MTCL1, AKAP8, ADD3, ACTB, PPP1CC, NDEL1, SMARCE1, TOP3B, SMARCC1, SMARCC2, PPP1R12A, FBXW11, SS18L1, ACTL6A, LIG4, DYNLL1, SMC1A, SMARCA4, APC, AGO3, CHMP3, NUP98	814	303	17793	1.94781	0.756889	0.00923602	0.00734092
GOTERM_CC_FAT	GO:0030141	secretory granule	63	7.31707	0.00164985	MOXD1, APP, SERPINE1, F13A1, PLAT, AP2A2, LOXL1, GLIPR1, ANPEP, FTH1, FLOT2, RAC1, PPFIA3, RAB2B, ACTR2, DBNL, MME, IST1, CACNA2D1, CEP131, PLAUR, ACTN4, ARMC8, GTPBP2, DYNLL1, VAMP7, CD109, MYH9, EXOC3, MFGE8, DLD, DNASE1L1, ITPR1, ITPR2, ITPR3, HSPD1, GNAI2, CLEC3B, DVL1, ATP6V0A2, STX4, STXBP5, STX3, ARSB, RAB11FIP5, XRCC6, XRCC5, STK11IP, ABCA3, PCDH7, FN1, MYO5A, RAB27B, SSH2, CYRIB, COL1A1,…	814	926	17793	1.48715	0.768836	0.00950271	0.00755289
GOTERM_CC_FAT	GO:0098685	Schaffer collateral - CA1 synapse	13	1.50987	0.00167924	RALA, ITPR1, CASK, PLAT, ACTB, ACTG1, BCR, PTPRD, RAP2A, CAPZB, DVL1, FYN, STX3	814	98	17793	2.89963	0.774793	0.00960958	0.00763783
GOTERM_CC_FAT	GO:0044326	dendritic spine neck	4	0.464576	0.00171341	FXR1, FXR2, FMR1, PPP1R9B	814	6	17793	14.5725	0.781528	0.00974227	0.00774329
GOTERM_CC_FAT	GO:0032587	ruffle membrane	13	1.50987	0.00236654	SRC, TWF1, PPP1R9B, CORO1C, MYO1C, APC, PSD3, MYO6, CFL1, NCK2, LCP1, RAC1, RIGI	814	102	17793	2.78592	0.877741	0.0133702	0.0106268
GOTERM_CC_FAT	GO:1902737	dendritic filopodium	4	0.464576	0.00289679	FXR1, FXR2, SRC, FMR1	814	7	17793	12.4907	0.923708	0.0160591	0.012764
GOTERM_CC_FAT	GO:0072357	PTW/PP1 phosphatase complex	4	0.464576	0.00289679	PPP1CB, PPP1CC, PPP1R12A, PPP1CA	814	7	17793	12.4907	0.923708	0.0160591	0.012764
GOTERM_CC_FAT	GO:0005958	DNA-dependent protein kinase-DNA ligase 4 complex	4	0.464576	0.00289679	XRCC6, XRCC4, XRCC5, LIG4	814	7	17793	12.4907	0.923708	0.0160591	0.012764
GOTERM_CC_FAT	GO:0005813	centrosome	53	6.15563	0.00306376	ITSN2, CEP120, DYSF, TRIOBP, TTC28, DPF2, FLOT1, CEP97, RAB8A, NDEL1, PPP1R12A, IFT140, IST1, FBXW11, MYOF, CEP131, SPICE1, DYNLL1, PJA2, MZT2B, BIRC6, KIFC3, LUZP1, DHX9, FLII, CEP85L, GNAI3, AK5, GNAI1, STK3, GNAI2, HMBOX1, WRN, RAB23, ZBED1, RBBP6, CEP192, CCDC77, PIBF1, RTRAF, RAB11FIP5, ARFGEF2, BBS1, TTC12, SLC16A1, YES1, USP9X, SKI, NEDD1, APC, CDC16, CAPRIN2, CEP44	814	769	17793	1.50652	0.934239	0.0168792	0.0134158
GOTERM_CC_FAT	GO:0005923	bicellular tight junction	15	1.74216	0.00329223	MAGI1, SHROOM2, FRMD4A, LIN7C, YBX3, TJP1, CYTH2, APC, RAB13, NHS, RAPGEF2, AMOTL2, AMOTL1, SYNPO, RIGI	814	134	17793	2.44687	0.946337	0.018026	0.0143273
GOTERM_CC_FAT	GO:0098791	Golgi apparatus subcompartment	33	3.83275	0.00362334	USP6NL, APP, CLTC, CLTB, CLTA, ASAP2, GOLGA4, CHSY1, VPS51, CLTCL1, MYO18A, STX4, SNX9, RAC1, ATP9A, RAB8A, BOK, OSBPL9, ARFGEF1, ARFGEF2, MME, STX8, AP1B1, RAB27B, TMEM59, PREPL, VAMP7, RAB13, GNAS, BIRC6, MAN1B1, PLPP3, XPR1	814	422	17793	1.70933	0.960034	0.0197172	0.0156715
GOTERM_CC_FAT	GO:0032154	cleavage furrow	9	1.0453	0.00373043	LIMA1, SVIL, PPP1CC, RALA, MYH9, SPIRE1, MYH10, SSH1, MYLK	814	56	17793	3.51301	0.963669	0.0201761	0.0160363
GOTERM_CC_FAT	GO:1990904	ribonucleoprotein complex	76	8.82695	0.00399235	RPL4, TOP2A, RPL5, TOP2B, POP7, NVL, FMR1, RPLP1, RPLP0, PHAX, YBX1, DDX41, SMG7, ZCCHC17, ELAVL1, ACTB, LARP1B, RPL6, RPL7, SART1, RACK1, EIF3CL, CEP97, RPS12, UPF1, MRPS26, SECISBP2L, PABPC4, DYRK1A, RPSA, ACTN4, ILF3, HNRNPUL1, RBM12B, CD2BP2, NUP98, PABPC1, SNRPC, SRSF8, GTF3C1, UTP25, NUFIP1, STAU1, DHX9, TAF9, MRPS31, ZFP36L1, LARP1, HNRNPDL, ZNHIT3, TRA2B, G3BP1, G3BP2, RPL14, DHX38, ZNF62…	814	1207	17793	1.37636	0.971227	0.0214619	0.0170582
GOTERM_CC_FAT	GO:0008290	F-actin capping protein complex	4	0.464576	0.00447807	CAPZB, CAPZA1, CAPZA2, ADD1	814	8	17793	10.9294	0.981332	0.023928	0.0190183
GOTERM_CC_FAT	GO:0005770	late endosome	27	3.13589	0.00506329	SRC, DYSF, OSBPL11, PIP4P2, CLTCL1, WASHC1, ANKRD13A, ATP9A, OSBPL9, NDFIP2, CCZ1B, STX8, ABCA3, MYO5A, RAB27B, SLC39A14, RMC1, TMEM59, VAMP7, RNF149, NBR1, CHMP3, RAPGEF2, LAMTOR2, LAMTOR3, VPS28, LAMTOR5	814	330	17793	1.78844	0.988919	0.0268931	0.021375
GOTERM_CC_FAT	GO:0044297	cell body	42	4.87805	0.00575557	GNAZ, APP, STAU1, SRC, FMR1, DENND1A, PHAX, ITPR3, THY1, ACTG2, PPP1R9B, GNAI2, FXR1, PURA, FXR2, G3BP1, DVL1, RACK1, RAC3, FYN, SYNPO, SRSF10, RAB8A, TRPM4, NDEL1, PRPH, EPHA5, DBNL, MME, MYO10, FBXW11, DAB2IP, SORBS2, PTPN13, HSPG2, PPP1CA, MYO1D, GNB4, RAPGEF2, GNB3, CRYAB, PICALM	814	594	17793	1.54557	0.994024	0.0303881	0.0241529
GOTERM_CC_FAT	GO:0016324	apical plasma membrane	32	3.71661	0.00590179	SLC26A2, CLDND1, MTCL1, AP2A1, THY1, SLC5A3, GJA1, NHS, STX3, EPS15, ABCC1, ATP6V1G1, SLC16A1, FZD6, FN1, SHROOM2, SHROOM3, CYBRD1, SORBS2, LMO7, RAB27B, OSMR, SLC39A14, TJP1, ATP4B, AJM1, ATP6V1B2, FAT1, GNAS, RAPGEF2, ABCG2, DDR2	814	419	17793	1.6694	0.994755	0.0309757	0.0246199
GOTERM_CC_FAT	GO:0043564	Ku70:Ku80 complex	3	0.348432	0.00606584	XRCC6, PAXX, XRCC5	814	3	17793	21.8587	0.995469	0.0316494	0.0251554
GOTERM_CC_FAT	GO:0030133	transport vesicle	34	3.9489	0.00618742	APP, STX12, MTMR2, MCTP1, CLTC, DYSF, CLTB, ITPR1, CLTA, AP2A1, STON2, AP2A2, CLTCL1, STX4, STXBP5, STX3, ATP6V1C1, RAB8A, RAB11FIP5, NDEL1, ATP6V1G1, MME, IQSEC1, BDNF, SEC16A, MYOF, AP1B1, RAB27B, VAMP7, DMXL2, RAB13, ATP6V1B2, GNAS, PICALM	814	455	17793	1.6334	0.995935	0.032095	0.0255095
GOTERM_CC_FAT	GO:0005852	eukaryotic translation initiation factor 3 complex	5	0.58072	0.00639229	EIF3M, EIF3K, EIF3I, EIF3CL, EIF3A	814	17	17793	6.42904	0.996614	0.0329649	0.0262009
GOTERM_CC_FAT	GO:0016461	unconventional myosin complex	4	0.464576	0.00649042	MYO1C, MYO6, MYO9A, MYO1F	814	9	17793	9.71499	0.996898	0.0332775	0.0264494
GOTERM_CC_FAT	GO:0032153	cell division site	11	1.27758	0.00677023	LIMA1, SVIL, PPP1CC, RALA, DST, MYH9, SPIRE1, DMD, MYH10, SSH1, MYLK	814	88	17793	2.73234	0.997584	0.0345126	0.0274311
GOTERM_CC_FAT	GO:1902555	endoribonuclease complex	7	0.813008	0.00705782	POP7, AGO3, DHX9, PRKRA, AGO1, AGO2, DROSHA	814	38	17793	4.02661	0.998131	0.035773	0.0284329
GOTERM_CC_FAT	GO:0022626	cytosolic ribosome	15	1.74216	0.00791694	RPL4, RPL5, RPLP1, RPLP0, RPSA, EIF2AK4, LARP4, ZCCHC17, RPL6, RPL7, RPL14, RACK1, RPL15, RPS21, RPS12	814	148	17793	2.21541	0.999133	0.0392752	0.0312165
GOTERM_CC_FAT	GO:0033290	eukaryotic 48S preinitiation complex	5	0.58072	0.00792588	EIF3M, EIF3K, EIF3I, EIF3CL, EIF3A	814	18	17793	6.07187	0.99914	0.0392752	0.0312165
GOTERM_CC_FAT	GO:0031527	filopodium membrane	5	0.58072	0.00792588	MYO10, PALM, DMD, UTRN, ANTXR1	814	18	17793	6.07187	0.99914	0.0392752	0.0312165
GOTERM_CC_FAT	GO:0043034	costamere	5	0.58072	0.00792588	FXR1, SVIL, SDC4, DMD, PLEC	814	18	17793	6.07187	0.99914	0.0392752	0.0312165
GOTERM_CC_FAT	GO:0090734	site of DNA damage	14	1.62602	0.00838929	ACTR3, ACTR2, EXD2, XRCC4, XRCC5, ARPC1A, RPA2, ARPC4, XPC, DYNLL1, PAXX, ARPC2, ARPC3, RPA3	814	134	17793	2.28375	0.999432	0.0413405	0.032858
GOTERM_CC_FAT	GO:1990877	FNIP-folliculin RagC/D GAP	4	0.464576	0.00895989	RRAGC, LAMTOR2, LAMTOR3, LAMTOR5	814	10	17793	8.74349	0.999659	0.0436894	0.034725
GOTERM_CC_FAT	GO:0000775	chromosome, centromeric region	23	2.67131	0.00896446	SMARCE1, TOP2A, SMARCD1, SMARCC1, SMARCD2, CEBPB, SMARCB1, SMARCC2, PPP1R12A, MTCL1, FBXW11, SS18L1, FMR1, ACTL6A, DYNLL1, SMC1A, ACTB, SMARCA4, PPP1CC, APC, CHMP3, NUP98, NDEL1	814	278	17793	1.80846	0.99966	0.0436894	0.034725
GOTERM_CC_FAT	GO:0016282	eukaryotic 43S preinitiation complex	5	0.58072	0.00968244	EIF3M, EIF3K, EIF3I, EIF3CL, EIF3A	814	19	17793	5.7523	0.999821	0.0466208	0.0370549
GOTERM_CC_FAT	GO:0000164	protein phosphatase type 1 complex	5	0.58072	0.00968244	PPP1CB, PPP1CC, PPP1R12A, PPP1CA, PPP1R9B	814	19	17793	5.7523	0.999821	0.0466208	0.0370549
GOTERM_CC_FAT	GO:0005604	basement membrane	12	1.39373	0.00972362	COL1A1, COL18A1, DST, LAMA4, COL5A2, P3H2, FN1, CASK, NID1, NID2, HSPG2, LOXL1	814	107	17793	2.45145	0.999828	0.0466208	0.0370549
GOTERM_CC_FAT	GO:0031672	A band	7	0.813008	0.0102427	MYL4, PPP1R12A, DST, NBR1, RPL15, PPP1R12B, CRYAB	814	41	17793	3.73198	0.999892	0.0488455	0.0388231
GOTERM_CC_FAT	GO:1902493	acetyltransferase complex	12	1.39373	0.0110992	ATXN7, TAF9, ACTL6A, MSL2, POTEF, SGF29, SUPT20H, DLD, TAF5L, ACTB, MSL1, ACTG1	814	109	17793	2.40646	0.99995	0.0526472	0.0418447
GOTERM_CC_FAT	GO:0070993	translation preinitiation complex	5	0.58072	0.0116734	EIF3M, EIF3K, EIF3I, EIF3CL, EIF3A	814	20	17793	5.46468	0.99997	0.0550761	0.0437753
GOTERM_CC_FAT	GO:0005862	muscle thin filament tropomyosin	3	0.348432	0.0117644	TPM4, TPM3, TPM2	814	4	17793	16.394	0.999972	0.0552119	0.0438832
GOTERM_CC_FAT	GO:1902773	GTPase activator complex	4	0.464576	0.0119061	RRAGC, LAMTOR2, LAMTOR3, LAMTOR5	814	11	17793	7.94863	0.999976	0.0555828	0.044178
GOTERM_CC_FAT	GO:0030119	AP-type membrane coat adaptor complex	7	0.813008	0.0128622	AP1B1, AP2S1, AP2A1, AP2B1, STON2, AP2A2, AP2M1	814	43	17793	3.5584	0.99999	0.0594207	0.0472284
GOTERM_CC_FAT	GO:1905348	endonuclease complex	7	0.813008	0.0128622	POP7, AGO3, DHX9, PRKRA, AGO1, AGO2, DROSHA	814	43	17793	3.5584	0.99999	0.0594207	0.0472284
GOTERM_CC_FAT	GO:0000123	histone acetyltransferase complex	11	1.27758	0.0131062	ATXN7, TAF9, ACTL6A, MSL2, POTEF, SGF29, SUPT20H, TAF5L, ACTB, MSL1, ACTG1	814	97	17793	2.47882	0.999992	0.0602341	0.0478749
GOTERM_CC_FAT	GO:0045252	oxoglutarate dehydrogenase complex	4	0.464576	0.015343	BCKDHB, OGDH, DLST, DLD	814	12	17793	7.28624	0.999999	0.0701509	0.0557569
GOTERM_CC_FAT	GO:0016528	sarcoplasm	11	1.27758	0.0159842	JPH2, ASPH, CACNA2D1, NOS1AP, ITPR1, P3H2, ITPR2, ITPR3, ELAVL1, CHERP, PLEC	814	100	17793	2.40446	0.999999	0.0727074	0.0577889
GOTERM_CC_FAT	GO:0005921	gap junction	6	0.696864	0.0161322	PANX1, GJC1, TJP1, GJA1, SPECC1L, DBN1	814	33	17793	3.97431	0.999999	0.0730065	0.0580266
GOTERM_CC_FAT	GO:1990391	DNA repair complex	5	0.58072	0.0163987	XRCC6, PAXX, XRCC4, XRCC5, LIG4	814	22	17793	4.96789	1	0.0738357	0.0586857
GOTERM_CC_FAT	GO:0043025	neuronal cell body	36	4.18118	0.0170601	APP, STAU1, SRC, FMR1, DENND1A, PHAX, ITPR3, THY1, PPP1R9B, FXR1, PURA, FXR2, G3BP1, DVL1, RACK1, RAC3, FYN, SYNPO, SRSF10, RAB8A, TRPM4, NDEL1, PRPH, EPHA5, DBNL, MME, MYO10, FBXW11, DAB2IP, SORBS2, HSPG2, PPP1CA, MYO1D, RAPGEF2, CRYAB, PICALM	814	526	17793	1.49603	1	0.0764257	0.0607442
GOTERM_CC_FAT	GO:1903293	phosphatase complex	8	0.929152	0.0175331	PPP1CB, PPP1CC, PPP1R12A, PPP2R5E, ITPR1, PPP1CA, PLS1, PPP1R9B	814	59	17793	2.96389	1	0.0777592	0.0618041
GOTERM_CC_FAT	GO:0008287	protein serine/threonine phosphatase complex	8	0.929152	0.0175331	PPP1CB, PPP1CC, PPP1R12A, PPP2R5E, ITPR1, PPP1CA, PLS1, PPP1R9B	814	59	17793	2.96389	1	0.0777592	0.0618041
GOTERM_CC_FAT	GO:0005615	extracellular space	201	23.3449	0.0176445	ITSN2, RPL4, APP, RPL5, ITSN1, SERPINE1, ARPC5L, ACTB, GOLGA4, BAIAP2L1, ANPEP, FTH1, SLC12A9, ATP6V1G1, CACNA2D1, SCRIB, ACTN4, HSPG2, BCR, CD109, VPS28, MTMR2, TTYH3, SDC4, TWF2, THY1, ACTR3B, PPL, GLG1, C9, MYO6, SNX9, ATP6V1C1, ARSB, YES1, ABCA3, FN1, MYO5A, RAB27B, SMARCA4, COL1A1, MOV10, TOLLIP, AGO2, MYO5C, FAT1, ITM2B, COL18A1, ARPC1B, RPLP0, CLTC, ARPC1A, C1QTNF3, GLIPR1, RACK1, RAC3, RA…	814	3831	17793	1.14686	1	0.0778641	0.0618875
GOTERM_CC_FAT	GO:0005769	early endosome	32	3.71661	0.0178058	APP, STX12, MTMR2, RNF11, LRP1, FKBP15, DYSF, HSPD1, WASHC2A, RABGEF1, FLOT1, TRIM27, EPS15, WASHC1, ATP9A, RAB11FIP5, BOK, OSBPL9, DBNL, MME, STX8, AP1B1, MYO5A, SLC39A14, TPCN1, MYO1D, EHD3, TOLLIP, NUMB, CHMP3, VPS28, PICALM	814	455	17793	1.53732	1	0.078187	0.0621441
GOTERM_CC_FAT	GO:0035861	site of double-strand break	11	1.27758	0.0181474	ACTR3, ACTR2, PAXX, ARPC2, XRCC4, ARPC3, RPA3, ARPC1A, RPA2, ARPC4, DYNLL1	814	102	17793	2.35731	1	0.0792942	0.0630241
GOTERM_CC_FAT	GO:0005851	eukaryotic translation initiation factor 2B complex	3	0.348432	0.0190162	EIF2B4, EIF2B3, EIF2B2	814	5	17793	13.1152	1	0.0825997	0.0656514
GOTERM_CC_FAT	GO:0031902	late endosome membrane	16	1.8583	0.0190901	OSBPL9, NDFIP2, ABCA3, RAB27B, OSBPL11, SLC39A14, RMC1, TMEM59, PIP4P2, VAMP7, CHMP3, LAMTOR2, LAMTOR3, VPS28, ATP9A, LAMTOR5	814	181	17793	1.93226	1	0.0825997	0.0656514
GOTERM_CC_FAT	GO:0030658	transport vesicle membrane	20	2.32288	0.0196542	STX12, ATP6V1G1, MCTP1, SEC16A, MYOF, CLTC, AP1B1, DYSF, CLTB, ITPR1, CLTA, AP2A1, RAB27B, AP2A2, VAMP7, DMXL2, CLTCL1, ATP6V1B2, ATP6V1C1, RAB11FIP5	814	248	17793	1.7628	1	0.0846276	0.0672632
GOTERM_CC_FAT	GO:0016460	myosin II complex	6	0.696864	0.0204823	MYL4, LIMCH1, MYL1, MYO18A, MYH9, MYH10	814	35	17793	3.74721	1	0.0877673	0.0697587
GOTERM_CC_FAT	GO:0045121	membrane raft	23	2.67131	0.020996	STX12, APP, CAVIN1, MME, SRC, MYOF, THY1, RGMB, CORO1C, GJA1, PLSCR1, MYO1C, GPC1, NOS1AP, FLOT1, FLOT2, CDH13, FYN, DMD, PLPP3, RHOQ, PAG1, ABCG2	814	301	17793	1.67027	1	0.089536	0.0711644
GOTERM_CC_FAT	GO:0098857	membrane microdomain	23	2.67131	0.0222358	STX12, APP, CAVIN1, MME, SRC, MYOF, THY1, RGMB, CORO1C, GJA1, PLSCR1, MYO1C, GPC1, NOS1AP, FLOT1, FLOT2, CDH13, FYN, DMD, PLPP3, RHOQ, PAG1, ABCG2	814	303	17793	1.65924	1	0.094369	0.0750058
GOTERM_CC_FAT	GO:0009925	basal plasma membrane	23	2.67131	0.0227906	ABCC1, SLC16A1, LRP1, DTNB, DST, CASK, AP2A1, SCRIB, LIN7C, PKD2, SLC39A14, SLC5A3, LRRC1, MYO1D, TJP1, MYO1C, PALM, FLOT1, NUMB, FLOT2, STX4, PLPP3, EPS15	814	304	17793	1.65378	1	0.0962633	0.0765114
GOTERM_CC_FAT	GO:0045178	basal part of cell	24	2.78746	0.0242219	ABCC1, SLC16A1, LRP1, DTNB, DST, DOCK7, CASK, AP2A1, SCRIB, LIN7C, PKD2, SLC39A14, SLC5A3, LRRC1, MYO1D, TJP1, MYO1C, PALM, FLOT1, NUMB, FLOT2, STX4, PLPP3, EPS15	814	323	17793	1.62418	1	0.101824	0.0809309
GOTERM_CC_FAT	GO:0031091	platelet alpha granule	10	1.16144	0.024596	APP, VAMP7, PCDH7, CD109, SERPINE1, FN1, F13A1, ACTN4, CYRIB, GTPBP2	814	92	17793	2.37595	1	0.102426	0.0814093
GOTERM_CC_FAT	GO:0120111	neuron projection cytoplasm	10	1.16144	0.024596	PURA, DST, STAU1, HSBP1, FBXW11, FMR1, FLOT2, RAB27B, DYNLL1, NDEL1	814	92	17793	2.37595	1	0.102426	0.0814093
GOTERM_CC_FAT	GO:0000124	SAGA complex	5	0.58072	0.0254647	ATXN7, TAF9, SGF29, SUPT20H, TAF5L	814	25	17793	4.37174	1	0.105547	0.0838906
GOTERM_CC_FAT	GO:0022625	cytosolic large ribosomal subunit	9	1.0453	0.0257623	RPL4, RPL5, RPLP1, RPLP0, RPL14, RPL15, ZCCHC17, RPL6, RPL7	814	78	17793	2.52216	1	0.106284	0.0844764
GOTERM_CC_FAT	GO:0031248	protein acetyltransferase complex	11	1.27758	0.0259263	ATXN7, TAF9, ACTL6A, MSL2, POTEF, SGF29, SUPT20H, TAF5L, ACTB, MSL1, ACTG1	814	108	17793	2.22635	1	0.106466	0.0846206
GOTERM_CC_FAT	GO:0071986	Ragulator complex	3	0.348432	0.0276675	LAMTOR2, LAMTOR3, LAMTOR5	814	6	17793	10.9294	1	0.113093	0.0898876
GOTERM_CC_FAT	GO:0098992	neuronal dense core vesicle	5	0.58072	0.0290378	CACNA2D1, DMXL2, DVL1, STXBP5, GNAI2	814	26	17793	4.2036	1	0.118149	0.0939068
GOTERM_CC_FAT	GO:0016529	sarcoplasmic reticulum	9	1.0453	0.0294469	JPH2, ASPH, CACNA2D1, NOS1AP, ITPR1, P3H2, ITPR2, ITPR3, CHERP	814	80	17793	2.45911	1	0.119267	0.0947948
GOTERM_CC_FAT	GO:0016605	PML body	11	1.27758	0.0306025	SKI, CDK9, HMBOX1, MORC3, BASP1, DAPK3, ZBED1, RPA2, TRIM27, LRCH4, RNF111	814	111	17793	2.16618	1	0.123384	0.0980671
GOTERM_CC_FAT	GO:0060170	ciliary membrane	9	1.0453	0.0314187	BBS1, EHD3, CLTB, CASK, EFCAB7, PKD2, DHRS3, RAB8A, TMEM231	814	81	17793	2.42875	1	0.126101	0.100227
GOTERM_CC_FAT	GO:0150005	enzyme activator complex	4	0.464576	0.0341089	RRAGC, LAMTOR2, LAMTOR3, LAMTOR5	814	16	17793	5.46468	1	0.135671	0.107833
GOTERM_CC_FAT	GO:0045239	tricarboxylic acid cycle heteromeric enzyme complex	4	0.464576	0.0341089	BCKDHB, OGDH, DLST, DLD	814	16	17793	5.46468	1	0.135671	0.107833
GOTERM_CC_FAT	GO:0070761	pre-snoRNP complex	3	0.348432	0.0375758	NUFIP1, ZNHIT3, TAF9	814	7	17793	9.36802	1	0.148794	0.118263
GOTERM_CC_FAT	GO:0098552	side of membrane	48	5.57491	0.0384084	RNF31, CPM, GNAZ, SEMA7A, SRC, GNAI3, AP2A1, ITPR3, THY1, EFCAB7, PKD2, ANTXR1, AP2A2, GNAI1, PPP1R9B, GNAI2, NT5E, GPC1, GNA11, ANPEP, PALM, AP2S1, FLOT1, FYN, AP2M1, EPHA5, YES1, PLAUR, BTN3A3, TRAF1, AP2B1, RGMB, OSMR, F3, SNX18, BDH1, GNB2, CD109, GNB1, GNB4, GNAS, MYH9, ITGA7, GNB3, CDH13, ULBP2, MFGE8, ABCG2	814	790	17793	1.32812	1	0.151415	0.120346
GOTERM_CC_FAT	GO:0045240	alpha-ketoacid dehydrogenase complex	4	0.464576	0.0400481	BCKDHB, OGDH, DLST, DLD	814	17	17793	5.14323	1	0.15718	0.124929
GOTERM_CC_FAT	GO:0044391	ribosomal subunit	16	1.8583	0.0444042	RPL4, RPL5, MRPS26, RPLP1, RPLP0, MRPS31, RPSA, LARP4, ZCCHC17, RPL6, RPL7, RPL14, RACK1, RPL15, RPS21, RPS12	814	202	17793	1.73138	1	0.173509	0.137907
GOTERM_CC_FAT	GO:0000145	exocyst	4	0.464576	0.0464726	EXOC3, WASHC1, EXOC2, EXOC1	814	18	17793	4.85749	1	0.180795	0.143698
GOTERM_CC_FAT	GO:0030667	secretory granule membrane	23	2.67131	0.0484065	MOXD1, MME, PCDH7, ABCA3, PLAUR, ITPR1, ITPR2, RAB27B, ITPR3, DYNLL1, AP2A2, GLIPR1, VAMP7, ANPEP, CD109, EXOC3, FLOT2, STXBP5, LAMTOR2, RAC1, STX3, MFGE8, LAMTOR3	814	329	17793	1.52812	1	0.185843	0.147711
GOTERM_CC_FAT	GO:0098871	postsynaptic actin cytoskeleton	3	0.348432	0.0486084	ACTN4, MYH10, ACTB	814	8	17793	8.19702	1	0.185843	0.147711
GOTERM_CC_FAT	GO:0071541	eukaryotic translation initiation factor 3 complex, eIF3m	3	0.348432	0.0486084	EIF3M, EIF3I, EIF3A	814	8	17793	8.19702	1	0.185843	0.147711
GOTERM_CC_FAT	GO:0071439	clathrin complex	3	0.348432	0.0486084	CLTCL1, CLTC, CLTA	814	8	17793	8.19702	1	0.185843	0.147711
GOTERM_CC_FAT	GO:0071203	WASH complex	4	0.464576	0.0533707	CAPZB, CAPZA1, WASHC1, WASHC2A	814	19	17793	4.60184	1	0.202307	0.160796
GOTERM_CC_FAT	GO:0070938	contractile ring	4	0.464576	0.0533707	DST, MYH9, DMD, UTRN	814	19	17793	4.60184	1	0.202307	0.160796
GOTERM_CC_FAT	GO:0000781	chromosome, telomeric region	14	1.62602	0.056125	UPF1, XRCC6, XRCC5, ZBTB10, RPA2, LIG4, TRIOBP, PPP1CA, PPP1CB, PURA, PPP1CC, HMBOX1, WRN, TERF2IP	814	174	17793	1.75875	1	0.211842	0.168375
GOTERM_CC_FAT	GO:0005794	Golgi apparatus	94	10.9175	0.057576	USP6NL, APP, CHIC2, CLTC, CLTB, ZDHHC5, CLTA, AP2A1, PKD2, OSBPL11, AP2A2, CLINT1, SART1, GJA1, GOLGA4, NCS1, MYO18A, RAC1, HRAS, RAB8A, BOK, RPS12, UNC45A, RAB2B, DBNL, TRAPPC2L, MME, STX8, AP1B1, P3H2, RRAS2, TSC2, PPHLN1, HSPG2, PJA2, GAK, PREPL, PLSCR1, VAMP7, PACS1, RP2, PEX5, EXOC3, BIRC6, KIFC3, MAN1B1, RAF1, PLPP3, XPR1, STX12, RGS19, LRP1, SDC4, SDC2, GLT8D1, GNAI3, ASAP2, GLG1, CYTH2, U…	814	1732	17793	1.18633	1	0.215745	0.171477
GOTERM_CC_FAT	GO:1902562	H4 histone acetyltransferase complex	6	0.696864	0.0576454	ACTL6A, MSL2, POTEF, ACTB, MSL1, ACTG1	814	46	17793	2.85114	1	0.215745	0.171477
GOTERM_CC_FAT	GO:0030669	clathrin-coated endocytic vesicle membrane	8	0.929152	0.0583382	VAMP7, CLTC, AP2S1, AP2A1, AP2B1, STON2, AP2A2, AP2M1	814	76	17793	2.30092	1	0.217073	0.172533
GOTERM_CC_FAT	GO:0030666	endocytic vesicle membrane	16	1.8583	0.0584898	LRP1, CLTC, AP2A1, AP2B1, STON2, AP2A2, PIP4P2, VAMP7, RAB23, AP2S1, ATP6V0A2, RAC3, STX4, RAC1, AP2M1, RAB8A	814	210	17793	1.66543	1	0.217073	0.172533
GOTERM_CC_FAT	GO:0016600	flotillin complex	3	0.348432	0.0606421	FLOT1, FLOT2, CORO1C	814	9	17793	7.28624	1	0.221356	0.175937
GOTERM_CC_FAT	GO:0036396	RNA N6-methyladenosine methyltransferase complex	3	0.348432	0.0606421	METTL14, WTAP, ZC3H13	814	9	17793	7.28624	1	0.221356	0.175937
GOTERM_CC_FAT	GO:1990124	messenger ribonucleoprotein complex	3	0.348432	0.0606421	STAU1, YBX1, CPEB4	814	9	17793	7.28624	1	0.221356	0.175937
GOTERM_CC_FAT	GO:0031095	platelet dense tubular network membrane	3	0.348432	0.0606421	ITPR1, ITPR2, ITPR3	814	9	17793	7.28624	1	0.221356	0.175937
GOTERM_CC_FAT	GO:0005791	rough endoplasmic reticulum	7	0.813008	0.063145	RPL4, EPHA5, STAU1, SEC61G, RPS21, RPL6, SEC63	814	62	17793	2.46792	1	0.229548	0.182448
GOTERM_CC_FAT	GO:0090543	Flemming body	5	0.58072	0.0678437	RALA, IST1, BIRC6, EXOC2, EXOC1	814	34	17793	3.21452	1	0.245622	0.195224
GOTERM_CC_FAT	GO:0005730	nucleolus	83	9.63995	0.0684755	RPL4, TOP2A, MAPKBP1, RPL5, TOP2B, POP7, SMARCB1, NVL, FMR1, STON2, ZCCHC17, AFF4, WASHC2A, RPL7, PPP1CB, RABGEF1, PPP1CC, NKRF, ANKRD1, TRIM27, RPS12, MAGI1, NOM1, PPP1R12A, BCKDHB, CASK, EDF1, DDX51, LARP4B, FBXO11, WDR33, TRAF7, ILF3, PLSCR1, CCNY, DGKQ, CD2BP2, RAI14, SRSF9, GTF3C1, HOMEZ, UTP25, NUFIP1, DHX9, MRPS31, AKAP8, GNAI3, ITPR1, MLLT1, XPC, ITPR3, GNAI1, FXR1, NUAK1, WRN, CLEC3B, TC…	814	1527	17793	1.18813	1	0.246106	0.195609
GOTERM_CC_FAT	GO:0032433	filopodium tip	4	0.464576	0.0685324	MYO10, FMR1, MYO5A, AP2A1	814	21	17793	4.16357	1	0.246106	0.195609
GOTERM_CC_FAT	GO:0016323	basolateral plasma membrane	19	2.20674	0.0692701	ABCC1, SLC16A1, LRP1, CASK, AP2A1, SCRIB, LIN7C, PKD2, SLC39A14, SLC5A3, LRRC1, MYO1D, TJP1, PALM, FLOT1, NUMB, FLOT2, STX4, PLPP3	814	269	17793	1.54392	1	0.247752	0.196917
GOTERM_CC_FAT	GO:0032588	trans-Golgi network membrane	10	1.16144	0.0738771	USP6NL, APP, VPS51, CLTC, AP1B1, GNAS, CLTA, RAB8A, ATP9A, BOK	814	113	17793	1.9344	1	0.263169	0.20917
GOTERM_CC_FAT	GO:0099738	cell cortex region	5	0.58072	0.0803345	RIMS2, CLTB, CLTA, PKD2, PPFIA3	814	36	17793	3.03593	1	0.285027	0.226543
GOTERM_CC_FAT	GO:0043209	myelin sheath	6	0.696864	0.0823401	MYO1D, SCRIB, STX4, ITPR3, THY1, PLEC	814	51	17793	2.57161	1	0.290979	0.231274
GOTERM_CC_FAT	GO:0005840	ribosome	19	2.20674	0.0830968	RPL4, RPL5, MRPS26, RPLP1, RPLP0, MRPS31, RPSA, RRBP1, EIF2AK4, LARP4, ZCCHC17, RPL6, RPL7, FXR1, RPL14, RACK1, RPL15, RPS21, RPS12	814	276	17793	1.50477	1	0.292488	0.232473
GOTERM_CC_FAT	GO:0005901	caveola	8	0.929152	0.0848788	CAVIN1, SRC, NOS1AP, MYOF, FLOT1, CDH13, FLOT2, CORO1C	814	83	17793	2.10686	1	0.297579	0.23652
GOTERM_CC_FAT	GO:0031258	lamellipodium membrane	4	0.464576	0.0854061	DOCK8, CFL1, PIEZO1, ANTXR1	814	23	17793	3.80152	1	0.298249	0.237052
GOTERM_CC_FAT	GO:0031094	platelet dense tubular network	3	0.348432	0.0872641	ITPR1, ITPR2, ITPR3	814	11	17793	5.96147	1	0.303542	0.24126
GOTERM_CC_FAT	GO:0008023	transcription elongation factor complex	6	0.696864	0.0878571	CDK9, NUFIP1, EAF1, MLLT1, MLLT3, AFF4	814	52	17793	2.52216	1	0.304411	0.24195
GOTERM_CC_FAT	GO:0099631	postsynaptic endocytic zone cytoplasmic component	2	0.232288	0.0892989	CLTB, CLTA	814	2	17793	21.8587	1	0.306723	0.243788
GOTERM_CC_FAT	GO:0031251	PAN complex	2	0.232288	0.0892989	PAN2, PAN3	814	2	17793	21.8587	1	0.306723	0.243788
GOTERM_CC_FAT	GO:0031093	platelet alpha granule lumen	7	0.813008	0.0898905	APP, SERPINE1, FN1, F13A1, ACTN4, CYRIB, GTPBP2	814	68	17793	2.25016	1	0.306723	0.243788
GOTERM_CC_FAT	GO:0030672	synaptic vesicle membrane	11	1.27758	0.0902534	STX12, ATP6V1G1, MCTP1, DMXL2, MYOF, DYSF, CLTB, ATP6V1B2, CLTA, RAB27B, ATP6V1C1	814	135	17793	1.78108	1	0.306723	0.243788
GOTERM_CC_FAT	GO:0099501	exocytic vesicle membrane	11	1.27758	0.0902534	STX12, ATP6V1G1, MCTP1, DMXL2, MYOF, DYSF, CLTB, ATP6V1B2, CLTA, RAB27B, ATP6V1C1	814	135	17793	1.78108	1	0.306723	0.243788
GOTERM_CC_FAT	GO:0005902	microvillus	9	1.0453	0.0908519	MYO1D, MYO1E, SLC26A2, MYO1C, MYO6, ATP6V1B2, MYO1H, MYO1F, TPRN	814	101	17793	1.94781	1	0.307579	0.244468
GOTERM_CC_FAT	GO:0048786	presynaptic active zone	8	0.929152	0.093545	RIMS2, APP, PPFIBP1, NUFIP1, FLOT1, STX4, STX3, PPFIA3	814	85	17793	2.05729	1	0.31541	0.250692
GOTERM_CC_FAT	GO:0031045	dense core granule	5	0.58072	0.0938761	CACNA2D1, DMXL2, DVL1, STXBP5, GNAI2	814	38	17793	2.87615	1	0.31541	0.250692
GOTERM_CC_FAT	GO:0016327	apicolateral plasma membrane	4	0.464576	0.0944398	TJP1, MTCL1, FZD6, PALM	814	24	17793	3.64312	1	0.316106	0.251246
GOTERM_CC_FAT	GO:0031201	SNARE complex	6	0.696864	0.0994508	STX12, VAMP7, STX8, STX4, STXBP5, STX3	814	54	17793	2.42875	1	0.331627	0.263582

## Sheet: Summary
Sheet number	Dataset	Dataset number	Comparison
1	SILAC proteomics	5235	upregulated upon perturbation
2	SILAC proteomics	5235	downregulated upon perturbation
3	SILAC phosphoproteomics	5235	dysregulated upon perturbation
4	LFQ proteomics	5488	upregulated upon perturbation
5	LFQ proteomics	5488	downregulated upon perturbation
6	LFQ phosphoproteomics	5488	dysregulated upon perturbation
7	AAK1 differential interactomics	5816	upregulated upon plating on collagen
8	PDLIM5 interactomics	5880	upregulated upon AAK1 KO
9	AAK1 general interactomics	5295	upregulated compared to negative control
