# Supplementary material for: AAK1-mediated phosphorylation of PDLIM5 and Talin1 promotes focal adhesion disassembly to accelerate cell migration
Source: Nat Commun. 2026 May 4;17:6023. doi: 10.1038/s41467-026-72501-w (PMC13346677; doi:10.1038/s41467-026-72501-w)
Supplement: Supplementary file 6 — Supplementary Data 4 [file 41467_2026_72501_MOESM6_ESM.xlsx]

## Sheet: 5797 PRM
Compound	Formula	Adduct	Precursor (m/z)	Precursor Charge (z)	t start (min)	t stop (min)	Collision Energies (%)	Orbitrap Resolution	Maximum Injection Time (ms)
		(no adduct)	489.724	2	15	20	22	240000	500
		(no adduct)	322.627	2	13	27	20	240000	500
		(no adduct)	393.172	2	22	27	20	240000	500
		(no adduct)	482.561	3	32.5	36.5	30	240000	500
		(no adduct)	702.368	2	36	40	22	240000	500
		(no adduct)	642.305	2	37.5	41.5	22	60000	500
		(no adduct)	986.996	2	37.5	42.5	21	60000	100
		(no adduct)	628.309	2	39	43	22	60000	100
		(no adduct)	1013.97	2	41	47	21	60000	100
		(no adduct)	731.878	2	43.5	47.5	22	60000	100
		(no adduct)	617.283	2	45.5	49.5	17	60000	100
		(no adduct)	980.423	3	46	50	30	60000	100
		(no adduct)	706.34	3	45.5	50.5	23	240000	100
		(no adduct)	1030.49	2	48	53	22	240000	500
		(no adduct)	1188.02	2	50	54	25	60000	500
		(no adduct)	915.948	2	56	60	19	60000	100
		(no adduct)	749.058	3	56.5	60.5	21	60000	100
		(no adduct)	1100.48	2	59	63	21	60000	100
		(no adduct)	1341.14	2	59	63	23	60000	100
		(no adduct)	996.117	3	59	63	31	60000	100
		(no adduct)	1290.67	2	60	63	27	60000	100
		(no adduct)	970.149	3	57	67	23	60000	100
		(no adduct)	949.469	2	59.5	64.5	24	60000	100
		(no adduct)	1045.53	2	61.5	65.5	22	60000	100
		(no adduct)	890.465	3	61.5	65.5	24	60000	100
		(no adduct)	1342.71	2	64.5	68.5	20	240000	500
		(no adduct)	1420.76	2	64.8	68.8	21	60000	500

## Sheet: 5488 PRM
Compound	Precursor (m/z)	Precursor Charge (z)	RT Time (min)	Window (min)	Collision Energy (%)	Maximum Injection Time (ms)
ISSPGLQLWTHYDVMDNLLIQVT[+79.966331]GK (light)	970.149	3	54	10	24	100
TDLEAIPQQC[+57.021464]PIDLPC[+57.021464]QVT[+79.966331]GC[+57.021464]QC[+57.021464]R (light)	980.423	3	45	10	30	100
ILAQMT[+79.966331]GTEFMQDPDEEALR (light)	792.348	3	48	10	24	100
LATQLT[+79.966331]GPVMPVR (light)	731.878	2	41	10	24	100
FENLGPQLT[+79.966331]GK (light)	642.305	2	36	10	22	100
VTELVQQLT[+79.966331]GQAPAPGQR (light)	658.333	3	36	10	24	100
DLELLSSLLPQLT[+79.966331]GPVLELPEATR (light)	895.477	3	62	10	30	100
PDLMASLLPQLT[+79.966331]GAENVLK (light)	697.358	3	57	10	22	100
SLLIGC[+57.021464]QVT[+79.966331]GK (light)	628.309	2	39	10	22	100
QLT[+79.966331]GLLWNLSSTDELK (light)	949.469	2	55	10	24	100
EHLGHESDNLLFVQIT[+79.966331]GK (light)	706.34	3	38	10	22	100
GEELDEDLFLQLT[+79.966331]GGHEAF (light)	733.988	3	56	10	24	100
QISQDFSELSTQLT[+79.966331]GVAR (light)	687.328	3	45	10	22	100
QMT[+79.966331]GK (light)	322.627	2	20	10	24	250
QIT[+79.966331]GMR (light)	393.172	2	23	10	28	250
EEQSQITSQVT[+79.966331]GQIGWR (light)	676.312	3	40	10	22	100
ILAQIT[+79.966331]GTEHLK (light)	468.581	3	31	10	24	250
YPSLLAVVDHLLDIYIQLT[+79.966331]GEK (light)	860.784	3	60	10	26	100
QQLT[+79.966331]GHSK (light)	489.724	2	18	10	24	250
GIIYGTDGQEAPIYELTSQFT[+79.966331]GLK (light)	894.43	3	55	10	24	100
MVMLGTQLT[+79.966331]GQLPFSK (light)	915.948	2	51	10	22	100
DFLITQMT[+79.966331]GK (light)	617.283	2	45	10	22	100
DIIHNPQALSPQFT[+79.966331]GILQLLQSR (light)	890.465	3	57	10	22	100
DSIHLTPVLTSSILNQLT[+79.966331]GR (light)	749.058	3	50	10	22	100
GSDLELLSSLLPQLT[+79.966331]GPVLELPEAIR (light)	947.507	3	60	10	30	100
DLANQVT[+79.966331]GWLDGSAIYGSSHSWSDALR (light)	996.117	3	55	10	30	100

## Sheet: 5488 DIA - samples
Compound	Formula	Adduct	m/z	z	Isolation Window (m/z)
			335.5	2	27
			362.5	2	27
			389.5	2	27
			416.5	2	27
			443.5	2	27
			470.5	2	27
			497.5	2	27
			524.5	2	27
			551.5	2	27
			578.5	2	27
			605.5	2	27
			632.5	2	27
			659.5	2	27
			686.5	2	27
			713.5	2	27
			740.5	2	27
			767.5	2	27
			794.5	2	27
			821.5	2	27
			848.5	2	27
			875.5	2	27
			902.5	2	27
			929.5	2	27
			956.5	2	27
			983.5	2	27
			1010.5	2	27
			322	2	27
			349	2	27
			376	2	27
			403	2	27
			430	2	27
			457	2	27
			484	2	27
			511	2	27
			538	2	27
			565	2	27
			592	2	27
			619	2	27
			646	2	27
			673	2	27
			700	2	27
			727	2	27
			754	2	27
			781	2	27
			808	2	27
			835	2	27
			862	2	27
			889	2	27
			916	2	27
			943	2	27
			970	2	27
			997	2	27

## Sheet: 5488 DIA - GPF1
Compound	Formula	Adduct	m/z	z	Isolation Window (m/z)
			322.396	2	4
			326.398	2	4
			330.4	2	4
			334.402	2	4
			338.404	2	4
			342.406	2	4
			346.407	2	4
			350.409	2	4
			354.411	2	4
			358.413	2	4
			362.415	2	4
			366.416	2	4
			370.418	2	4
			374.42	2	4
			378.422	2	4
			382.424	2	4
			386.425	2	4
			390.427	2	4
			394.429	2	4
			398.431	2	4
			402.433	2	4
			406.435	2	4
			410.436	2	4
			414.438	2	4
			418.44	2	4
			422.442	2	4
			426.444	2	4
			430.445	2	4
			434.447	2	4
			438.449	2	4
			320.396	2	4
			324.397	2	4
			328.399	2	4
			332.401	2	4
			336.403	2	4
			340.405	2	4
			344.406	2	4
			348.408	2	4
			352.41	2	4
			356.412	2	4
			360.414	2	4
			364.416	2	4
			368.417	2	4
			372.419	2	4
			376.421	2	4
			380.423	2	4
			384.425	2	4
			388.426	2	4
			392.428	2	4
			396.43	2	4
			400.432	2	4
			404.434	2	4
			408.435	2	4
			412.437	2	4
			416.439	2	4
			420.441	2	4
			424.443	2	4
			428.445	2	4
			432.447	2	4
			436.448	2	4

## Sheet: 5488 DIA - GPF2
Compound	Formula	Adduct	m/z	z	Isolation Window (m/z)
			436.448	2	4
			440.45	2	4
			444.452	2	4
			448.454	2	4
			452.456	2	4
			456.457	2	4
			460.459	2	4
			464.461	2	4
			468.463	2	4
			472.465	2	4
			476.466	2	4
			480.468	2	4
			484.47	2	4
			488.472	2	4
			492.474	2	4
			496.476	2	4
			500.477	2	4
			504.479	2	4
			508.481	2	4
			512.483	2	4
			516.485	2	4
			520.486	2	4
			524.488	2	4
			528.49	2	4
			532.492	2	4
			536.494	2	4
			540.496	2	4
			544.497	2	4
			548.499	2	4
			434.447	2	4
			438.449	2	4
			442.451	2	4
			446.453	2	4
			450.455	2	4
			454.456	2	4
			458.458	2	4
			462.46	2	4
			466.462	2	4
			470.464	2	4
			474.466	2	4
			478.467	2	4
			482.469	2	4
			486.471	2	4
			490.473	2	4
			494.475	2	4
			498.476	2	4
			502.478	2	4
			506.48	2	4
			510.482	2	4
			514.484	2	4
			518.486	2	4
			522.487	2	4
			526.489	2	4
			530.491	2	4
			534.493	2	4
			538.495	2	4
			542.496	2	4
			546.498	2	4

## Sheet: 5488 DIA - GPF3
Compound	Formula	Adduct	m/z	z	Isolation Window (m/z)
			548.499	2	4
			552.501	2	4
			556.503	2	4
			560.505	2	4
			564.506	2	4
			568.508	2	4
			572.51	2	4
			576.512	2	4
			580.514	2	4
			584.516	2	4
			588.517	2	4
			592.519	2	4
			596.521	2	4
			600.523	2	4
			604.525	2	4
			608.526	2	4
			612.528	2	4
			616.53	2	4
			620.532	2	4
			624.534	2	4
			628.536	2	4
			632.537	2	4
			636.539	2	4
			640.541	2	4
			644.543	2	4
			648.545	2	4
			652.546	2	4
			656.548	2	4
			660.55	2	4
			546.498	2	4
			550.5	2	4
			554.502	2	4
			558.504	2	4
			562.506	2	4
			566.507	2	4
			570.509	2	4
			574.511	2	4
			578.513	2	4
			582.515	2	4
			586.516	2	4
			590.518	2	4
			594.52	2	4
			598.522	2	4
			602.524	2	4
			606.526	2	4
			610.527	2	4
			614.529	2	4
			618.531	2	4
			622.533	2	4
			626.535	2	4
			630.536	2	4
			634.538	2	4
			638.54	2	4
			642.542	2	4
			646.544	2	4
			650.546	2	4
			654.547	2	4
			658.549	2	4

## Sheet: 5488 DIA - GPF4
Compound	Formula	Adduct	m/z	z	Isolation Window (m/z)
			548.499	2	4
			552.501	2	4
			556.503	2	4
			560.505	2	4
			564.506	2	4
			568.508	2	4
			572.51	2	4
			576.512	2	4
			580.514	2	4
			584.516	2	4
			588.517	2	4
			592.519	2	4
			596.521	2	4
			600.523	2	4
			604.525	2	4
			608.526	2	4
			612.528	2	4
			616.53	2	4
			620.532	2	4
			624.534	2	4
			628.536	2	4
			632.537	2	4
			636.539	2	4
			640.541	2	4
			644.543	2	4
			648.545	2	4
			652.546	2	4
			656.548	2	4
			660.55	2	4
			546.498	2	4
			550.5	2	4
			554.502	2	4
			558.504	2	4
			562.506	2	4
			566.507	2	4
			570.509	2	4
			574.511	2	4
			578.513	2	4
			582.515	2	4
			586.516	2	4
			590.518	2	4
			594.52	2	4
			598.522	2	4
			602.524	2	4
			606.526	2	4
			610.527	2	4
			614.529	2	4
			618.531	2	4
			622.533	2	4
			626.535	2	4
			630.536	2	4
			634.538	2	4
			638.54	2	4
			642.542	2	4
			646.544	2	4
			650.546	2	4
			654.547	2	4
			658.549	2	4

## Sheet: 5488 DIA - GPF5
Compound	Formula	Adduct	m/z	z	Isolation Window (m/z)
			774.602	2	4
			778.604	2	4
			782.606	2	4
			786.607	2	4
			790.609	2	4
			794.611	2	4
			798.613	2	4
			802.615	2	4
			806.617	2	4
			810.618	2	4
			814.62	2	4
			818.622	2	4
			822.624	2	4
			826.626	2	4
			830.627	2	4
			834.629	2	4
			838.631	2	4
			842.633	2	4
			846.635	2	4
			850.637	2	4
			854.638	2	4
			858.64	2	4
			862.642	2	4
			866.644	2	4
			870.646	2	4
			874.647	2	4
			878.649	2	4
			882.651	2	4
			886.653	2	4
			772.601	2	4
			776.603	2	4
			780.605	2	4
			784.607	2	4
			788.608	2	4
			792.61	2	4
			796.612	2	4
			800.614	2	4
			804.616	2	4
			808.617	2	4
			812.619	2	4
			816.621	2	4
			820.623	2	4
			824.625	2	4
			828.627	2	4
			832.628	2	4
			836.63	2	4
			840.632	2	4
			844.634	2	4
			848.636	2	4
			852.637	2	4
			856.639	2	4
			860.641	2	4
			864.643	2	4
			868.645	2	4
			872.647	2	4
			876.648	2	4
			880.65	2	4
			884.652	2	4

## Sheet: 5488 DIA - GPF6
Compound	Formula	Adduct	m/z	z	Isolation Window (m/z)
			886.653	2	4
			890.655	2	4
			894.657	2	4
			898.658	2	4
			902.66	2	4
			906.662	2	4
			910.664	2	4
			914.666	2	4
			918.667	2	4
			922.669	2	4
			926.671	2	4
			930.673	2	4
			934.675	2	4
			938.677	2	4
			942.678	2	4
			946.68	2	4
			950.682	2	4
			954.684	2	4
			958.686	2	4
			962.687	2	4
			966.689	2	4
			970.691	2	4
			974.693	2	4
			978.695	2	4
			982.697	2	4
			986.698	2	4
			990.7	2	4
			994.702	2	4
			998.704	2	4
			884.652	2	4
			888.654	2	4
			892.656	2	4
			896.657	2	4
			900.659	2	4
			904.661	2	4
			908.663	2	4
			912.665	2	4
			916.667	2	4
			920.668	2	4
			924.67	2	4
			928.672	2	4
			932.674	2	4
			936.676	2	4
			940.677	2	4
			944.679	2	4
			948.681	2	4
			952.683	2	4
			956.685	2	4
			960.687	2	4
			964.688	2	4
			968.69	2	4
			972.692	2	4
			976.694	2	4
			980.696	2	4
			984.697	2	4
			988.699	2	4
			992.701	2	4
			996.703	2	4

## Sheet: 6045 PRM
protein	m/z	CE (eV)		protein	m/z	CE (eV)		protein	m/z	CE (eV)
AP2M1	858.961	46		LBD3	560.295	32		QSER1	710.731	39
AP2M1	572.976	29		LBD3	373.866	21		QSER1	473.916	25
AP2M1	898.944	48		LBD3	568.292	32		QSER1	750.354	41
AP2M1	599.632	30		LBD3	379.197	21		QSER1	500.572	26
AP2M1	938.927	50		LBD3	600.278	34		QSER1	790.337	43
AP2M1	626.287	32		LBD3	400.521	22		QSER1	527.227	27
ARRB1	837.864	45		LBD3	608.276	34		RHG07	1232.62	65
ARRB1	558.912	29		LBD3	405.853	23		RHG07	822.083	40
ARRB1	877.847	47		LBD3	640.261	36		RHG07	616.814	31
ARRB1	585.567	30		LBD3	427.177	23		RHG07	493.653	26
FMN2	638.307	36		LBD3	648.259	36		RHG07	1272.6	67
FMN2	425.874	23		LBD3	432.508	24		RHG07	848.738	41
FMN2	678.29	38		LPAR1	1038.48	55		RHG07	636.806	32
FMN2	452.529	24		LPAR1	692.658	34		RHG07	509.646	27
FMN2	638.799	36		LPAR1	1078.47	57		RPL13	650.361	36
FMN2	426.202	23		LPAR1	719.313	35		RPL13	433.91	24
FMN2	678.782	38		LPAR1	1118.45	59		RPL13	690.345	38
FMN2	452.857	24		LPAR1	745.969	36		RPL13	460.565	25
IQCE	707.346	39		MGDA2	780.409	43		RPL13	650.853	36
IQCE	471.9	25		MGDA2	520.608	27		RPL13	434.238	24
IQCE	747.33	41		MGDA2	820.392	44		RPL13	690.837	38
IQCE	498.555	26		MGDA2	547.264	28		RPL13	460.894	25
IQCE	787.313	43		MGDA2	860.375	46		RPL13	730.328	40
IQCE	525.211	27		MGDA2	573.919	29		RPL13	487.221	26
IQCE	827.296	45		MON1A	762.389	42		RPL13	730.82	40
IQCE	551.866	28		MON1A	508.595	27		RPL13	487.549	26
ITPRID1	685.879	38		MON1A	802.372	44		TLN1	804.944	44
ITPRID1	457.588	25		MON1A	535.25	28		TLN1	536.965	28
ITPRID1	725.862	40		MON1A	842.355	46		TLN1	844.928	46
ITPRID1	484.244	26		MON1A	561.906	29		TLN1	563.621	29
ITPRID1	765.845	42		PDLIM5	804.957	44		TLN1	884.911	48
ITPRID1	510.899	27		PDLIM5	536.974	28		TLN1	590.276	30
JIP4	968.946	52		PDLIM5	844.94	46		TRO	658.279	37
JIP4	646.3	32		PDLIM5	563.629	29		TRO	439.188	24
JIP4	1008.93	54		PDLIM5	884.923	48		TRO	698.262	38
JIP4	672.955	33		PDLIM5	590.285	30		TRO	465.844	25
KDM5C	940.546	50		PDLIM7	986.975	53
KDM5C	627.367	32		PDLIM7	658.319	33
KDM5C	980.529	52		PDLIM7	1026.96	55
KDM5C	654.022	33		PDLIM7	684.975	34
KDM5C	1020.51	54		PDLIM7	994.973	53
KDM5C	680.678	34		PDLIM7	663.651	33
				PDLIM7	1066.94	57
				PDLIM7	711.63	35
				PDLIM7	1034.96	55
				PDLIM7	690.306	34
				PDLIM7	1074.94	57
				PDLIM7	716.962	35

[truncated: 5 more sheets: 5295 DIA, 5816 DIA, 5563 DIA, 5489 DIA, Summary]
