# Supplementary material for: AAK1-mediated phosphorylation of PDLIM5 and Talin1 promotes focal adhesion disassembly to accelerate cell migration
Source: Nat Commun. 2026 May 4;17:6023. doi: 10.1038/s41467-026-72501-w (PMC13346677; doi:10.1038/s41467-026-72501-w)
Supplement: Supplementary file 12 — Source data [file 41467_2026_72501_MOESM12_ESM.zip]

Archive with 20 entries (16 files):
- Source_data/
- Source_data/FigS11_qPCR.xlsx
- Source_data/Fig_1H_invitro_kinase_assay.prism
- Source_data/Fig_3B_In_cell_ELISA.xlsx
- Source_data/Fig_4C_Fig_3H_FRAP_analysis.xlsx
- Source_data/Fig_S10_BLI_analysis.xlsx
- Source_data/Internalization_assays_Tfr_ITGA2/
- Source_data/Internalization_assays_Tfr_ITGA2/.DS_Store
- Source_data/Internalization_assays_Tfr_ITGA2/ITGA2/
- Source_data/Internalization_assays_Tfr_ITGA2/ITGA2/WT vs AAK1 ITGA2.prism
- Source_data/Internalization_assays_Tfr_ITGA2/ITGA2/WT vs BMP2K KO ITGA2 uptakes.prism
- Source_data/Internalization_assays_Tfr_ITGA2/ITGA2/WT vs DKO ITGA2 uptakes.prism
- Source_data/Internalization_assays_Tfr_ITGA2/Tfr/
- Source_data/Internalization_assays_Tfr_ITGA2/Tfr/.DS_Store
- Source_data/Internalization_assays_Tfr_ITGA2/Tfr/WT vs AAK1 KO_AP2Msirna_TfR_uptakes.prism
- Source_data/Internalization_assays_Tfr_ITGA2/Tfr/WT vs BMP2K KO OKT9_TfR_uptakes.prism
- Source_data/Internalization_assays_Tfr_ITGA2/Tfr/WT vs DKO OKT9 uptakes_Tfr_uptakes.prism
- Source_data/Quantitative_TIRFM_analysis.xlsx
- Source_data/Scratch_wound_assays.xlsx
- Source_data/Western_blotting_Fig. S1.xlsx
