# Supplementary material for: AAK1-mediated phosphorylation of PDLIM5 and Talin1 promotes focal adhesion disassembly to accelerate cell migration
Source: Nat Commun. 2026 May 4;17:6023. doi: 10.1038/s41467-026-72501-w (PMC13346677; doi:10.1038/s41467-026-72501-w)
Supplement: Supplementary file 12 — Source data [file 41467_2026_72501_MOESM12_ESM.zip › Source_data/FigS11_qPCR.xlsx]

## Sheet: Sheet1
Rep1	Average Ct				Average Ct
	AAK1	GAPDH			BMP2K	GAPDH
AAK1 KO	40	17.99		CTRL	29.78	20.66
CTRL	28.875	19.03		BMP2K KO	38.8967	17.5267
Rep2	Average Ct				Average Ct
	AAK1	GAPDH			INDEL	GAPDH
AAK1 KO	40	17.4033		CTRL	30.42	16.665
CTRL	27.77	18.3567		BMP2K KO	35.97	16.26
