# Supplementary material for: AAK1-mediated phosphorylation of PDLIM5 and Talin1 promotes focal adhesion disassembly to accelerate cell migration
Source: Nat Commun. 2026 May 4;17:6023. doi: 10.1038/s41467-026-72501-w (PMC13346677; doi:10.1038/s41467-026-72501-w)
Supplement: Supplementary file 12 — Source data [file 41467_2026_72501_MOESM12_ESM.zip › Source_data/Fig_3B_In_cell_ELISA.xlsx]

## Sheet: Sheet1
WT	LP-935509	AAK1 KO	BMP2K KO	DKO	AAK1 Rescue	BMP2K Rescue
0.902795	0.32736	0.741739	0.612729	0.03481	0.865361	0.863567
1.08429	0.293238	0.730799	0.476296	0.203717	1.09198	1.09261
0.961555	0.182866	0.908648	0.531554	0.002313	0.975048	1.16857
1.02574	0.321208	0.740899	0.496773	0.162119	0.929722	1.19601
1.02562	0.359411	0.596827	0.602767	0.196043	0.888557	1.02774
