# Supplementary material for: AAK1-mediated phosphorylation of PDLIM5 and Talin1 promotes focal adhesion disassembly to accelerate cell migration
Source: Nat Commun. 2026 May 4;17:6023. doi: 10.1038/s41467-026-72501-w (PMC13346677; doi:10.1038/s41467-026-72501-w)
Supplement: Supplementary file 12 — Source data [file 41467_2026_72501_MOESM12_ESM.zip › Source_data/Fig_4C_Fig_3H_FRAP_analysis.xlsx]

## Sheet: Fig 4C
		Normalized recovery curves			k1 (1/s)
	time (s)	PDLIM5-HaloTag JF503 T290 D (A.U.)	PDLIM5-HaloTag JF503 WT (A.U.)		PDLIM5-T290D	PDLIM5-WT
	0	0	0		0.300289	0.108758
	0.966956	4.39582	9.54389		0.11975	0.032805
	1.9266	8.71954	14.7436		0.130448	0.0197604
	2.89015	9.78676	18.9305		0.0846814	0.0333801
	3.85137	14.603	22.007		0.135485	0.0792382
	4.81394	18.9216	26.5418		0.0460942	0.0444379
	5.77429	19.2374	29.5682		0.0341197	0.0278603
	6.73731	21.4297	33.4024		0.0761164	0.11089
	7.6973	24.3806	34.3151		0.165802	0.0649273
	8.66041	26.2449	37.046		0.159358	0.126132
	9.61909	28.2088	39.5339		0.289662	0.0575582
	10.5826	28.4545	40.692		0.258915	0.0566976
	11.5432	33.2149	43.4587		0.103676	0.0788594
	12.5063	33.4129	47.1595		0.23119	0.0865617
	13.4649	36.183	47.1952		0.0499038	0.0542683
	14.4279	36.515	49.6902		0.18546	0.0929485
	15.3879	36.6237	50.2049		0.149047	0.0413035
	16.3512	39.5563	51.5084			0.0620807
	17.3122	39.1389	51.7467			0.109933
	18.2752	43.3844	55.0186			0.0927625
	19.2353	43.4748	57.0012
	20.1969	46.0236	57.5183
	21.1569	45.8113	58.1165
	22.1208	46.2642	57.3944
	23.0817	47.3142	59.9419
	24.0435	49.3987	59.7774
	25.0028	52.6554	61.0666
	25.9668	52.9732	61.9817
	26.9279	53.3885	64.9009
	27.8891	54.5024	64.7984
	28.8489	55.9616	66.5976
	29.812	59.1013	63.5521
	30.7725	58.3387	68.2585
	31.736	60.1874	69.7121
	32.6968	63.3113	67.6771
	33.658	66.3647	67.7867
	34.6178	64.9685	70.0172
	35.5819	68.9754	72.343
	36.5429	67.2553	68.9329
	37.5039	69.0455	68.9162
	38.4639	69.6822	74.2684
	39.4278	69.6009	72.5693
	40.3887	73.3916	72.7671
	41.3499	70.655	74.3471
	42.3099	73.3956	74.042
	43.2736	74.0709	74.4829
	44.2336	75.9809	74.2946
	45.1956	74.5126	76.9612
	46.1567	73.7855	76.5585
	47.1201	77.6777	73.4391
	48.0801	75.2437	79.1369
	49.0437	77.1548	77.4378
	50.0022	77.0532	75.3455
	50.9657	78.1986	78.7794
	51.9256	79.7502	80.4213
	52.8892	79.2252	79.0439
	53.8501	81.1393	79.0773
	54.8112	79.3877	80.4213
	55.7711	78.6708	78.8199
	56.7337	81.6826	81.527
	57.6948	80.7403	82.6494
	58.6583	83.6921	80.6572
	59.6183	84.6487	83.7813
	60.5817	85.659	84.5487
	61.5406	88.1062	86.4908
	62.5038	85.8926	84.0101
	63.4633	86.972	83.4787
	64.4265	89.3339	86.1024
	65.3873	88.5459	83.9505
	66.3485	90.4559	85.5948
	67.3104	91.6582	87.1628
	68.2729	90.7514	90.3417
	69.2342	90.6925	89.2598
	70.1959	90.6093	88.3805
	71.1567	93.3459	91.4188
	72.1179	90.9647	90.4776
	73.0801	91.3383	90.1701
	74.0413	93.4728	88.8166
	75.0014	91.6166	91.2163
	75.9644	94.1156	91.5094
	76.9244	93.1174	92.7247
	77.8875	95.722	91.5833
	78.8485	92.3091	94.3261
	79.8096	92.958	92.2481
	80.7701	94.5075	94.2403
	81.7334	95.1706	93.2156
	82.6943	93.2524	93.2919
	83.6568	95.6143	94.9838
	84.6177	91.5678	94.3404
	85.5787	94.2141	93.6017
	86.5396	94.5837	95.1411
	87.5026	96.0449	94.0401
	88.4639	95.9647	95.4556
	89.4246	94.3065	98.1127
	90.387	97.8483	96.0967
	91.3477	100	93.7995
	92.309	97.104	95.8369
	93.272	98.027	96.2468
	94.232	99.1227	99.0325
	95.1954	97.2157	100
	96.1562	98.4545	97.3453
	97.1184	96.7994	98.4105
	98.0793	95.4305	99.3518
	99.0404	92.9651	99.5901
	100	97.96	97.4716
	101	97.91	97.4016
	102	96.91	98.4016
	101	97.91	97.4016
	102	95.31	97.1016
	103	97.81	98.8016
	104	94.2	97.4234

## Sheet: Fig 3H
		Normalized recovery curves				k1 (1/s)
	time (s)	mNeongreen-Paxillin RPE WT (A.U.)	mNeongreen-Paxillin RPE AAK1 -/- (A.U.)			mNeongreen-Paxillin RPE WT	mNeongreen-Paxillin RPE AAK1 -/-
	0	0	0			0.072	0.124
	1.00422	13.0085	5.77128			0.455	0.092
	2.00483	22.7721	11.6168			0.397	0.303
	3.00436	29.6478	16.168			0.128	0.26
	4.00329	34.8413	19.144			0.197	0.184
	5.00546	39.189	22.6042			0.319	0.105
	6.00355	43.9026	28.1592			0.204	0.139
	7.00544	47.0434	31.3805			0.107	0.075
	8.0051	51.4103	32.8718			0.146	0.142
	9.00431	53.4972	37.3616			0.198	0.111
	10.0033	55.5442	39.8696			0.112	0.104
	11.0047	57.8233	43.3266			0.255	0.074
	12.0041	60.445	44.9727			0.133	0.32
	13.0046	62.2446	47.7389			0.135	0.075
	14.0041	64.4261	48.8783			0.19	0.209
	15.0055	66.0877	51.0732			0.301	0.185
	16.0033	68.0845	52.5871			0.141	0.088
	17.0046	68.798	55.5599			0.218	0.101
	18.0034	69.7015	56.3991			0.333	0.174
	19.0048	71.5656	57.4352			0.231	0.162
	20.0037	72.354	58.7199			0.272	0.132
	21.0052	74.8012	61.1375			0.148	0.163
	22.0045	75.4277	63.9973			0.445
	23.0046	75.2979	64.1845			0.355
	24.005	77.0956	64.6622			0.278
	25.0059	77.6724	67.6834			0.323
	26.0037	78.5684	69.3619
	27.0057	79.7859	70.1204
	28.0036	79.8457	71.1436
	29.0045	80.8775	72.6478
	30.0046	81.7936	71.4277
	31.0053	82.6369	73.6096
	32.0048	83.2044	76.7148
	33.0056	83.5904	76.2435
	34.0034	84.7873	77.5734
	35.006	85.0643	77.6799
	36.0051	84.9325	79.3002
	37.0056	85.478	78.4836
	38.0051	85.6541	79.9006
	39.0058	86.3685	80.2395
	40.005	88.0691	81.7243
	41.0059	88.362	82.5312
	42.0036	88.6326	82.3795
	43.005	89.007	83.5092
	44.0039	89.2387	83.3253
	45.0043	89.6968	83.7158
	46.0049	89.5557	83.3091
	47.0056	90.6903	84.2161
	48.0051	91.584	85.0812
	49.0046	91.3346	86.0689
	50.0044	91.8004	84.8972
	51.0059	92.1841	84.058
	52.0051	91.876	89.0772
	53.005	92.0462	84.9908
	54.0044	91.8346	85.7687
	55.005	92.0184	87.7828
	56.0036	91.8793	88.0895
	57.0046	93.3923	88.6156
	58.0037	92.7839	87.7893
	59.0058	92.4666	87.9055
	60.0041	93.4236	86.8597
	61.0057	93.6957	88.2831
	62.0047	94.4894	89.3838
	63.0058	94.9131	88.9126
	64.0046	94.3139	87.8442
	65.006	95.0228	87.4665
	66.0036	94.3851	87.4246
	67.006	94.7848	92.8375
	68.0036	95.1926	91.7885
	69.0043	95.2755	91.7046
	70.0045	95.8272	92.6826
	71.0056	95.765	92.376
	72.0035	95.7652	91.5335
	73.0049	95.7125	94.8323
	74.0047	95.9946	94.6322
	75.0054	96.0079	94.558
	76.0041	96.3791	95.8813
	77.0054	96.4076	94.9485
	78.0049	96.6236	94.3191
	79.0059	96.5712	94.913
	80.0046	96.8934	94.0964
	81.0059	96.8369	95.8781
	82.0047	97.247	97.4791
	83.0054	98.0602	96.2332
	84.0047	97.5793	97.4823
	85.0056	97.6508	96.7109
	86.0051	97.7821	97.024
	87.0058	97.8189	98.3474
	88.0035	97.6886	96.4462
	89.0057	99.3161	98.4087
	90.0048	97.5682	97.2499
	91.0056	97.5067	98.6831
	92.0037	98.6917	99.5029
	93.0053	98.5953	96.9465
	94.0048	98.9169	98.4733
	95.0056	99.2669	99.7741
	96.0034	98.7379	98.3086
	97.0056	98.3972	99.3835
	98.0035	97.558	100
	99.0044	98.5943	99.8031
	100.004	98.2159	99.1382
	101.005	97.9601	98.9026
		98.6115
		98.2199
		99.2505
		98.3397
		97.2826
