# Supplementary material for: AAK1-mediated phosphorylation of PDLIM5 and Talin1 promotes focal adhesion disassembly to accelerate cell migration
Source: Nat Commun. 2026 May 4;17:6023. doi: 10.1038/s41467-026-72501-w (PMC13346677; doi:10.1038/s41467-026-72501-w)
Supplement: Supplementary file 12 — Source data [file 41467_2026_72501_MOESM12_ESM.zip › Source_data/Fig_S10_BLI_analysis.xlsx]

## Sheet: BLI analysis_Overview
				PDZ domain
				Steady state analysis from ForteBio Data Analysis (590-595 sec of 600 sec association)
				KD [uM]	Error of fit	chi^2/DoF	R^2
240618 PDZ-PDLIM5-AAK1_Tweenlow_binding_full		1.7-137 uM		86	20	0.0006	0.9863
240619 PDZ-PDLIM5-AAK1_Tweenlow_binding_full_2		1.7-137 uM		110	11	0.0001	0.9984
240619 PDZ-PDLIM5-AAK1_Tweenlow_binding_full_3		1.7-137 uM		86	7.9	0.0001	0.998
Avg				94	12.9667	0.000266667	0.994233
Std dev				11.3137

## Sheet: PDLIM5-PDZ_SSESSLPNLARSLLLVDQLI
										240618 PDZ-PDLIM5-AAK1_Tweenlow_binding_full
										Index	Color	Sensor Location	Sensor Type	Sensor Info	Replicate Group	Baseline Loc.	Assoc. (Sample) Loc.	Sample ID	Dissoc. Loc.	Cycle	Conc. (uM)	Response	Fit	KD (M)	KD Error	RMax	RMax Error		Req	Req/Rmax(%)	Full X^2	Full R^2			Plot
										0	-14261055	C10	SAX (High Precision Streptavidin)	ZK_AAK1_SHORT_C_TERM	N/A		C2	PDZ-PDLIM5	C1	1	1.71	0.037	0.0151874					0.00047579						1	0.00895365
										1	-3721216	C10	SAX (High Precision Streptavidin)	ZK_AAK1_SHORT_C_TERM	N/A	C3	C4	PDZ-PDLIM5	C3	1	5.13	0.0751	0.0438601					0.00097593						2	0.0177048
										2	-12144190	C10	SAX (High Precision Streptavidin)	ZK_AAK1_SHORT_C_TERM	N/A	C5	C6	PDZ-PDLIM5	C5	1	15.3	0.1234	0.117732					3.21219e-05						4	0.0346263
										3	-8992723	C10	SAX (High Precision Streptavidin)	ZK_AAK1_SHORT_C_TERM	N/A	C7	C8	PDZ-PDLIM5	C7	1	45.8	0.2536	0.271131					0.000307337						8	0.0663188
										4	-1264826	C10	SAX (High Precision Streptavidin)	ZK_AAK1_SHORT_C_TERM	N/A	C9	C10	PDZ-PDLIM5	C9	1	137.2	0.4852	0.480236					2.4644e-05						16	0.122277
																								86.4201	20	0.782728	0.09	0.00181582						32	0.211512
																							ForteBio	86	20	0.7823	0.09				0.0006	0.9863		64	0.333032
																																		128	0.467257
																																		140	0.483976
										240619 PDZ-PDLIM5-AAK1_Tweenlow_binding_full_2
										Index	Color	Sensor Location	Sensor Type	Sensor Info	Replicate Group	Baseline Loc.	Assoc. (Sample) Loc.	Sample ID	Dissoc. Loc.	Cycle	Conc. (uM)	Response	Fit	KD (M)	KD Error	RMax	RMax Error		Req	Req/Rmax(%)	Full X^2	Full R^2			Plot
										0	-14261055	E10	SAX (High Precision Streptavidin)	ZK_AAK1_SHORT_C_TERM	N/A		E2	PDZ-PDLIM5	E1	1	1.71	0.0055	0.0109494					2.96965e-05						1	0.00644414
										1	-3721216	E10	SAX (High Precision Streptavidin)	ZK_AAK1_SHORT_C_TERM	N/A	E3	E4	PDZ-PDLIM5	E3	1	5.13	0.0404	0.0318726					7.27171e-05						2	0.0127732
										2	-12144190	E10	SAX (High Precision Streptavidin)	ZK_AAK1_SHORT_C_TERM	N/A	E5	E6	PDZ-PDLIM5	E5	1	15.3	0.0923	0.0873431					2.45709e-05						4	0.0250982
										3	-8992723	E10	SAX (High Precision Streptavidin)	ZK_AAK1_SHORT_C_TERM	N/A	E7	E8	PDZ-PDLIM5	E7	1	45.8	0.2041	0.210274					3.81223e-05						8	0.0484949
										4	-1264826	E10	SAX (High Precision Streptavidin)	ZK_AAK1_SHORT_C_TERM	N/A	E9	E10	PDZ-PDLIM5	E9	1	137.2	0.3976	0.397003					3.5632e-07						16	0.0908317
																								110	11	0.7153	0.037	0.000165463			0.0001	0.9984		32	0.161194
																							ForteBio	110	11	0.7153	0.037				0.0001	0.9984		64	0.263099
																																		128	0.384699
																																		140	0.400568
										240619 PDZ-PDLIM5-AAK1_Tweenlow_binding_full_3
										Index	Color	Sensor Location	Sensor Type	Sensor Info	Replicate Group	Baseline Loc.	Assoc. (Sample) Loc.	Sample ID	Dissoc. Loc.	Cycle	Conc. (uM)	Response	Fit	KD (M)	KD Error	RMax	RMax Error		Req	Req/Rmax(%)	Full X^2	Full R^2			Plot
										0	-14261055	G10	SAX (High Precision Streptavidin)	ZK_AAK1_SHORT_C_TERM	N/A		G2	PDZ-PDLIM5	G1	1	1.71	0.0158	0.0117893					1.60859e-05						1	0.00695057
										1	-3721216	G10	SAX (High Precision Streptavidin)	ZK_AAK1_SHORT_C_TERM	N/A	G3	G4	PDZ-PDLIM5	G3	1	5.13	0.0454	0.0340405					0.000129038						2	0.0137432
										2	-12144190	G10	SAX (High Precision Streptavidin)	ZK_AAK1_SHORT_C_TERM	N/A	G5	G6	PDZ-PDLIM5	G5	1	15.3	0.0921	0.0913318					5.90152e-07						4	0.0268756
										3	-8992723	G10	SAX (High Precision Streptavidin)	ZK_AAK1_SHORT_C_TERM	N/A	G7	G8	PDZ-PDLIM5	G7	1	45.8	0.2055	0.210131					2.14458e-05						8	0.0514638
										4	-1264826	G10	SAX (High Precision Streptavidin)	ZK_AAK1_SHORT_C_TERM	N/A	G9	G10	PDZ-PDLIM5	G9	1	137.2	0.3734	0.371706					2.86871e-06						16	0.0948549
																								86	7.9	0.6047	0.027	0.000170029			0.0001	0.998		32	0.163986
																							ForteBio	86	7.9	0.6047	0.027				0.0001	0.998		64	0.258005
																																		128	0.36169
																								Kd	+-	Rmax	+-							140	0.374593
																							Triplicate	94.14	13.7367	0.700909	0.0898824
																	baseline	assoc	diss end
																1.71	0	120	1020
																5.13	1200	1320	2220
																15.3	2400	2520	3420
		240618 PDZ-PDLIM5-AAK1_Tweenlow_binding_full														45.8	3600	3720	4620
																137.2	4800	4920	5820
		0	-0.05	0
		0.2	-0.05	0.2											120	-120	-0.05	-0.002	-0.003	-0.008	-0.001
		0.4	-0.05	0.4											120	-119.8	-0.05	-0.001	-0.002	-0.007	-0.002
		0.6	-0.049	0.6											120	-119.6	-0.05	-0.001	-0.002	-0.007	-0.002
		0.8	-0.049	0.8											120	-119.4	-0.049	0	-0.003	-0.007	-0.003
		1	-0.048	1											120	-119.2	-0.049	0.001	-0.002	-0.007	-0.003
		1.2	-0.047	1.2											120	-119	-0.048	0.002	-0.002	-0.006	-0.004
		1.4	-0.047	1.4											120	-118.8	-0.047	0.003	-0.002	-0.006	-0.004
		1.6	-0.046	1.6											120	-118.6	-0.047	0.003	-0.001	-0.006	-0.004
		1.8	-0.044	1.8											120	-118.4	-0.046	0.004	-0.001	-0.006	-0.005
		2	-0.043	2											120	-118.2	-0.044	0.003	-0.001	-0.006	-0.004
		2.2	-0.041	2.2											120	-118	-0.043	0.003	-0.001	-0.006	-0.004
		2.4	-0.039	2.4											120	-117.8	-0.041	0.002	-0.001	-0.005	-0.004
		2.6	-0.039	2.6											120	-117.6	-0.039	0.002	-0.001	-0.005	-0.004
		2.8	-0.037	2.8											120	-117.4	-0.039	0.003	-0.001	-0.004	-0.004
		3	-0.036	3											120	-117.2	-0.037	0.003	-0.001	-0.004	-0.004
		3.2	-0.035	3.2											120	-117	-0.036	0.004	0	-0.003	-0.004
		3.4	-0.034	3.4											120	-116.8	-0.035	0.004	0	-0.003	-0.003
		3.6	-0.032	3.6											120	-116.6	-0.034	0.004	0	-0.003	-0.003
		3.8	-0.032	3.8											120	-116.4	-0.032	0.004	0	-0.003	-0.003
		4	-0.031	4											120	-116.2	-0.032	0.004	0	-0.003	-0.003
		4.2	-0.03	4.2											120	-116	-0.031	0.003	0	-0.003	-0.003
		4.4	-0.029	4.4											120	-115.8	-0.03	0.003	0	-0.004	-0.002
		4.6	-0.028	4.6											120	-115.6	-0.029	0.003	-0.001	-0.004	-0.002
		4.8	-0.028	4.8											120	-115.4	-0.028	0.002	-0.001	-0.005	-0.002
		5	-0.028	5											120	-115.2	-0.028	0.002	0	-0.005	-0.002
		5.2	-0.028	5.2											120	-115	-0.028	0.002	0	-0.005	-0.002
		5.4	-0.028	5.4											120	-114.8	-0.028	0.001	-0.001	-0.006	-0.002
		5.6	-0.028	5.6											120	-114.6	-0.028	0.001	-0.001	-0.006	-0.002
		5.8	-0.028	5.8											120	-114.4	-0.028	0	-0.001	-0.006	-0.003
		6	-0.027	6											120	-114.2	-0.028	0	-0.001	-0.006	-0.003
		6.2	-0.027	6.2											120	-114	-0.027	0	-0.001	-0.006	-0.003
		6.4	-0.027	6.4											120	-113.8	-0.027	0	-0.001	-0.006	-0.003
		6.6	-0.027	6.6											120	-113.6	-0.027	0.001	-0.001	-0.005	-0.003
		6.8	-0.027	6.8											120	-113.4	-0.027	0.002	-0.001	-0.005	-0.003
		7	-0.027	7											120	-113.2	-0.027	0.003	-0.001	-0.005	-0.003
		7.2	-0.026	7.2											120	-113	-0.027	0.002	0	-0.005	-0.003
		7.4	-0.026	7.4											120	-112.8	-0.026	0.003	0	-0.004	-0.002
		7.6	-0.026	7.6											120	-112.6	-0.026	0.003	-0.001	-0.004	-0.003
		7.8	-0.025	7.8											120	-112.4	-0.026	0.003	0	-0.004	-0.003
		8	-0.024	8											120	-112.2	-0.025	0.003	-0.001	-0.004	-0.002
		8.2	-0.023	8.2											120	-112	-0.024	0.004	-0.001	-0.005	-0.003
		8.4	-0.023	8.4											120	-111.8	-0.023	0.004	-0.001	-0.005	-0.002
		8.6	-0.022	8.6											120	-111.6	-0.023	0.005	0	-0.006	-0.002
		8.8	-0.022	8.8											120	-111.4	-0.022	0.004	-0.001	-0.006	-0.003
		9	-0.021	9											120	-111.2	-0.022	0.004	-0.001	-0.006	-0.003
		9.2	-0.021	9.2											120	-111	-0.021	0.003	-0.001	-0.006	-0.003
		9.4	-0.02	9.4											120	-110.8	-0.021	0.003	-0.001	-0.006	-0.003
		9.6	-0.02	9.6											120	-110.6	-0.02	0.003	-0.001	-0.006	-0.003
		9.8	-0.019	9.8											120	-110.4	-0.02	0.002	0	-0.006	-0.003
		10	-0.019	10											120	-110.2	-0.019	0.002	0	-0.006	-0.003
		10.2	-0.019	10.2											120	-110	-0.019	0.002	0	-0.006	-0.003
		10.4	-0.019	10.4											120	-109.8	-0.019	0.001	0	-0.006	-0.003
		10.6	-0.019	10.6											120	-109.6	-0.019	0.001	0	-0.006	-0.003
		10.8	-0.019	10.8											120	-109.4	-0.019	0.001	0	-0.006	-0.004
		11	-0.019	11											120	-109.2	-0.019	0	0.001	-0.005	-0.004
		11.2	-0.019	11.2											120	-109	-0.019	0	0	-0.005	-0.003
		11.4	-0.018	11.4											120	-108.8	-0.019	0	0	-0.004	-0.003
		11.6	-0.018	11.6											120	-108.6	-0.018	0	0	-0.005	-0.003
		11.8	-0.018	11.8											120	-108.4	-0.018	0	-0.001	-0.004	-0.002
		12	-0.018	12											120	-108.2	-0.018	0	0	-0.004	-0.002
		12.2	-0.017	12.2											120	-108	-0.018	0	0	-0.005	-0.002
		12.4	-0.017	12.4											120	-107.8	-0.017	0.001	-0.001	-0.004	-0.002
		12.6	-0.017	12.6											120	-107.6	-0.017	0.001	-0.001	-0.004	-0.002
		12.8	-0.016	12.8											120	-107.4	-0.017	0.001	-0.001	-0.004	-0.002
		13	-0.016	13											120	-107.2	-0.016	0.001	-0.001	-0.004	-0.002
		13.2	-0.016	13.2											120	-107	-0.016	0.002	-0.002	-0.004	-0.002
		13.4	-0.016	13.4											120	-106.8	-0.016	0.002	-0.002	-0.004	-0.001
		13.6	-0.016	13.6											120	-106.6	-0.016	0.003	-0.002	-0.004	-0.001
		13.8	-0.016	13.8											120	-106.4	-0.016	0.003	-0.002	-0.003	-0.002
		14	-0.016	14											120	-106.2	-0.016	0.003	-0.001	-0.003	-0.002
		14.2	-0.016	14.2											120	-106	-0.016	0.003	-0.002	-0.003	-0.002
		14.4	-0.016	14.4											120	-105.8	-0.016	0.003	-0.002	-0.003	-0.002
		14.6	-0.016	14.6											120	-105.6	-0.016	0.003	-0.001	-0.003	-0.002
		14.8	-0.016	14.8											120	-105.4	-0.016	0.003	-0.001	-0.003	-0.002
		15	-0.015	15											120	-105.2	-0.016	0.003	-0.001	-0.002	-0.003
		15.2	-0.015	15.2											120	-105	-0.015	0.002	0	-0.003	-0.002
		15.4	-0.015	15.4											120	-104.8	-0.015	0.002	0	-0.002	-0.002
		15.6	-0.015	15.6											120	-104.6	-0.015	0.002	0	-0.002	-0.002
		15.8	-0.014	15.8											120	-104.4	-0.015	0.001	0	-0.002	-0.002
		16	-0.014	16											120	-104.2	-0.014	0.002	0.001	-0.002	-0.001
		16.2	-0.014	16.2											120	-104	-0.014	0.002	0	-0.003	-0.001
		16.4	-0.014	16.4											120	-103.8	-0.014	0.002	0	-0.003	-0.002
		16.6	-0.014	16.6											120	-103.6	-0.014	0.001	0	-0.003	-0.002
		16.8	-0.014	16.8											120	-103.4	-0.014	0.001	-0.001	-0.003	-0.002
		17	-0.014	17											120	-103.2	-0.014	0.001	-0.001	-0.003	-0.002
		17.2	-0.013	17.2											120	-103	-0.014	0.001	-0.001	-0.003	-0.001
		17.4	-0.013	17.4											120	-102.8	-0.013	0.001	-0.001	-0.003	-0.001
		17.6	-0.013	17.6											120	-102.6	-0.013	0.001	-0.001	-0.003	-0.001
		17.8	-0.012	17.8											120	-102.4	-0.013	0.001	-0.001	-0.004	-0.001
		18	-0.012	18											120	-102.2	-0.012	0.001	-0.001	-0.003	-0.001
		18.2	-0.012	18.2											120	-102	-0.012	0	-0.002	-0.004	-0.001
		18.4	-0.011	18.4											120	-101.8	-0.012	0.001	-0.002	-0.004	-0.001
		18.6	-0.011	18.6											120	-101.6	-0.011	0.001	-0.002	-0.004	-0.001
		18.8	-0.011	18.8											120	-101.4	-0.011	0.001	-0.002	-0.004	-0.002
		19	-0.01	19											120	-101.2	-0.011	0	-0.001	-0.003	-0.002
		19.2	-0.01	19.2											120	-101	-0.01	0	-0.001	-0.003	-0.001
		19.4	-0.01	19.4											120	-100.8	-0.01	0.001	-0.001	-0.004	-0.001
		19.6	-0.01	19.6											120	-100.6	-0.01	0.001	-0.002	-0.003	-0.001
		19.8	-0.011	19.8											120	-100.4	-0.01	0	-0.002	-0.003	-0.001
		20	-0.011	20											120	-100.2	-0.011	0	-0.001	-0.003	-0.001
		20.2	-0.011	20.2											120	-100	-0.011	0	-0.001	-0.003	-0.001
		20.4	-0.011	20.4											120	-99.8	-0.011	-0.001	-0.001	-0.003	-0.001
		20.6	-0.012	20.6											120	-99.6	-0.011	-0.001	-0.002	-0.002	-0.001
		20.8	-0.012	20.8											120	-99.4	-0.012	-0.001	-0.002	-0.002	-0.001
		21	-0.012	21											120	-99.2	-0.012	-0.001	-0.002	-0.002	-0.001
		21.2	-0.013	21.2											120	-99	-0.012	-0.001	-0.002	-0.002	-0.002
		21.4	-0.013	21.4											120	-98.8	-0.013	-0.001	-0.002	-0.001	-0.002
		21.6	-0.013	21.6											120	-98.6	-0.013	0	-0.002	-0.002	-0.001
		21.8	-0.013	21.8											120	-98.4	-0.013	0	-0.003	-0.002	-0.001
		22	-0.013	22											120	-98.2	-0.013	0.001	-0.003	-0.003	-0.001
		22.2	-0.013	22.2											120	-98	-0.013	0.001	-0.003	-0.003	-0.001
		22.4	-0.012	22.4											120	-97.8	-0.013	0.002	-0.003	-0.003	-0.001
		22.6	-0.012	22.6											120	-97.6	-0.012	0.002	-0.003	-0.002	-0.001
		22.8	-0.012	22.8											120	-97.4	-0.012	0.002	-0.002	-0.003	-0.001
		23	-0.011	23											120	-97.2	-0.012	0.002	-0.002	-0.003	-0.001
		23.2	-0.011	23.2											120	-97	-0.011	0.003	-0.002	-0.003	-0.001
		23.4	-0.011	23.4											120	-96.8	-0.011	0.002	-0.002	-0.003	-0.001
		23.6	-0.01	23.6											120	-96.6	-0.011	0.002	-0.002	-0.002	-0.002
		23.8	-0.01	23.8											120	-96.4	-0.01	0.002	-0.002	-0.002	-0.002
		24	-0.009	24											120	-96.2	-0.01	0.002	-0.002	-0.001	-0.002
		24.2	-0.008	24.2											120	-96	-0.009	0.001	-0.002	-0.001	-0.002
		24.4	-0.008	24.4											120	-95.8	-0.008	0.001	-0.002	-0.002	-0.002
		24.6	-0.008	24.6											120	-95.6	-0.008	0.001	-0.002	-0.001	-0.002
		24.8	-0.009	24.8											120	-95.4	-0.008	0.001	-0.002	-0.002	-0.002
		25	-0.009	25											120	-95.2	-0.009	0.001	-0.002	-0.002	-0.002
		25.2	-0.009	25.2											120	-95	-0.009	0.001	-0.002	-0.002	-0.002
		25.4	-0.009	25.4											120	-94.8	-0.009	0.001	-0.002	-0.003	-0.001
		25.6	-0.01	25.6											120	-94.6	-0.009	0.001	-0.001	-0.003	-0.001
		25.8	-0.01	25.8											120	-94.4	-0.01	0.002	-0.001	-0.003	-0.001
		26	-0.01	26											120	-94.2	-0.01	0.001	-0.001	-0.004	-0.001
		26.2	-0.01	26.2											120	-94	-0.01	0.002	0	-0.004	-0.001
		26.4	-0.01	26.4											120	-93.8	-0.01	0.001	0	-0.004	-0.001
		26.6	-0.011	26.6											120	-93.6	-0.01	0.001	0	-0.004	-0.002
		26.8	-0.011	26.8											120	-93.4	-0.011	0.001	0.001	-0.005	-0.001
		27	-0.011	27											120	-93.2	-0.011	0.001	0	-0.004	-0.001
		27.2	-0.011	27.2											120	-93	-0.011	0.001	0	-0.005	-0.002
		27.4	-0.011	27.4											120	-92.8	-0.011	0	0	-0.005	-0.002
		27.6	-0.01	27.6											120	-92.6	-0.011	0	-0.001	-0.004	-0.003
		27.8	-0.01	27.8											120	-92.4	-0.01	0	-0.001	-0.004	-0.003
		28	-0.01	28											120	-92.2	-0.01	-0.001	-0.001	-0.004	-0.004
		28.2	-0.01	28.2											120	-92	-0.01	-0.001	-0.001	-0.004	-0.003
		28.4	-0.01	28.4											120	-91.8	-0.01	-0.001	-0.001	-0.004	-0.004
		28.6	-0.01	28.6											120	-91.6	-0.01	-0.001	-0.001	-0.003	-0.003
		28.8	-0.009	28.8											120	-91.4	-0.01	-0.001	-0.001	-0.003	-0.003
		29	-0.009	29											120	-91.2	-0.009	-0.001	-0.001	-0.003	-0.003
		29.2	-0.009	29.2											120	-91	-0.009	0	0	-0.002	-0.003
		29.4	-0.008	29.4											120	-90.8	-0.009	0	0	-0.002	-0.003
		29.6	-0.008	29.6											120	-90.6	-0.008	0.001	0	-0.002	-0.003
		29.8	-0.007	29.8											120	-90.4	-0.008	0.001	0	-0.002	-0.003
		30	-0.007	30											120	-90.2	-0.007	0	0	-0.001	-0.002
		30.2	-0.006	30.2											120	-90	-0.007	0.001	0	-0.001	-0.002
		30.4	-0.007	30.4											120	-89.8	-0.006	0.001	0	0	-0.002
		30.6	-0.007	30.6											120	-89.6	-0.007	0.001	0	-0.001	-0.001
		30.8	-0.006	30.8											120	-89.4	-0.007	0.001	-0.001	-0.001	-0.001
		31	-0.006	31											120	-89.2	-0.006	0.002	-0.002	-0.001	-0.001
		31.2	-0.007	31.2											120	-89	-0.006	0.001	-0.002	-0.002	-0.001
		31.4	-0.007	31.4											120	-88.8	-0.007	0.001	-0.002	-0.002	-0.002
		31.6	-0.007	31.6											120	-88.6	-0.007	0.001	-0.003	-0.002	-0.001
		31.8	-0.007	31.8											120	-88.4	-0.007	0.001	-0.003	-0.002	-0.002
		32	-0.007	32											120	-88.2	-0.007	0.001	-0.003	-0.002	-0.001
		32.2	-0.006	32.2											120	-88	-0.007	0.002	-0.003	-0.002	-0.001
		32.4	-0.006	32.4											120	-87.8	-0.006	0.001	-0.002	-0.003	-0.001
		32.6	-0.006	32.6											120	-87.6	-0.006	0.001	-0.002	-0.002	-0.001
		32.8	-0.006	32.8											120	-87.4	-0.006	0	-0.002	-0.003	-0.001
		33	-0.007	33											120	-87.2	-0.006	0	-0.001	-0.003	-0.001
		33.2	-0.007	33.2											120	-87	-0.007	0.001	-0.001	-0.004	-0.001
		33.4	-0.007	33.4											120	-86.8	-0.007	0.001	0	-0.004	-0.001
		33.6	-0.007	33.6											120	-86.6	-0.007	0.001	0	-0.004	-0.001
		33.8	-0.006	33.8											120	-86.4	-0.007	0.001	0	-0.004	-0.001
		34	-0.007	34											120	-86.2	-0.006	0.001	0	-0.003	-0.001
		34.2	-0.007	34.2											120	-86	-0.007	0.001	0.001	-0.003	0
		34.4	-0.007	34.4											120	-85.8	-0.007	0.001	0.001	-0.003	0
		34.6	-0.007	34.6											120	-85.6	-0.007	0.001	0	-0.003	0
		34.8	-0.007	34.8											120	-85.4	-0.007	0	0	-0.003	0
		35	-0.008	35											120	-85.2	-0.007	0.001	-0.001	-0.003	-0.001
		35.2	-0.008	35.2											120	-85	-0.008	0.001	-0.001	-0.003	-0.001
		35.4	-0.007	35.4											120	-84.8	-0.008	0.001	-0.001	-0.002	-0.001
		35.6	-0.007	35.6											120	-84.6	-0.007	0.001	-0.002	-0.002	-0.001
		35.8	-0.007	35.8											120	-84.4	-0.007	0.001	-0.002	-0.002	-0.002
		36	-0.006	36											120	-84.2	-0.007	0.001	-0.002	-0.001	-0.002
		36.2	-0.006	36.2											120	-84	-0.006	0.001	-0.002	-0.001	-0.003
		36.4	-0.006	36.4											120	-83.8	-0.006	0.001	-0.002	-0.001	-0.003
		36.6	-0.006	36.6											120	-83.6	-0.006	0.001	-0.002	-0.002	-0.003
		36.8	-0.006	36.8											120	-83.4	-0.006	0	-0.002	-0.002	-0.003
		37	-0.006	37											120	-83.2	-0.006	0	-0.002	-0.002	-0.003
		37.2	-0.005	37.2											120	-83	-0.006	0.001	-0.001	-0.002	-0.002
		37.4	-0.005	37.4											120	-82.8	-0.005	0.001	-0.001	-0.003	-0.002
		37.6	-0.005	37.6											120	-82.6	-0.005	0.001	-0.001	-0.003	-0.001
		37.8	-0.005	37.8											120	-82.4	-0.005	0.002	-0.001	-0.003	-0.001
		38	-0.005	38											120	-82.2	-0.005	0.002	0	-0.003	-0.001
		38.2	-0.005	38.2											120	-82	-0.005	0.002	0	-0.003	0
		38.4	-0.006	38.4											120	-81.8	-0.005	0.001	-0.001	-0.003	0
		38.6	-0.006	38.6											120	-81.6	-0.006	0.002	-0.001	-0.003	0
		38.8	-0.006	38.8											120	-81.4	-0.006	0.002	-0.001	-0.002	0
		39	-0.006	39											120	-81.2	-0.006	0.002	0	-0.002	0.001
		39.2	-0.007	39.2											120	-81	-0.006	0.003	0	-0.002	0.001
		39.4	-0.006	39.4											120	-80.8	-0.007	0.002	0	-0.001	0.001
		39.6	-0.006	39.6											120	-80.6	-0.006	0.002	-0.001	-0.002	0.001
		39.8	-0.007	39.8											120	-80.4	-0.006	0.002	-0.001	-0.002	0
		40	-0.007	40											120	-80.2	-0.007	0.002	-0.001	-0.002	-0.001
		40.2	-0.007	40.2											120	-80	-0.007	0.003	-0.001	-0.002	-0.002
		40.4	-0.007	40.4											120	-79.8	-0.007	0.002	-0.001	-0.002	-0.002
		40.6	-0.006	40.6											120	-79.6	-0.007	0.002	-0.001	-0.002	-0.002
		40.8	-0.006	40.8											120	-79.4	-0.006	0.002	0	-0.002	-0.003
		41	-0.006	41											120	-79.2	-0.006	0.002	-0.001	-0.002	-0.003
		41.2	-0.006	41.2											120	-79	-0.006	0.002	-0.001	-0.002	-0.003
		41.4	-0.006	41.4											120	-78.8	-0.006	0.002	-0.001	-0.002	-0.003
		41.6	-0.006	41.6											120	-78.6	-0.006	0.002	-0.001	-0.002	-0.003
		41.8	-0.005	41.8											120	-78.4	-0.006	0.001	-0.002	-0.002	-0.004
		42	-0.005	42											120	-78.2	-0.005	0.001	-0.002	-0.002	-0.004
		42.2	-0.005	42.2											120	-78	-0.005	0.001	-0.002	-0.002	-0.003
		42.4	-0.005	42.4											120	-77.8	-0.005	0.001	-0.002	-0.002	-0.003
		42.6	-0.005	42.6											120	-77.6	-0.005	0.001	-0.002	-0.002	-0.003
		42.8	-0.005	42.8											120	-77.4	-0.005	0	-0.002	-0.001	-0.002
		43	-0.005	43											120	-77.2	-0.005	0	-0.002	-0.002	-0.001
		43.2	-0.005	43.2											120	-77	-0.005	0	-0.002	-0.001	-0.001
		43.4	-0.005	43.4											120	-76.8	-0.005	0	-0.002	-0.001	-0.001
		43.6	-0.006	43.6											120	-76.6	-0.005	0	-0.002	-0.001	0
		43.8	-0.005	43.8											120	-76.4	-0.006	0	-0.002	-0.002	0
		44	-0.005	44											120	-76.2	-0.005	0	-0.002	-0.002	0
		44.2	-0.005	44.2											120	-76	-0.005	0	-0.002	-0.002	0
		44.4	-0.005	44.4											120	-75.8	-0.005	-0.001	-0.002	-0.002	0
		44.6	-0.006	44.6											120	-75.6	-0.005	-0.001	-0.003	-0.002	0
		44.8	-0.005	44.8											120	-75.4	-0.006	-0.001	-0.003	-0.002	0
		45	-0.006	45											120	-75.2	-0.005	0	-0.003	-0.002	0
		45.2	-0.006	45.2											120	-75	-0.006	0	-0.003	-0.002	0
		45.4	-0.006	45.4											120	-74.8	-0.006	0	-0.003	-0.002	0
		45.6	-0.006	45.6											120	-74.6	-0.006	0	-0.003	-0.002	0
		45.8	-0.006	45.8											120	-74.4	-0.006	0	-0.003	-0.001	-0.001
		46	-0.006	46											120	-74.2	-0.006	0.001	-0.003	-0.001	0
		46.2	-0.006	46.2											120	-74	-0.006	0.001	-0.003	-0.001	0
		46.4	-0.005	46.4											120	-73.8	-0.006	0.001	-0.003	-0.002	0
		46.6	-0.005	46.6											120	-73.6	-0.005	0.001	-0.003	-0.002	0.001
		46.8	-0.004	46.8											120	-73.4	-0.005	0.001	-0.002	-0.002	0.001
		47	-0.004	47											120	-73.2	-0.004	0.001	-0.002	-0.002	0.001
		47.2	-0.003	47.2											120	-73	-0.004	0.001	-0.001	-0.001	0.001
		47.4	-0.004	47.4											120	-72.8	-0.003	0.001	-0.001	-0.002	0.001
		47.6	-0.003	47.6											120	-72.6	-0.004	0.001	-0.001	-0.002	0
		47.8	-0.003	47.8											120	-72.4	-0.003	0.001	-0.001	-0.003	0
		48	-0.003	48											120	-72.2	-0.003	0.001	-0.001	-0.003	0
		48.2	-0.003	48.2											120	-72	-0.003	0.001	-0.001	-0.003	0
		48.4	-0.004	48.4											120	-71.8	-0.003	0	-0.002	-0.003	0
		48.6	-0.004	48.6											120	-71.6	-0.004	0	-0.002	-0.002	-0.001
		48.8	-0.004	48.8											120	-71.4	-0.004	0	-0.002	-0.002	-0.001
		49	-0.005	49											120	-71.2	-0.004	0.001	-0.002	-0.002	-0.001
		49.2	-0.005	49.2											120	-71	-0.005	0	-0.002	-0.001	0
		49.4	-0.005	49.4											120	-70.8	-0.005	0	-0.002	-0.001	0
		49.6	-0.006	49.6											120	-70.6	-0.005	0	-0.002	-0.001	0
		49.8	-0.006	49.8											120	-70.4	-0.006	0	-0.002	-0.001	0
		50	-0.006	50											120	-70.2	-0.006	0	-0.002	-0.001	0.001
		50.2	-0.006	50.2											120	-70	-0.006	0	-0.003	-0.002	0.001
		50.4	-0.005	50.4											120	-69.8	-0.006	0	-0.002	-0.002	0
		50.6	-0.005	50.6											120	-69.6	-0.005	-0.001	-0.002	-0.002	0.001
		50.8	-0.005	50.8											120	-69.4	-0.005	0	-0.002	-0.002	0
		51	-0.005	51											120	-69.2	-0.005	0	-0.002	-0.003	0.001
		51.2	-0.004	51.2											120	-69	-0.005	0	-0.001	-0.003	0.001
		51.4	-0.004	51.4											120	-68.8	-0.004	0.001	-0.001	-0.003	0.001
		51.6	-0.004	51.6											120	-68.6	-0.004	0.001	-0.001	-0.003	0
		51.8	-0.004	51.8											120	-68.4	-0.004	0	-0.001	-0.002	0
		52	-0.004	52											120	-68.2	-0.004	0	-0.001	-0.002	0
		52.2	-0.003	52.2											120	-68	-0.004	0.001	-0.002	-0.002	0
		52.4	-0.003	52.4											120	-67.8	-0.003	0.001	-0.002	-0.002	0
		52.6	-0.003	52.6											120	-67.6	-0.003	0.001	-0.001	-0.002	-0.001
		52.8	-0.003	52.8											120	-67.4	-0.003	0.002	-0.001	-0.002	-0.001
		53	-0.003	53											120	-67.2	-0.003	0.002	-0.001	-0.001	0
		53.2	-0.003	53.2											120	-67	-0.003	0.001	-0.001	-0.001	-0.001
		53.4	-0.004	53.4											120	-66.8	-0.003	0.001	-0.001	-0.002	-0.001
		53.6	-0.004	53.6											120	-66.6	-0.004	0.001	-0.001	-0.002	0
		53.8	-0.004	53.8											120	-66.4	-0.004	0.001	-0.001	-0.002	0
		54	-0.004	54											120	-66.2	-0.004	0	-0.002	-0.002	0
		54.2	-0.004	54.2											120	-66	-0.004	0	-0.001	-0.002	-0.001
		54.4	-0.005	54.4											120	-65.8	-0.004	0	-0.001	-0.003	-0.001
		54.6	-0.005	54.6											120	-65.6	-0.005	0	-0.001	-0.002	-0.001
		54.8	-0.005	54.8											120	-65.4	-0.005	0.001	-0.001	-0.002	-0.001
		55	-0.005	55											120	-65.2	-0.005	0	-0.001	-0.002	-0.001
		55.2	-0.004	55.2											120	-65	-0.005	0.001	-0.001	-0.001	-0.001
		55.4	-0.004	55.4											120	-64.8	-0.004	0.001	-0.001	-0.001	-0.002
		55.6	-0.005	55.6											120	-64.6	-0.004	0.001	-0.001	-0.001	-0.002
		55.8	-0.005	55.8											120	-64.4	-0.005	0.001	-0.001	-0.001	-0.001
		56	-0.004	56											120	-64.2	-0.005	0.001	-0.002	-0.001	-0.001
		56.2	-0.004	56.2											120	-64	-0.004	0.001	-0.002	-0.001	-0.001
		56.4	-0.004	56.4											120	-63.8	-0.004	0.001	-0.002	-0.001	-0.001
		56.6	-0.004	56.6											120	-63.6	-0.004	0.002	-0.002	-0.001	-0.001
		56.8	-0.004	56.8											120	-63.4	-0.004	0.001	-0.002	-0.001	0
		57	-0.004	57											120	-63.2	-0.004	0.001	-0.002	-0.001	-0.001
		57.2	-0.004	57.2											120	-63	-0.004	0	-0.001	-0.001	-0.001
		57.4	-0.004	57.4											120	-62.8	-0.004	0	-0.001	-0.001	0
		57.6	-0.004	57.6											120	-62.6	-0.004	0.001	-0.001	-0.001	0
		57.8	-0.003	57.8											120	-62.4	-0.004	0	-0.001	-0.002	0
		58	-0.004	58											120	-62.2	-0.003	0.001	-0.001	-0.002	0
		58.2	-0.003	58.2											120	-62	-0.004	0.001	0	-0.002	-0.001
		58.4	-0.003	58.4											120	-61.8	-0.003	0.001	0	-0.002	-0.001
		58.6	-0.003	58.6											120	-61.6	-0.003	0.001	0	-0.002	-0.001
		58.8	-0.003	58.8											120	-61.4	-0.003	0.001	0	-0.002	-0.001
		59	-0.002	59											120	-61.2	-0.003	0.001	0	-0.001	-0.001
		59.2	-0.002	59.2											120	-61	-0.002	0.002	0	-0.001	-0.001
		59.4	-0.003	59.4											120	-60.8	-0.002	0.002	0	-0.001	-0.001
		59.6	-0.003	59.6											120	-60.6	-0.003	0.002	0	-0.001	0
		59.8	-0.003	59.8											120	-60.4	-0.003	0.002	-0.001	-0.001	0
		60	-0.004	60											120	-60.2	-0.003	0.002	-0.001	-0.001	0
		60.2	-0.004	60.2											120	-60	-0.004	0.002	-0.001	-0.001	0
		60.4	-0.004	60.4											120	-59.8	-0.004	0.002	-0.001	0	0
		60.6	-0.004	60.6											120	-59.6	-0.004	0.002	-0.001	0	0
		60.8	-0.004	60.8											120	-59.4	-0.004	0.002	-0.001	0	0
		61	-0.004	61											120	-59.2	-0.004	0.002	-0.001	0	-0.001
		61.2	-0.004	61.2											120	-59	-0.004	0.001	0	0	0
		61.4	-0.005	61.4											120	-58.8	-0.004	0.001	0	0.001	0
		61.6	-0.004	61.6											120	-58.6	-0.005	0.001	0	0.001	0
		61.8	-0.005	61.8											120	-58.4	-0.004	0.001	0	0	0
		62	-0.004	62											120	-58.2	-0.005	0.002	0	0	-0.001
		62.2	-0.004	62.2											120	-58	-0.004	0.001	0.001	0	-0.001
		62.4	-0.003	62.4											120	-57.8	-0.004	0.001	0	-0.001	-0.001
		62.6	-0.003	62.6											120	-57.6	-0.003	0.001	0	-0.001	-0.001
		62.8	-0.003	62.8											120	-57.4	-0.003	0.001	0	-0.001	-0.001
		63	-0.002	63											120	-57.2	-0.003	0.001	0	-0.001	-0.001
		63.2	-0.003	63.2											120	-57	-0.002	0.001	0	-0.001	-0.001
		63.4	-0.003	63.4											120	-56.8	-0.003	0	0	-0.002	-0.001
		63.6	-0.002	63.6											120	-56.6	-0.003	0	0	-0.001	-0.001
		63.8	-0.002	63.8											120	-56.4	-0.002	0	0	-0.002	-0.002
		64	-0.002	64											120	-56.2	-0.002	0	0	-0.002	-0.002
		64.2	-0.002	64.2											120	-56	-0.002	0	0	-0.002	-0.003
		64.4	-0.002	64.4											120	-55.8	-0.002	0	0	-0.002	-0.002
		64.6	-0.002	64.6											120	-55.6	-0.002	0	-0.001	-0.002	-0.002
		64.8	-0.002	64.8											120	-55.4	-0.002	0	-0.001	-0.002	-0.002
		65	-0.002	65											120	-55.2	-0.002	0	-0.001	-0.001	-0.002
		65.2	-0.002	65.2											120	-55	-0.002	-0.001	0	-0.001	-0.002
		65.4	-0.002	65.4											120	-54.8	-0.002	-0.001	0	-0.001	-0.002
		65.6	-0.002	65.6											120	-54.6	-0.002	-0.001	0.001	-0.001	-0.002
		65.8	-0.003	65.8											120	-54.4	-0.002	0	0.001	-0.001	-0.002
		66	-0.002	66											120	-54.2	-0.003	0	0.001	-0.002	-0.003
		66.2	-0.003	66.2											120	-54	-0.002	-0.001	0.001	-0.002	-0.002
		66.4	-0.003	66.4											120	-53.8	-0.003	-0.001	0	-0.001	-0.002
		66.6	-0.003	66.6											120	-53.6	-0.003	-0.001	0	-0.001	-0.001
		66.8	-0.003	66.8											120	-53.4	-0.003	-0.001	0	-0.001	-0.001
		67	-0.003	67											120	-53.2	-0.003	0	0	0	-0.001
		67.2	-0.003	67.2											120	-53	-0.003	0	0	0	-0.001
		67.4	-0.002	67.4											120	-52.8	-0.003	0	0	0	0
		67.6	-0.002	67.6											120	-52.6	-0.002	0	0	-0.001	-0.001
		67.8	-0.002	67.8											120	-52.4	-0.002	0.001	-0.001	-0.001	-0.001
		68	-0.002	68											120	-52.2	-0.002	0.001	-0.001	-0.001	0
		68.2	-0.002	68.2											120	-52	-0.002	0.002	-0.001	-0.001	0
		68.4	-0.002	68.4											120	-51.8	-0.002	0.002	-0.001	-0.001	0
		68.6	-0.002	68.6											120	-51.6	-0.002	0.002	-0.002	-0.001	0
		68.8	-0.002	68.8											120	-51.4	-0.002	0.001	-0.002	-0.001	0
		69	-0.002	69											120	-51.2	-0.002	0.001	-0.002	-0.001	0
		69.2	-0.003	69.2											120	-51	-0.002	0.001	-0.002	-0.001	0.001
		69.4	-0.003	69.4											120	-50.8	-0.003	0.001	-0.001	-0.001	0
		69.6	-0.003	69.6											120	-50.6	-0.003	0.001	-0.001	-0.001	0.001
		69.8	-0.004	69.8											120	-50.4	-0.003	0.002	0	-0.001	0
		70	-0.004	70											120	-50.2	-0.004	0.001	-0.001	-0.001	0
		70.2	-0.004	70.2											120	-50	-0.004	0	-0.001	0	0
		70.4	-0.004	70.4											120	-49.8	-0.004	0	-0.001	0	0
		70.6	-0.005	70.6											120	-49.6	-0.004	0	-0.001	0	0
		70.8	-0.005	70.8											120	-49.4	-0.005	0	0	0	0
		71	-0.004	71											120	-49.2	-0.005	0	0	0	0
		71.2	-0.004	71.2											120	-49	-0.004	0	0	0	-0.001
		71.4	-0.004	71.4											120	-48.8	-0.004	0	0	0	0
		71.6	-0.004	71.6											120	-48.6	-0.004	0.001	0	-0.001	0
		71.8	-0.003	71.8											120	-48.4	-0.004	0.001	-0.001	-0.001	0
		72	-0.003	72											120	-48.2	-0.003	0.001	-0.001	-0.001	0
		72.2	-0.003	72.2											120	-48	-0.003	0	-0.001	-0.001	-0.001
		72.4	-0.002	72.4											120	-47.8	-0.003	0	-0.001	0	-0.001
		72.6	-0.002	72.6											120	-47.6	-0.002	0	-0.002	0	0
		72.8	-0.002	72.8											120	-47.4	-0.002	0	-0.002	0	-0.001
		73	-0.001	73											120	-47.2	-0.002	0	-0.001	0	0
		73.2	-0.001	73.2											120	-47	-0.001	0.001	-0.001	0	0
		73.4	-0.001	73.4											120	-46.8	-0.001	0.001	-0.002	0	0
		73.6	-0.001	73.6											120	-46.6	-0.001	0.002	-0.002	0	0
		73.8	-0.002	73.8											120	-46.4	-0.001	0.002	-0.002	-0.001	-0.001
		74	-0.002	74											120	-46.2	-0.002	0.002	-0.002	0	0
		74.2	-0.002	74.2											120	-46	-0.002	0.002	-0.002	-0.001	0
		74.4	-0.002	74.4											120	-45.8	-0.002	0.001	-0.002	-0.001	0
		74.6	-0.003	74.6											120	-45.6	-0.002	0.001	-0.002	-0.001	0
		74.8	-0.002	74.8											120	-45.4	-0.003	0.001	-0.001	-0.002	0.001
		75	-0.003	75											120	-45.2	-0.002	0.001	-0.001	-0.002	0.001
		75.2	-0.003	75.2											120	-45	-0.003	0.001	-0.001	-0.003	0.001
		75.4	-0.003	75.4											120	-44.8	-0.003	0.001	-0.001	-0.003	0.001
		75.6	-0.003	75.6											120	-44.6	-0.003	0.001	-0.001	-0.003	0.001
		75.8	-0.003	75.8											120	-44.4	-0.003	0.001	-0.001	-0.003	0.001
		76	-0.004	76											120	-44.2	-0.003	0.001	-0.001	-0.002	0
		76.2	-0.004	76.2											120	-44	-0.004	0.001	0	-0.002	0
		76.4	-0.003	76.4											120	-43.8	-0.004	0.001	0	-0.002	0
		76.6	-0.003	76.6											120	-43.6	-0.003	0.001	0	-0.001	0
		76.8	-0.003	76.8											120	-43.4	-0.003	0.001	0	-0.001	-0.001
		77	-0.002	77											120	-43.2	-0.003	0.001	0	-0.002	-0.001
		77.2	-0.002	77.2											120	-43	-0.002	0.001	-0.001	-0.001	-0.001
		77.4	-0.002	77.4											120	-42.8	-0.002	0.001	-0.002	-0.002	-0.001
		77.6	-0.002	77.6											120	-42.6	-0.002	0.001	-0.002	-0.002	-0.001
		77.8	-0.002	77.8											120	-42.4	-0.002	0.001	-0.002	-0.002	0
		78	-0.001	78											120	-42.2	-0.002	0	-0.002	-0.001	0
		78.2	-0.001	78.2											120	-42	-0.001	0.001	-0.002	-0.002	0
		78.4	-0.001	78.4											120	-41.8	-0.001	0.001	-0.002	-0.002	0
		78.6	-0.001	78.6											120	-41.6	-0.001	0.001	-0.002	-0.003	0
		78.8	-0.001	78.8											120	-41.4	-0.001	0	-0.002	-0.003	0
		79	-0.001	79											120	-41.2	-0.001	0.001	-0.002	-0.003	-0.001
		79.2	-0.002	79.2											120	-41	-0.001	0	-0.002	-0.003	0
		79.4	-0.001	79.4											120	-40.8	-0.002	0.001	-0.001	-0.003	-0.001
		79.6	-0.001	79.6											120	-40.6	-0.001	0.001	-0.001	-0.003	-0.001
		79.8	-0.002	79.8											120	-40.4	-0.001	0.001	-0.001	-0.003	-0.001
		80	-0.002	80											120	-40.2	-0.002	0	-0.001	-0.002	-0.001
		80.2	-0.002	80.2											120	-40	-0.002	0	-0.001	-0.002	-0.001
		80.4	-0.002	80.4											120	-39.8	-0.002	0.001	-0.001	-0.002	-0.001
		80.6	-0.003	80.6											120	-39.6	-0.002	0.001	-0.001	-0.001	-0.001
		80.8	-0.003	80.8											120	-39.4	-0.003	0	-0.001	-0.002	0
		81	-0.003	81											120	-39.2	-0.003	0.001	-0.002	-0.002	-0.001
		81.2	-0.003	81.2											120	-39	-0.003	0.001	-0.002	-0.002	-0.001
		81.4	-0.003	81.4											120	-38.8	-0.003	0	-0.002	-0.001	-0.002
		81.6	-0.004	81.6											120	-38.6	-0.003	0	-0.002	-0.001	-0.001
		81.8	-0.004	81.8											120	-38.4	-0.004	0	-0.002	-0.001	-0.002
		82	-0.003	82											120	-38.2	-0.004	0	-0.003	-0.001	-0.002
		82.2	-0.003	82.2											120	-38	-0.003	0.001	-0.002	-0.001	-0.002
		82.4	-0.003	82.4											120	-37.8	-0.003	0.001	-0.003	-0.001	-0.003
		82.6	-0.003	82.6											120	-37.6	-0.003	0	-0.003	-0.001	-0.002
		82.8	-0.002	82.8											120	-37.4	-0.003	0.001	-0.003	-0.001	-0.002
		83	-0.001	83											120	-37.2	-0.002	0.001	-0.003	-0.001	-0.002
		83.2	-0.001	83.2											120	-37	-0.001	0.001	-0.002	-0.001	-0.001
		83.4	0	83.4											120	-36.8	-0.001	0.001	-0.003	-0.001	-0.002
		83.6	0.001	83.6											120	-36.6	0	0.001	-0.003	-0.001	-0.001
		83.8	0.001	83.8											120	-36.4	0.001	0.001	-0.002	-0.002	0
		84	0.001	84											120	-36.2	0.001	0.001	-0.002	-0.002	0
		84.2	0.001	84.2											120	-36	0.001	0.002	-0.002	-0.002	0
		84.4	0.001	84.4											120	-35.8	0.001	0.002	-0.002	-0.002	0
		84.6	0.001	84.6											120	-35.6	0.001	0.002	-0.002	-0.002	0
		84.8	0.001	84.8											120	-35.4	0.001	0.002	-0.001	-0.002	0
		85	0	85											120	-35.2	0.001	0.002	0	-0.002	-0.001
		85.2	0	85.2											120	-35	0	0.001	0	-0.003	-0.001
		85.4	-0.001	85.4											120	-34.8	0	0.001	0	-0.003	-0.001
		85.6	-0.001	85.6											120	-34.6	-0.001	0.001	0	-0.003	-0.002
		85.8	-0.001	85.8											120	-34.4	-0.001	0	0	-0.003	-0.002
		86	-0.001	86											120	-34.2	-0.001	0	0	-0.002	-0.002
		86.2	-0.002	86.2											120	-34	-0.001	0	-0.001	-0.002	-0.003
		86.4	-0.002	86.4											120	-33.8	-0.002	0	-0.001	-0.001	-0.002
		86.6	-0.002	86.6											120	-33.6	-0.002	0	-0.001	-0.001	-0.002
		86.8	-0.002	86.8											120	-33.4	-0.002	0	-0.001	-0.001	-0.001
		87	-0.001	87											120	-33.2	-0.002	0.001	-0.001	-0.001	-0.001
		87.2	-0.001	87.2											120	-33	-0.001	0	0	-0.001	-0.001
		87.4	-0.001	87.4											120	-32.8	-0.001	0	-0.001	-0.001	-0.001
		87.6	-0.001	87.6											120	-32.6	-0.001	0.001	0	-0.001	-0.001
		87.8	-0.002	87.8											120	-32.4	-0.001	0	0	-0.001	-0.001
		88	-0.002	88											120	-32.2	-0.002	0	-0.001	-0.001	0
		88.2	-0.002	88.2											120	-32	-0.002	0.001	-0.001	-0.001	0
		88.4	-0.002	88.4											120	-31.8	-0.002	0	-0.001	-0.001	0
		88.6	-0.001	88.6											120	-31.6	-0.002	0	-0.001	-0.001	0
		88.8	-0.001	88.8											120	-31.4	-0.001	0	0	0	-0.001
		89	0	89											120	-31.2	-0.001	0	0	0	0
		89.2	0	89.2											120	-31	0	0	0	0	0
		89.4	0.001	89.4											120	-30.8	0	-0.001	0	0.001	0
		89.6	0.001	89.6											120	-30.6	0.001	-0.001	-0.001	0.001	0
		89.8	0.001	89.8											120	-30.4	0.001	-0.001	-0.001	0.002	0
		90	0.001	90											120	-30.2	0.001	-0.001	-0.001	0.001	0
		90.2	0.001	90.2											120	-30	0.001	-0.001	-0.001	0.001	-0.001
		90.4	0.001	90.4											120	-29.8	0.001	-0.001	-0.001	0.001	0
		90.6	0.001	90.6											120	-29.6	0.001	0	-0.001	0.001	0
		90.8	0.002	90.8											120	-29.4	0.001	0	-0.001	0	0
		91	0.001	91											120	-29.2	0.002	0	-0.001	0	0
		91.2	0.001	91.2											120	-29	0.001	0.001	0	0	0
		91.4	0	91.4											120	-28.8	0.001	0.001	0	0	0
		91.6	0	91.6											120	-28.6	0	0.001	0.001	-0.001	0
		91.8	-0.001	91.8											120	-28.4	0	0	0	0	0
		92	-0.001	92											120	-28.2	-0.001	0	0	-0.001	0
		92.2	-0.001	92.2											120	-28	-0.001	0.001	0	-0.001	-0.001
		92.4	-0.001	92.4											120	-27.8	-0.001	0.001	0	-0.001	0
		92.6	-0.001	92.6											120	-27.6	-0.001	0.001	0	-0.001	0
		92.8	-0.001	92.8											120	-27.4	-0.001	0.001	0	-0.001	0
		93	-0.001	93											120	-27.2	-0.001	0.001	0	0	0
		93.2	0	93.2											120	-27	-0.001	0.001	-0.001	0	0
		93.4	0	93.4											120	-26.8	0	0	-0.001	0	0
		93.6	0	93.6											120	-26.6	0	0	-0.001	0.001	0
		93.8	0	93.8											120	-26.4	0	0	-0.001	0	0
		94	0	94											120	-26.2	0	-0.001	-0.001	0	-0.001
		94.2	0	94.2											120	-26	0	-0.001	-0.002	0	-0.001
		94.4	0	94.4											120	-25.8	0	-0.001	-0.002	0.001	0
		94.6	0	94.6											120	-25.6	0	-0.001	-0.001	0.001	0
		94.8	0	94.8											120	-25.4	0	-0.001	-0.001	0	0
		95	0	95											120	-25.2	0	-0.002	-0.001	0	0
		95.2	0	95.2											120	-25	0	-0.002	0	0	0.001
		95.4	0	95.4											120	-24.8	0	-0.002	0	0	0.001
		95.6	0	95.6											120	-24.6	0	-0.003	0	-0.001	0.001
		95.8	0	95.8											120	-24.4	0	-0.002	-0.001	-0.001	0
		96	0	96											120	-24.2	0	-0.002	-0.001	-0.001	-0.001
		96.2	-0.001	96.2											120	-24	0	-0.001	-0.001	-0.002	0
		96.4	0	96.4											120	-23.8	-0.001	-0.001	-0.001	-0.002	0
		96.6	0	96.6											120	-23.6	0	0	-0.001	-0.002	-0.001
		96.8	-0.001	96.8											120	-23.4	0	0	-0.001	-0.001	-0.001
		97	0	97											120	-23.2	-0.001	0.001	-0.001	-0.001	-0.001
		97.2	0	97.2											120	-23	0	0.001	-0.001	-0.001	-0.001
		97.4	0	97.4											120	-22.8	0	0.001	-0.001	-0.001	-0.001
		97.6	0	97.6											120	-22.6	0	0.001	0	-0.001	-0.002
		97.8	0	97.8											120	-22.4	0	0.001	-0.001	-0.001	-0.001
		98	0	98											120	-22.2	0	0.001	0	-0.001	-0.001
		98.2	0	98.2											120	-22	0	0.001	0	-0.001	-0.001
		98.4	0	98.4											120	-21.8	0	0.001	0	-0.001	-0.001
		98.6	0.001	98.6											120	-21.6	0	0.001	0	-0.001	-0.001
		98.8	0.001	98.8											120	-21.4	0.001	0.001	0.001	-0.002	-0.001
		99	0.001	99											120	-21.2	0.001	0	0	-0.002	0
		99.2	0.001	99.2											120	-21	0.001	0	0	-0.002	0
		99.4	0.001	99.4											120	-20.8	0.001	0	0	-0.001	0
		99.6	0.001	99.6											120	-20.6	0.001	0	0	-0.001	0
		99.8	0.001	99.8											120	-20.4	0.001	0	-0.001	0	0
		100	0.001	100											120	-20.2	0.001	0	-0.001	0	-0.001
		100.2	0	100.2											120	-20	0.001	-0.001	-0.001	-0.001	0
		100.4	0	100.4											120	-19.8	0	-0.001	0	0	0
		100.6	0	100.6											120	-19.6	0	0	0	0	0
		100.8	0	100.8											120	-19.4	0	0	0	0.001	0
		101	0	101											120	-19.2	0	0	0	0.001	0
		101.2	0	101.2											120	-19	0	0	0.001	0.001	0
		101.4	0	101.4											120	-18.8	0	0	0.001	0.001	0.001
		101.6	0	101.6											120	-18.6	0	0	0	0.001	0.001
		101.8	0	101.8											120	-18.4	0	0	0	0.002	0.001
		102	0.001	102											120	-18.2	0	0.001	0.001	0.001	0.001
		102.2	0.001	102.2											120	-18	0.001	0	0	0.001	0.001
		102.4	0.001	102.4											120	-17.8	0.001	0.001	0.001	0.001	0.001
		102.6	0	102.6											120	-17.6	0.001	0.001	0.001	0	0.001
		102.8	0	102.8											120	-17.4	0	0.001	0.001	0	0.001
		103	0.001	103											120	-17.2	0	0.001	0	0	0.002
		103.2	0	103.2											120	-17	0.001	0.001	0.001	0	0.001
		103.4	0	103.4											120	-16.8	0	0.001	0.001	0	0.001
		103.6	0	103.6											120	-16.6	0	0.001	0.001	-0.001	0
		103.8	0	103.8											120	-16.4	0	0	0.001	-0.001	0
		104	-0.001	104											120	-16.2	0	0	0.001	-0.001	-0.001
		104.2	-0.001	104.2											120	-16	-0.001	0	0.002	0	-0.001
		104.4	-0.001	104.4											120	-15.8	-0.001	-0.001	0.002	0	-0.001
		104.6	-0.001	104.6											120	-15.6	-0.001	-0.001	0.001	0	-0.001
		104.8	-0.001	104.8											120	-15.4	-0.001	0	0.001	0	-0.001
		105	-0.001	105											120	-15.2	-0.001	0	0.001	0.001	-0.001
		105.2	-0.001	105.2											120	-15	-0.001	0	0.001	0.001	-0.001
		105.4	0	105.4											120	-14.8	-0.001	0.001	0	0.001	-0.001
		105.6	-0.001	105.6											120	-14.6	0	0	0	0.002	-0.001
		105.8	-0.001	105.8											120	-14.4	-0.001	0	-0.001	0.002	0
		106	-0.001	106											120	-14.2	-0.001	0	-0.001	0.001	0
		106.2	-0.001	106.2											120	-14	-0.001	0	-0.001	0.001	0
		106.4	-0.001	106.4											120	-13.8	-0.001	0.001	-0.001	0	0
		106.6	-0.001	106.6											120	-13.6	-0.001	0.001	0	0	0
		106.8	0	106.8											120	-13.4	-0.001	0.001	-0.001	0.001	0.001
		107	0	107											120	-13.2	0	0.002	-0.001	0	0.001
		107.2	0	107.2											120	-13	0	0.001	0	0	0
		107.4	-0.001	107.4											120	-12.8	0	0.001	-0.001	0	0
		107.6	0	107.6											120	-12.6	-0.001	0.001	0	0	0
		107.8	0	107.8											120	-12.4	0	0	0	0	0
		108	0	108											120	-12.2	0	0	0.001	0	0
		108.2	0	108.2											120	-12	0	0	0.001	0	0
		108.4	0	108.4											120	-11.8	0	-0.001	0.001	0	0.001
		108.6	0	108.6											120	-11.6	0	0	0.001	0	0.001
		108.8	0	108.8											120	-11.4	0	0	0.001	-0.001	0.001
		109	0.001	109											120	-11.2	0	0	0.001	0	0.001
		109.2	0.001	109.2											120	-11	0.001	0	0.001	0	0.001
		109.4	0.001	109.4											120	-10.8	0.001	0	0	0	0
		109.6	0.001	109.6											120	-10.6	0.001	0	0	0	0
		109.8	0.001	109.8											120	-10.4	0.001	0	0	0	0
		110	0.001	110											120	-10.2	0.001	0	0	-0.001	0
		110.2	0.002	110.2											120	-10	0.001	0	-0.001	-0.001	0
		110.4	0.002	110.4											120	-9.8	0.002	0	0	-0.001	0
		110.6	0.001	110.6											120	-9.6	0.002	0	0	0	0
		110.8	0.001	110.8											120	-9.4	0.001	0	0	0	-0.001
		111	0	111											120	-9.2	0.001	0	0	0	-0.001
		111.2	0	111.2											120	-9	0	0	0	0	-0.001
		111.4	0	111.4											120	-8.8	0	0	-0.001	0	0
		111.6	0	111.6											120	-8.6	0	0	0	0	0
		111.8	0	111.8											120	-8.4	0	0	0	0	0
		112	0	112											120	-8.2	0	0	0	0	0.001
		112.2	-0.001	112.2											120	-8	0	0	0.001	0	0.001
		112.4	0	112.4											120	-7.8	-0.001	0	0.001	0	0.001
		112.6	-0.001	112.6											120	-7.6	0	0	0.001	0	0.001
		112.8	0	112.8											120	-7.4	-0.001	0	0.001	-0.001	0.001
		113	0	113											120	-7.2	0	0	0.001	-0.001	0.001
		113.2	0	113.2											120	-7	0	0	0.001	-0.001	0
		113.4	0	113.4											120	-6.8	0	0	0.001	0	0
		113.6	0	113.6											120	-6.6	0	0	0	0	0
		113.8	0	113.8											120	-6.4	0	0	0	0	0
		114	0	114											120	-6.2	0	0	0	0	0.001
		114.2	0	114.2											120	-6	0	0	0	0	0.001
		114.4	-0.001	114.4											120	-5.8	0	0	0	0	0.001
		114.6	-0.001	114.6											120	-5.6	-0.001	0	0	0	0.001
		114.8	-0.001	114.8											120	-5.4	-0.001	0	0	0	0
		115	0	115											120	-5.2	-0.001	0.001	-0.001	-0.001	0
		115.2	0	115.2											120	-5	0	0	-0.001	0	0
		115.4	0	115.4											120	-4.8	0	0.001	-0.001	0	0
		115.6	0.001	115.6											120	-4.6	0	0	-0.001	-0.001	0
		115.8	0.001	115.8											120	-4.4	0.001	0	-0.001	0	0
		116	0.001	116											120	-4.2	0.001	0	-0.001	-0.001	0
		116.2	0.001	116.2											120	-4	0.001	-0.001	0	-0.001	0
		116.4	0.001	116.4											120	-3.8	0.001	-0.001	0	-0.002	-0.001
		116.6	0.001	116.6											120	-3.6	0.001	-0.001	-0.001	-0.002	-0.002
		116.8	0.002	116.8											120	-3.4	0.001	-0.001	-0.001	-0.001	-0.002
		117	0.001	117											120	-3.2	0.002	-0.001	-0.001	-0.001	-0.002
		117.2	0.001	117.2											120	-3	0.001	-0.001	-0.001	0	-0.002
		117.4	0.001	117.4											120	-2.8	0.001	-0.001	-0.001	0.001	-0.002
		117.6	0	117.6											120	-2.6	0.001	-0.001	-0.001	0.001	-0.002
		117.8	0	117.8											120	-2.4	0	0	0	0.001	-0.001
		118	0	118											120	-2.2	0	0	0	0.001	-0.001
		118.2	0	118.2											120	-2	0	0	-0.001	0.001	-0.001
		118.4	0	118.4											120	-1.8	0	0	-0.001	0	0
		118.6	0	118.6											120	-1.6	0	0	-0.001	0	-0.001
		118.8	0	118.8											120	-1.4	0	0	-0.001	0	0
		119	0	119											120	-1.2	0	0	-0.001	-0.001	0
		119.2	0	119.2											120	-1	0	0	-0.001	-0.001	0
		119.4	0	119.4											120	-0.8	0	0	-0.001	-0.001	0
		119.6	0	119.6											120	-0.6	0	-0.001	-0.001	-0.001	0
		119.8	0	119.8											120	-0.4	0	-0.001	0	-0.002	0.001
		120.001	0.011	120.001											120	-0.2	0	-0.001	0	-0.002	0.001
		120.201	0.01	120.201											120	0.001	0.011	0.026	0.06	0.146	0.324
		120.401	0.01	120.401											120	0.201	0.01	0.028	0.065	0.16	0.346
		120.601	0.01	120.601											120	0.401	0.01	0.03	0.07	0.173	0.368
		120.801	0.01	120.801											120	0.601	0.01	0.032	0.075	0.186	0.391
		121.001	0.01	121.001											120	0.801	0.01	0.034	0.08	0.199	0.412
		121.201	0.01	121.201											120	1.001	0.01	0.035	0.085	0.21	0.432
		121.401	0.009	121.401											120	1.201	0.01	0.036	0.089	0.22	0.448
		121.601	0.009	121.601											120	1.401	0.009	0.037	0.092	0.228	0.462
		121.801	0.009	121.801											120	1.601	0.009	0.038	0.095	0.233	0.472
		122.001	0.008	122.001											120	1.801	0.009	0.038	0.096	0.237	0.477
		122.201	0.008	122.201											120	2.001	0.008	0.039	0.096	0.237	0.476
		122.401	0.008	122.401											120	2.201	0.008	0.038	0.094	0.234	0.47
		122.601	0.008	122.601											120	2.401	0.008	0.038	0.094	0.232	0.467
		122.801	0.008	122.801											120	2.601	0.008	0.038	0.093	0.231	0.466
		123.001	0.008	123.001											120	2.801	0.008	0.037	0.093	0.231	0.466
		123.201	0.007	123.201											120	3.001	0.008	0.038	0.093	0.231	0.466
		123.401	0.008	123.401											120	3.201	0.007	0.038	0.093	0.231	0.466
		123.601	0.008	123.601											120	3.401	0.008	0.038	0.093	0.231	0.466
		123.801	0.008	123.801											120	3.601	0.008	0.038	0.093	0.232	0.466
		124.001	0.008	124.001											120	3.801	0.008	0.038	0.094	0.232	0.467
		124.201	0.009	124.201											120	4.001	0.008	0.039	0.094	0.232	0.467
		124.401	0.009	124.401											120	4.201	0.009	0.039	0.095	0.232	0.466
		124.601	0.009	124.601											120	4.401	0.009	0.04	0.095	0.231	0.466
		124.801	0.009	124.801											120	4.601	0.009	0.04	0.096	0.231	0.466
		125.001	0.01	125.001											120	4.801	0.009	0.039	0.097	0.231	0.467
		125.201	0.01	125.201											120	5.001	0.01	0.039	0.097	0.23	0.466
		125.401	0.01	125.401											120	5.201	0.01	0.039	0.098	0.23	0.466
		125.601	0.01	125.601											120	5.401	0.01	0.039	0.098	0.23	0.466
		125.801	0.011	125.801											120	5.601	0.01	0.039	0.097	0.23	0.466
		126.001	0.01	126.001											120	5.801	0.011	0.04	0.098	0.23	0.465
		126.201	0.01	126.201											120	6.001	0.01	0.04	0.097	0.231	0.465
		126.401	0.01	126.401											120	6.201	0.01	0.04	0.097	0.231	0.465
		126.601	0.01	126.601											120	6.401	0.01	0.04	0.097	0.231	0.465
		126.801	0.01	126.801											120	6.601	0.01	0.041	0.096	0.232	0.465
		127.001	0.01	127.001											120	6.801	0.01	0.041	0.096	0.232	0.464
		127.201	0.01	127.201											120	7.001	0.01	0.041	0.096	0.232	0.464
		127.401	0.01	127.401											120	7.201	0.01	0.042	0.096	0.232	0.464
		127.601	0.01	127.601											120	7.401	0.01	0.041	0.097	0.233	0.464
		127.801	0.01	127.801											120	7.601	0.01	0.041	0.097	0.232	0.464
		128.001	0.01	128.001											120	7.801	0.01	0.041	0.097	0.232	0.464
		128.201	0.01	128.201											120	8.001	0.01	0.041	0.097	0.232	0.464
		128.401	0.01	128.401											120	8.201	0.01	0.041	0.097	0.232	0.465
		128.601	0.011	128.601											120	8.401	0.01	0.04	0.097	0.232	0.466
		128.801	0.011	128.801											120	8.601	0.011	0.039	0.097	0.231	0.466
		129.001	0.012	129.001											120	8.801	0.011	0.039	0.097	0.231	0.466
		129.201	0.012	129.201											120	9.001	0.012	0.039	0.097	0.231	0.467
		129.401	0.012	129.401											120	9.201	0.012	0.039	0.097	0.231	0.467
		129.601	0.012	129.601											120	9.401	0.012	0.038	0.098	0.232	0.467
		129.801	0.012	129.801											120	9.601	0.012	0.038	0.097	0.232	0.467
		130.001	0.012	130.001											120	9.801	0.012	0.039	0.098	0.232	0.467
		130.201	0.012	130.201											120	10.001	0.012	0.039	0.098	0.234	0.468
		130.401	0.012	130.401											120	10.201	0.012	0.039	0.098	0.234	0.468
		130.601	0.011	130.601											120	10.401	0.012	0.039	0.097	0.235	0.467
		130.801	0.011	130.801											120	10.601	0.011	0.04	0.098	0.234	0.467
		131.001	0.011	131.001											120	10.801	0.011	0.04	0.097	0.234	0.467
		131.201	0.011	131.201											120	11.001	0.011	0.041	0.098	0.234	0.467
		131.401	0.011	131.401											120	11.201	0.011	0.041	0.098	0.234	0.467
		131.601	0.011	131.601											120	11.401	0.011	0.041	0.098	0.234	0.467
		131.801	0.011	131.801											120	11.601	0.011	0.041	0.098	0.234	0.467
		132.001	0.01	132.001											120	11.801	0.011	0.042	0.098	0.234	0.467
		132.201	0.011	132.201											120	12.001	0.01	0.042	0.099	0.233	0.467
		132.401	0.011	132.401											120	12.201	0.011	0.042	0.099	0.233	0.468
		132.601	0.011	132.601											120	12.401	0.011	0.042	0.1	0.232	0.467
		132.801	0.011	132.801											120	12.601	0.011	0.042	0.1	0.232	0.467
		133.001	0.011	133.001											120	12.801	0.011	0.041	0.1	0.232	0.467
		133.201	0.011	133.201											120	13.001	0.011	0.042	0.1	0.232	0.466
		133.401	0.011	133.401											120	13.201	0.011	0.042	0.1	0.232	0.465
		133.601	0.011	133.601											120	13.401	0.011	0.042	0.1	0.232	0.465
		133.801	0.011	133.801											120	13.601	0.011	0.042	0.099	0.233	0.465
		134.001	0.011	134.001											120	13.801	0.011	0.043	0.099	0.233	0.465
		134.201	0.01	134.201											120	14.001	0.011	0.043	0.099	0.233	0.465
		134.401	0.01	134.401											120	14.201	0.01	0.042	0.099	0.234	0.465
		134.601	0.01	134.601											120	14.401	0.01	0.043	0.098	0.234	0.465
		134.801	0.01	134.801											120	14.601	0.01	0.043	0.098	0.234	0.465
		135.001	0.011	135.001											120	14.801	0.01	0.043	0.098	0.234	0.466
		135.201	0.011	135.201											120	15.001	0.011	0.042	0.098	0.233	0.466
		135.401	0.011	135.401											120	15.201	0.011	0.042	0.098	0.234	0.467
		135.601	0.011	135.601											120	15.401	0.011	0.042	0.098	0.234	0.467
		135.801	0.011	135.801											120	15.601	0.011	0.042	0.099	0.234	0.467
		136.001	0.011	136.001											120	15.801	0.011	0.042	0.099	0.233	0.467
		136.201	0.011	136.201											120	16.001	0.011	0.042	0.1	0.233	0.466
		136.401	0.011	136.401											120	16.201	0.011	0.042	0.099	0.233	0.466
		136.601	0.011	136.601											120	16.401	0.011	0.042	0.099	0.232	0.466
		136.801	0.011	136.801											120	16.601	0.011	0.042	0.099	0.232	0.466
		137.001	0.011	137.001											120	16.801	0.011	0.042	0.099	0.232	0.465
		137.201	0.011	137.201											120	17.001	0.011	0.042	0.1	0.232	0.465
		137.401	0.011	137.401											120	17.201	0.011	0.042	0.1	0.232	0.465
		137.601	0.011	137.601											120	17.401	0.011	0.042	0.1	0.232	0.465
		137.801	0.011	137.801											120	17.601	0.011	0.042	0.1	0.233	0.465
		138.001	0.011	138.001											120	17.801	0.011	0.043	0.1	0.233	0.465
		138.201	0.011	138.201											120	18.001	0.011	0.043	0.101	0.233	0.465
		138.401	0.011	138.401											120	18.201	0.011	0.042	0.101	0.234	0.465
		138.601	0.011	138.601											120	18.401	0.011	0.042	0.101	0.234	0.466
		138.801	0.011	138.801											120	18.601	0.011	0.042	0.101	0.233	0.466
		139.001	0.011	139.001											120	18.801	0.011	0.042	0.1	0.233	0.466
		139.201	0.011	139.201											120	19.001	0.011	0.042	0.101	0.232	0.467
		139.401	0.011	139.401											120	19.201	0.011	0.042	0.101	0.233	0.467
		139.601	0.012	139.601											120	19.401	0.011	0.043	0.101	0.233	0.467
		139.801	0.012	139.801											120	19.601	0.012	0.043	0.101	0.233	0.467
		140.001	0.011	140.001											120	19.801	0.012	0.042	0.101	0.233	0.467
		140.201	0.011	140.201											120	20.001	0.011	0.043	0.101	0.233	0.466
		140.401	0.011	140.401											120	20.201	0.011	0.043	0.101	0.233	0.466
		140.601	0.011	140.601											120	20.401	0.011	0.043	0.102	0.233	0.467
		140.801	0.011	140.801											120	20.601	0.011	0.043	0.102	0.233	0.467
		141.001	0.011	141.001											120	20.801	0.011	0.043	0.102	0.232	0.467
		141.201	0.011	141.201											120	21.001	0.011	0.044	0.103	0.233	0.467
		141.401	0.011	141.401											120	21.201	0.011	0.043	0.103	0.232	0.466
		141.601	0.011	141.601											120	21.401	0.011	0.044	0.103	0.232	0.466
		141.801	0.012	141.801											120	21.601	0.011	0.044	0.103	0.233	0.466
		142.001	0.012	142.001											120	21.801	0.012	0.044	0.103	0.233	0.466
		142.201	0.012	142.201											120	22.001	0.012	0.043	0.103	0.233	0.466
		142.401	0.012	142.401											120	22.201	0.012	0.044	0.103	0.233	0.466
		142.601	0.012	142.601											120	22.401	0.012	0.044	0.103	0.233	0.467
		142.801	0.013	142.801											120	22.601	0.012	0.044	0.102	0.233	0.466
		143.001	0.013	143.001											120	22.801	0.013	0.044	0.102	0.233	0.467
		143.201	0.013	143.201											120	23.001	0.013	0.044	0.102	0.233	0.467
		143.401	0.013	143.401											120	23.201	0.013	0.044	0.102	0.234	0.467
		143.601	0.013	143.601											120	23.401	0.013	0.044	0.102	0.234	0.466
		143.801	0.013	143.801											120	23.601	0.013	0.043	0.101	0.234	0.466
		144.001	0.013	144.001											120	23.801	0.013	0.043	0.101	0.234	0.466
		144.201	0.013	144.201											120	24.001	0.013	0.043	0.102	0.234	0.466
		144.401	0.012	144.401											120	24.201	0.013	0.043	0.102	0.234	0.466
		144.601	0.012	144.601											120	24.401	0.012	0.044	0.102	0.233	0.467
		144.801	0.012	144.801											120	24.601	0.012	0.044	0.102	0.233	0.467
		145.001	0.012	145.001											120	24.801	0.012	0.044	0.102	0.233	0.467
		145.201	0.012	145.201											120	25.001	0.012	0.044	0.102	0.233	0.467
		145.401	0.012	145.401											120	25.201	0.012	0.043	0.102	0.233	0.467
		145.601	0.012	145.601											120	25.401	0.012	0.043	0.102	0.234	0.467
		145.801	0.012	145.801											120	25.601	0.012	0.043	0.103	0.235	0.467
		146.001	0.012	146.001											120	25.801	0.012	0.044	0.103	0.235	0.467
		146.201	0.012	146.201											120	26.001	0.012	0.044	0.103	0.235	0.467
		146.401	0.012	146.401											120	26.201	0.012	0.044	0.103	0.236	0.467
		146.601	0.013	146.601											120	26.401	0.012	0.044	0.104	0.235	0.467
		146.801	0.013	146.801											120	26.601	0.013	0.044	0.104	0.236	0.467
		147.001	0.013	147.001											120	26.801	0.013	0.044	0.104	0.235	0.467
		147.201	0.013	147.201											120	27.001	0.013	0.045	0.103	0.235	0.467
		147.401	0.014	147.401											120	27.201	0.013	0.045	0.103	0.236	0.467
		147.601	0.014	147.601											120	27.401	0.014	0.044	0.103	0.235	0.466
		147.801	0.013	147.801											120	27.601	0.014	0.044	0.103	0.235	0.466
		148.001	0.013	148.001											120	27.801	0.013	0.045	0.103	0.234	0.467
		148.201	0.013	148.201											120	28.001	0.013	0.045	0.103	0.235	0.467
		148.401	0.013	148.401											120	28.201	0.013	0.045	0.102	0.234	0.466
		148.601	0.013	148.601											120	28.401	0.013	0.045	0.103	0.234	0.467
		148.801	0.013	148.801											120	28.601	0.013	0.045	0.103	0.234	0.467
		149.001	0.012	149.001											120	28.801	0.013	0.045	0.103	0.233	0.468
		149.201	0.012	149.201											120	29.001	0.012	0.045	0.103	0.233	0.466
		149.401	0.012	149.401											120	29.201	0.012	0.045	0.103	0.233	0.467
		149.601	0.012	149.601											120	29.401	0.012	0.045	0.103	0.234	0.467
		149.801	0.011	149.801											120	29.601	0.012	0.045	0.103	0.235	0.466
		150.001	0.011	150.001											120	29.801	0.011	0.044	0.103	0.235	0.467
		150.201	0.011	150.201											120	30.001	0.011	0.044	0.103	0.235	0.467
		150.401	0.011	150.401											120	30.201	0.011	0.044	0.103	0.235	0.467
		150.601	0.011	150.601											120	30.401	0.011	0.044	0.103	0.235	0.467
		150.801	0.011	150.801											120	30.601	0.011	0.044	0.103	0.235	0.468
		151.001	0.012	151.001											120	30.801	0.011	0.044	0.103	0.235	0.468
		151.201	0.011	151.201											120	31.001	0.012	0.044	0.103	0.235	0.468
		151.401	0.012	151.401											120	31.201	0.011	0.044	0.102	0.236	0.468
		151.601	0.012	151.601											120	31.401	0.012	0.044	0.102	0.236	0.468
		151.801	0.012	151.801											120	31.601	0.012	0.045	0.102	0.236	0.469
		152.001	0.012	152.001											120	31.801	0.012	0.045	0.102	0.236	0.469
		152.201	0.012	152.201											120	32.001	0.012	0.045	0.102	0.236	0.468
		152.401	0.013	152.401											120	32.201	0.012	0.045	0.102	0.236	0.469
		152.601	0.013	152.601											120	32.401	0.013	0.046	0.102	0.235	0.469
		152.801	0.013	152.801											120	32.601	0.013	0.046	0.102	0.235	0.469
		153.001	0.013	153.001											120	32.801	0.013	0.046	0.102	0.236	0.468
		153.201	0.013	153.201											120	33.001	0.013	0.046	0.102	0.235	0.467
		153.401	0.014	153.401											120	33.201	0.013	0.046	0.102	0.235	0.468
		153.601	0.013	153.601											120	33.401	0.014	0.046	0.102	0.235	0.467
		153.801	0.013	153.801											120	33.601	0.013	0.046	0.102	0.235	0.467
		154.001	0.013	154.001											120	33.801	0.013	0.046	0.102	0.235	0.467
		154.201	0.013	154.201											120	34.001	0.013	0.045	0.103	0.234	0.468
		154.401	0.013	154.401											120	34.201	0.013	0.045	0.103	0.234	0.468
		154.601	0.013	154.601											120	34.401	0.013	0.044	0.104	0.234	0.468
		154.801	0.013	154.801											120	34.601	0.013	0.044	0.104	0.234	0.468
		155.001	0.013	155.001											120	34.801	0.013	0.044	0.104	0.234	0.468
		155.201	0.012	155.201											120	35.001	0.013	0.045	0.104	0.234	0.469
		155.401	0.012	155.401											120	35.201	0.012	0.044	0.104	0.235	0.469
		155.601	0.012	155.601											120	35.401	0.012	0.045	0.105	0.235	0.469
		155.801	0.012	155.801											120	35.601	0.012	0.045	0.105	0.235	0.469
		156.001	0.012	156.001											120	35.801	0.012	0.045	0.105	0.235	0.469
		156.201	0.012	156.201											120	36.001	0.012	0.045	0.104	0.234	0.468
		156.401	0.012	156.401											120	36.201	0.012	0.045	0.105	0.234	0.469
		156.601	0.012	156.601											120	36.401	0.012	0.046	0.104	0.234	0.469
		156.801	0.012	156.801											120	36.601	0.012	0.046	0.104	0.235	0.469
		157.001	0.012	157.001											120	36.801	0.012	0.046	0.104	0.235	0.469
		157.201	0.012	157.201											120	37.001	0.012	0.047	0.104	0.235	0.469
		157.401	0.012	157.401											120	37.201	0.012	0.047	0.104	0.235	0.469
		157.601	0.011	157.601											120	37.401	0.012	0.048	0.103	0.235	0.469
		157.801	0.012	157.801											120	37.601	0.011	0.048	0.103	0.235	0.469
		158.001	0.012	158.001											120	37.801	0.012	0.048	0.103	0.235	0.469
		158.201	0.013	158.201											120	38.001	0.012	0.048	0.104	0.235	0.469
		158.401	0.013	158.401											120	38.201	0.013	0.048	0.103	0.235	0.469
		158.601	0.014	158.601											120	38.401	0.013	0.048	0.103	0.235	0.469
		158.801	0.014	158.801											120	38.601	0.014	0.048	0.103	0.235	0.469
		159.001	0.014	159.001											120	38.801	0.014	0.048	0.103	0.235	0.469
		159.201	0.014	159.201											120	39.001	0.014	0.047	0.103	0.234	0.469
		159.401	0.014	159.401											120	39.201	0.014	0.047	0.103	0.235	0.469
		159.601	0.014	159.601											120	39.401	0.014	0.046	0.103	0.235	0.468
		159.801	0.014	159.801											120	39.601	0.014	0.046	0.103	0.235	0.467
		160.001	0.014	160.001											120	39.801	0.014	0.046	0.103	0.236	0.467
		160.201	0.013	160.201											120	40.001	0.014	0.046	0.103	0.236	0.467
		160.401	0.013	160.401											120	40.201	0.013	0.045	0.103	0.236	0.467
		160.601	0.013	160.601											120	40.401	0.013	0.045	0.104	0.237	0.467
		160.801	0.012	160.801											120	40.601	0.013	0.045	0.103	0.237	0.467
		161.001	0.012	161.001											120	40.801	0.012	0.045	0.104	0.237	0.467
		161.201	0.012	161.201											120	41.001	0.012	0.046	0.104	0.237	0.467
		161.401	0.012	161.401											120	41.201	0.012	0.046	0.104	0.237	0.467
		161.601	0.012	161.601											120	41.401	0.012	0.046	0.104	0.237	0.467
		161.801	0.012	161.801											120	41.601	0.012	0.046	0.104	0.238	0.467
		162.001	0.013	162.001											120	41.801	0.012	0.046	0.104	0.238	0.467
		162.201	0.014	162.201											120	42.001	0.013	0.045	0.104	0.238	0.468
		162.401	0.014	162.401											120	42.201	0.014	0.046	0.104	0.238	0.468
		162.601	0.014	162.601											120	42.401	0.014	0.046	0.103	0.238	0.469
		162.801	0.014	162.801											120	42.601	0.014	0.046	0.104	0.238	0.469
		163.001	0.014	163.001											120	42.801	0.014	0.046	0.104	0.238	0.469
		163.201	0.014	163.201											120	43.001	0.014	0.046	0.104	0.238	0.469
		163.401	0.015	163.401											120	43.201	0.014	0.046	0.105	0.238	0.469
		163.601	0.015	163.601											120	43.401	0.015	0.046	0.105	0.239	0.469
		163.801	0.014	163.801											120	43.601	0.015	0.046	0.105	0.238	0.47
		164.001	0.014	164.001											120	43.801	0.014	0.046	0.106	0.238	0.47
		164.201	0.015	164.201											120	44.001	0.014	0.046	0.106	0.238	0.47
		164.401	0.015	164.401											120	44.201	0.015	0.046	0.106	0.237	0.47
		164.601	0.015	164.601											120	44.401	0.015	0.046	0.106	0.238	0.468
		164.801	0.014	164.801											120	44.601	0.015	0.046	0.105	0.237	0.468
		165.001	0.015	165.001											120	44.801	0.014	0.047	0.105	0.236	0.468
		165.201	0.014	165.201											120	45.001	0.015	0.047	0.105	0.236	0.468
		165.401	0.014	165.401											120	45.201	0.014	0.047	0.105	0.236	0.468
		165.601	0.014	165.601											120	45.401	0.014	0.047	0.104	0.236	0.468
		165.801	0.014	165.801											120	45.601	0.014	0.047	0.104	0.236	0.467
		166.001	0.014	166.001											120	45.801	0.014	0.047	0.104	0.236	0.467
		166.201	0.014	166.201											120	46.001	0.014	0.047	0.104	0.236	0.467
		166.401	0.014	166.401											120	46.201	0.014	0.048	0.103	0.236	0.467
		166.601	0.014	166.601											120	46.401	0.014	0.048	0.103	0.236	0.467
		166.801	0.014	166.801											120	46.601	0.014	0.048	0.104	0.236	0.468
		167.001	0.013	167.001											120	46.801	0.014	0.048	0.104	0.236	0.468
		167.201	0.013	167.201											120	47.001	0.013	0.048	0.105	0.237	0.468
		167.401	0.013	167.401											120	47.201	0.013	0.048	0.105	0.237	0.468
		167.601	0.013	167.601											120	47.401	0.013	0.048	0.106	0.238	0.469
		167.801	0.013	167.801											120	47.601	0.013	0.047	0.107	0.237	0.47
		168.001	0.013	168.001											120	47.801	0.013	0.047	0.107	0.238	0.47
		168.201	0.014	168.201											120	48.001	0.013	0.047	0.107	0.238	0.469
		168.401	0.014	168.401											120	48.201	0.014	0.046	0.107	0.238	0.469
		168.601	0.014	168.601											120	48.401	0.014	0.047	0.107	0.238	0.468
		168.801	0.014	168.801											120	48.601	0.014	0.047	0.106	0.238	0.469
		169.001	0.014	169.001											120	48.801	0.014	0.047	0.106	0.238	0.469
		169.201	0.015	169.201											120	49.001	0.014	0.046	0.106	0.238	0.469
		169.401	0.015	169.401											120	49.201	0.015	0.046	0.105	0.239	0.469
		169.601	0.015	169.601											120	49.401	0.015	0.046	0.105	0.238	0.469
		169.801	0.015	169.801											120	49.601	0.015	0.046	0.105	0.238	0.468
		170.001	0.015	170.001											120	49.801	0.015	0.046	0.104	0.238	0.468
		170.201	0.015	170.201											120	50.001	0.015	0.046	0.104	0.237	0.468
		170.401	0.014	170.401											120	50.201	0.015	0.047	0.104	0.236	0.469
		170.601	0.014	170.601											120	50.401	0.014	0.046	0.104	0.235	0.469
		170.801	0.014	170.801											120	50.601	0.014	0.047	0.104	0.235	0.469
		171.001	0.013	171.001											120	50.801	0.014	0.047	0.104	0.235	0.469
		171.201	0.013	171.201											120	51.001	0.013	0.048	0.104	0.234	0.469
		171.401	0.013	171.401											120	51.201	0.013	0.048	0.104	0.234	0.47
		171.601	0.013	171.601											120	51.401	0.013	0.048	0.104	0.234	0.47
		171.801	0.013	171.801											120	51.601	0.013	0.048	0.105	0.234	0.47
		172.001	0.013	172.001											120	51.801	0.013	0.048	0.105	0.235	0.47
		172.201	0.013	172.201											120	52.001	0.013	0.048	0.105	0.235	0.47
		172.401	0.013	172.401											120	52.201	0.013	0.048	0.105	0.235	0.47
		172.601	0.013	172.601											120	52.401	0.013	0.048	0.105	0.235	0.47
		172.801	0.013	172.801											120	52.601	0.013	0.047	0.105	0.236	0.471
		173.001	0.014	173.001											120	52.801	0.013	0.047	0.106	0.237	0.47
		173.201	0.015	173.201											120	53.001	0.014	0.046	0.105	0.237	0.47
		173.401	0.014	173.401											120	53.201	0.015	0.046	0.106	0.238	0.47
		173.601	0.015	173.601											120	53.401	0.014	0.045	0.106	0.238	0.47
		173.801	0.015	173.801											120	53.601	0.015	0.044	0.106	0.238	0.469
		174.001	0.015	174.001											120	53.801	0.015	0.044	0.106	0.238	0.469
		174.201	0.015	174.201											120	54.001	0.015	0.044	0.106	0.238	0.469
		174.401	0.015	174.401											120	54.201	0.015	0.045	0.106	0.237	0.469
		174.601	0.015	174.601											120	54.401	0.015	0.045	0.105	0.237	0.469
		174.801	0.015	174.801											120	54.601	0.015	0.045	0.105	0.237	0.469
		175.001	0.015	175.001											120	54.801	0.015	0.046	0.105	0.236	0.468
		175.201	0.015	175.201											120	55.001	0.015	0.046	0.105	0.236	0.469
		175.401	0.014	175.401											120	55.201	0.015	0.046	0.104	0.235	0.468
		175.601	0.014	175.601											120	55.401	0.014	0.046	0.105	0.235	0.468
		175.801	0.015	175.801											120	55.601	0.014	0.047	0.105	0.236	0.467
		176.001	0.014	176.001											120	55.801	0.015	0.048	0.105	0.236	0.467
		176.201	0.014	176.201											120	56.001	0.014	0.048	0.105	0.236	0.468
		176.401	0.014	176.401											120	56.201	0.014	0.048	0.105	0.236	0.469
		176.601	0.014	176.601											120	56.401	0.014	0.049	0.105	0.236	0.469
		176.801	0.014	176.801											120	56.601	0.014	0.049	0.105	0.237	0.468
		177.001	0.014	177.001											120	56.801	0.014	0.049	0.105	0.236	0.468
		177.201	0.014	177.201											120	57.001	0.014	0.049	0.105	0.236	0.469
		177.401	0.014	177.401											120	57.201	0.014	0.049	0.105	0.237	0.469
		177.601	0.014	177.601											120	57.401	0.014	0.049	0.105	0.237	0.468
		177.801	0.015	177.801											120	57.601	0.014	0.049	0.105	0.237	0.469
		178.001	0.015	178.001											120	57.801	0.015	0.048	0.105	0.238	0.47
		178.201	0.015	178.201											120	58.001	0.015	0.048	0.105	0.239	0.47
		178.401	0.015	178.401											120	58.201	0.015	0.049	0.105	0.239	0.47
		178.601	0.014	178.601											120	58.401	0.015	0.049	0.105	0.239	0.47
		178.801	0.014	178.801											120	58.601	0.014	0.049	0.105	0.238	0.471
		179.001	0.014	179.001											120	58.801	0.014	0.049	0.105	0.239	0.47
		179.201	0.014	179.201											120	59.001	0.014	0.048	0.105	0.239	0.471
		179.401	0.013	179.401											120	59.201	0.014	0.048	0.105	0.239	0.471
		179.601	0.013	179.601											120	59.401	0.013	0.048	0.105	0.239	0.47
		179.801	0.013	179.801											120	59.601	0.013	0.049	0.105	0.239	0.47
		180.001	0.013	180.001											120	59.801	0.013	0.048	0.105	0.239	0.47
		180.201	0.013	180.201											120	60.001	0.013	0.049	0.106	0.239	0.469
		180.401	0.012	180.401											120	60.201	0.013	0.048	0.106	0.239	0.469
		180.601	0.013	180.601											120	60.401	0.012	0.049	0.107	0.239	0.468
		180.801	0.012	180.801											120	60.601	0.013	0.049	0.107	0.238	0.468
		181.001	0.013	181.001											120	60.801	0.012	0.049	0.107	0.237	0.467
		181.201	0.014	181.201											120	61.001	0.013	0.049	0.107	0.237	0.467
		181.401	0.014	181.401											120	61.201	0.014	0.049	0.107	0.237	0.467
		181.601	0.015	181.601											120	61.401	0.014	0.049	0.108	0.237	0.467
		181.801	0.015	181.801											120	61.601	0.015	0.049	0.108	0.237	0.467
		182.001	0.015	182.001											120	61.801	0.015	0.049	0.107	0.237	0.468
		182.201	0.015	182.201											120	62.001	0.015	0.049	0.107	0.237	0.468
		182.401	0.014	182.401											120	62.201	0.015	0.049	0.107	0.236	0.468
		182.601	0.015	182.601											120	62.401	0.014	0.049	0.107	0.236	0.468
		182.801	0.015	182.801											120	62.601	0.015	0.049	0.107	0.236	0.469
		183.001	0.015	183.001											120	62.801	0.015	0.048	0.106	0.236	0.469
		183.201	0.015	183.201											120	63.001	0.015	0.048	0.106	0.237	0.47
		183.401	0.015	183.401											120	63.201	0.015	0.049	0.106	0.237	0.471
		183.601	0.015	183.601											120	63.401	0.015	0.048	0.106	0.237	0.471
		183.801	0.015	183.801											120	63.601	0.015	0.048	0.105	0.237	0.471
		184.001	0.015	184.001											120	63.801	0.015	0.048	0.106	0.237	0.471
		184.201	0.015	184.201											120	64.001	0.015	0.048	0.106	0.236	0.47
		184.401	0.014	184.401											120	64.201	0.015	0.048	0.106	0.236	0.47
		184.601	0.015	184.601											120	64.401	0.014	0.048	0.106	0.236	0.47
		184.801	0.015	184.801											120	64.601	0.015	0.048	0.107	0.236	0.47
		185.001	0.015	185.001											120	64.801	0.015	0.048	0.107	0.236	0.47
		185.201	0.015	185.201											120	65.001	0.015	0.049	0.107	0.236	0.47
		185.401	0.015	185.401											120	65.201	0.015	0.049	0.107	0.236	0.47
		185.601	0.015	185.601											120	65.401	0.015	0.049	0.107	0.236	0.47
		185.801	0.015	185.801											120	65.601	0.015	0.05	0.107	0.236	0.47
		186.001	0.015	186.001											120	65.801	0.015	0.05	0.107	0.236	0.47
		186.201	0.014	186.201											120	66.001	0.015	0.051	0.107	0.236	0.47
		186.401	0.014	186.401											120	66.201	0.014	0.052	0.107	0.236	0.47
		186.601	0.014	186.601											120	66.401	0.014	0.052	0.106	0.236	0.47
		186.801	0.014	186.801											120	66.601	0.014	0.053	0.106	0.236	0.47
		187.001	0.015	187.001											120	66.801	0.014	0.053	0.106	0.237	0.47
		187.201	0.015	187.201											120	67.001	0.015	0.052	0.106	0.237	0.47
		187.401	0.015	187.401											120	67.201	0.015	0.052	0.106	0.236	0.47
		187.601	0.015	187.601											120	67.401	0.015	0.052	0.106	0.236	0.471
		187.801	0.014	187.801											120	67.601	0.015	0.052	0.106	0.236	0.47
		188.001	0.015	188.001											120	67.801	0.014	0.051	0.106	0.236	0.471
		188.201	0.015	188.201											120	68.001	0.015	0.051	0.107	0.235	0.47
		188.401	0.014	188.401											120	68.201	0.015	0.051	0.106	0.236	0.47
		188.601	0.014	188.601											120	68.401	0.014	0.05	0.106	0.236	0.47
		188.801	0.015	188.801											120	68.601	0.014	0.05	0.107	0.236	0.47
		189.001	0.015	189.001											120	68.801	0.015	0.05	0.107	0.236	0.47
		189.201	0.015	189.201											120	69.001	0.015	0.05	0.107	0.237	0.47
		189.401	0.015	189.401											120	69.201	0.015	0.049	0.106	0.237	0.47
		189.601	0.016	189.601											120	69.401	0.015	0.049	0.106	0.238	0.47
		189.801	0.016	189.801											120	69.601	0.016	0.05	0.107	0.238	0.47
		190.001	0.016	190.001											120	69.801	0.016	0.049	0.106	0.239	0.469
		190.201	0.015	190.201											120	70.001	0.016	0.049	0.105	0.239	0.47
		190.401	0.016	190.401											120	70.201	0.015	0.049	0.105	0.24	0.47
		190.601	0.016	190.601											120	70.401	0.016	0.049	0.106	0.239	0.47
		190.801	0.016	190.801											120	70.601	0.016	0.049	0.106	0.239	0.469
		191.001	0.017	191.001											120	70.801	0.016	0.048	0.106	0.239	0.469
		191.201	0.017	191.201											120	71.001	0.017	0.048	0.106	0.239	0.469
		191.401	0.017	191.401											120	71.201	0.017	0.049	0.106	0.238	0.468
		191.601	0.017	191.601											120	71.401	0.017	0.049	0.106	0.238	0.468
		191.801	0.017	191.801											120	71.601	0.017	0.049	0.106	0.237	0.468
		192.001	0.017	192.001											120	71.801	0.017	0.049	0.106	0.237	0.468
		192.201	0.017	192.201											120	72.001	0.017	0.049	0.106	0.237	0.468
		192.401	0.016	192.401											120	72.201	0.017	0.05	0.106	0.238	0.468
		192.601	0.016	192.601											120	72.401	0.016	0.05	0.106	0.237	0.468
		192.801	0.016	192.801											120	72.601	0.016	0.05	0.106	0.237	0.468
		193.001	0.016	193.001											120	72.801	0.016	0.05	0.106	0.237	0.468
		193.201	0.016	193.201											120	73.001	0.016	0.05	0.106	0.237	0.468
		193.401	0.015	193.401											120	73.201	0.016	0.05	0.106	0.238	0.469
		193.601	0.015	193.601											120	73.401	0.015	0.05	0.106	0.238	0.469
		193.801	0.015	193.801											120	73.601	0.015	0.05	0.106	0.238	0.47
		194.001	0.015	194.001											120	73.801	0.015	0.05	0.105	0.239	0.47
		194.201	0.015	194.201											120	74.001	0.015	0.05	0.105	0.239	0.471
		194.401	0.015	194.401											120	74.201	0.015	0.05	0.105	0.239	0.471
		194.601	0.015	194.601											120	74.401	0.015	0.05	0.106	0.238	0.471
		194.801	0.016	194.801											120	74.601	0.015	0.05	0.105	0.238	0.47
		195.001	0.016	195.001											120	74.801	0.016	0.05	0.106	0.238	0.47
		195.201	0.016	195.201											120	75.001	0.016	0.05	0.106	0.237	0.471
		195.401	0.016	195.401											120	75.201	0.016	0.05	0.105	0.237	0.471
		195.601	0.016	195.601											120	75.401	0.016	0.05	0.105	0.237	0.471
		195.801	0.015	195.801											120	75.601	0.016	0.05	0.105	0.237	0.471
		196.001	0.015	196.001											120	75.801	0.015	0.05	0.106	0.237	0.471
		196.201	0.015	196.201											120	76.001	0.015	0.05	0.106	0.238	0.471
		196.401	0.015	196.401											120	76.201	0.015	0.05	0.106	0.238	0.471
		196.601	0.015	196.601											120	76.401	0.015	0.05	0.106	0.238	0.47
		196.801	0.014	196.801											120	76.601	0.015	0.05	0.106	0.238	0.47
		197.001	0.014	197.001											120	76.801	0.014	0.05	0.107	0.238	0.47
		197.201	0.014	197.201											120	77.001	0.014	0.05	0.106	0.238	0.47
		197.401	0.013	197.401											120	77.201	0.014	0.049	0.107	0.239	0.47
		197.601	0.013	197.601											120	77.401	0.013	0.049	0.107	0.239	0.47
		197.801	0.014	197.801											120	77.601	0.013	0.049	0.107	0.239	0.47
		198.001	0.014	198.001											120	77.801	0.014	0.049	0.107	0.24	0.469
		198.201	0.015	198.201											120	78.001	0.014	0.049	0.107	0.239	0.469
		198.401	0.015	198.401											120	78.201	0.015	0.049	0.107	0.239	0.469
		198.601	0.016	198.601											120	78.401	0.015	0.049	0.107	0.239	0.468
		198.801	0.016	198.801											120	78.601	0.016	0.049	0.107	0.239	0.468
		199.001	0.017	199.001											120	78.801	0.016	0.049	0.107	0.24	0.468
		199.201	0.017	199.201											120	79.001	0.017	0.049	0.106	0.24	0.468
		199.401	0.017	199.401											120	79.201	0.017	0.05	0.106	0.24	0.468
		199.601	0.017	199.601											120	79.401	0.017	0.049	0.106	0.24	0.468
		199.801	0.018	199.801											120	79.601	0.017	0.049	0.106	0.24	0.469
		200.001	0.018	200.001											120	79.801	0.018	0.05	0.106	0.24	0.469
		200.201	0.018	200.201											120	80.001	0.018	0.05	0.105	0.24	0.469
		200.401	0.017	200.401											120	80.201	0.018	0.05	0.105	0.239	0.469
		200.601	0.017	200.601											120	80.401	0.017	0.05	0.105	0.239	0.47
		200.801	0.016	200.801											120	80.601	0.017	0.05	0.105	0.239	0.47
		201.001	0.016	201.001											120	80.801	0.016	0.049	0.105	0.239	0.471
		201.201	0.016	201.201											120	81.001	0.016	0.05	0.106	0.239	0.472
		201.401	0.015	201.401											120	81.201	0.016	0.05	0.107	0.238	0.472
		201.601	0.015	201.601											120	81.401	0.015	0.05	0.107	0.239	0.472
		201.801	0.015	201.801											120	81.601	0.015	0.049	0.107	0.238	0.471
		202.001	0.014	202.001											120	81.801	0.015	0.049	0.107	0.239	0.471
		202.201	0.014	202.201											120	82.001	0.014	0.049	0.107	0.239	0.471
		202.401	0.014	202.401											120	82.201	0.014	0.049	0.107	0.239	0.471
		202.601	0.014	202.601											120	82.401	0.014	0.049	0.107	0.239	0.471
		202.801	0.015	202.801											120	82.601	0.014	0.049	0.107	0.24	0.471
		203.001	0.015	203.001											120	82.801	0.015	0.049	0.108	0.24	0.47
		203.201	0.014	203.201											120	83.001	0.015	0.05	0.108	0.24	0.47
		203.401	0.014	203.401											120	83.201	0.014	0.05	0.107	0.24	0.47
		203.601	0.015	203.601											120	83.401	0.014	0.05	0.107	0.24	0.47
		203.801	0.015	203.801											120	83.601	0.015	0.051	0.107	0.239	0.47
		204.001	0.016	204.001											120	83.801	0.015	0.052	0.107	0.239	0.47
		204.201	0.016	204.201											120	84.001	0.016	0.051	0.107	0.239	0.47
		204.401	0.016	204.401											120	84.201	0.016	0.052	0.106	0.239	0.47
		204.601	0.016	204.601											120	84.401	0.016	0.052	0.106	0.239	0.47
		204.801	0.016	204.801											120	84.601	0.016	0.053	0.106	0.239	0.47
		205.001	0.016	205.001											120	84.801	0.016	0.053	0.106	0.238	0.47
		205.201	0.016	205.201											120	85.001	0.016	0.053	0.106	0.238	0.469
		205.401	0.016	205.401											120	85.201	0.016	0.054	0.107	0.238	0.469
		205.601	0.016	205.601											120	85.401	0.016	0.054	0.107	0.238	0.47
		205.801	0.016	205.801											120	85.601	0.016	0.053	0.107	0.238	0.47
		206.001	0.016	206.001											120	85.801	0.016	0.053	0.107	0.238	0.47
		206.201	0.017	206.201											120	86.001	0.016	0.052	0.108	0.238	0.47
		206.401	0.017	206.401											120	86.201	0.017	0.052	0.108	0.238	0.47
		206.601	0.017	206.601											120	86.401	0.017	0.052	0.109	0.238	0.471
		206.801	0.017	206.801											120	86.601	0.017	0.051	0.109	0.239	0.47
		207.001	0.016	207.001											120	86.801	0.017	0.052	0.109	0.24	0.47
		207.201	0.016	207.201											120	87.001	0.016	0.052	0.109	0.24	0.47
		207.401	0.016	207.401											120	87.201	0.016	0.052	0.109	0.24	0.471
		207.601	0.016	207.601											120	87.401	0.016	0.052	0.109	0.24	0.471
		207.801	0.016	207.801											120	87.601	0.016	0.051	0.109	0.24	0.471
		208.001	0.017	208.001											120	87.801	0.016	0.051	0.109	0.241	0.471
		208.201	0.016	208.201											120	88.001	0.017	0.052	0.108	0.241	0.472
		208.401	0.016	208.401											120	88.201	0.016	0.052	0.108	0.24	0.472
		208.601	0.017	208.601											120	88.401	0.016	0.052	0.108	0.24	0.472
		208.801	0.016	208.801											120	88.601	0.017	0.052	0.107	0.24	0.473
		209.001	0.016	209.001											120	88.801	0.016	0.052	0.107	0.24	0.473
		209.201	0.017	209.201											120	89.001	0.016	0.053	0.107	0.24	0.473
		209.401	0.016	209.401											120	89.201	0.017	0.053	0.107	0.24	0.474
		209.601	0.016	209.601											120	89.401	0.016	0.053	0.107	0.239	0.474
		209.801	0.016	209.801											120	89.601	0.016	0.053	0.107	0.239	0.474
		210.001	0.017	210.001											120	89.801	0.016	0.053	0.106	0.239	0.474
		210.201	0.017	210.201											120	90.001	0.017	0.053	0.107	0.239	0.473
		210.401	0.017	210.401											120	90.201	0.017	0.053	0.106	0.239	0.473
		210.601	0.017	210.601											120	90.401	0.017	0.053	0.106	0.24	0.473
		210.801	0.017	210.801											120	90.601	0.017	0.053	0.106	0.24	0.472
		211.001	0.016	211.001											120	90.801	0.017	0.053	0.106	0.241	0.472
		211.201	0.016	211.201											120	91.001	0.016	0.052	0.107	0.241	0.472
		211.401	0.015	211.401											120	91.201	0.016	0.052	0.107	0.241	0.472
		211.601	0.015	211.601											120	91.401	0.015	0.052	0.107	0.241	0.472
		211.801	0.015	211.801											120	91.601	0.015	0.051	0.107	0.242	0.471
		212.001	0.015	212.001											120	91.801	0.015	0.052	0.107	0.242	0.471
		212.201	0.015	212.201											120	92.001	0.015	0.052	0.107	0.241	0.471
		212.401	0.015	212.401											120	92.201	0.015	0.052	0.108	0.241	0.472
		212.601	0.015	212.601											120	92.401	0.015	0.052	0.107	0.241	0.472
		212.801	0.015	212.801											120	92.601	0.015	0.052	0.107	0.241	0.472
		213.001	0.015	213.001											120	92.801	0.015	0.052	0.107	0.241	0.471
		213.201	0.014	213.201											120	93.001	0.015	0.053	0.107	0.24	0.471
		213.401	0.015	213.401											120	93.201	0.014	0.052	0.107	0.24	0.471
		213.601	0.015	213.601											120	93.401	0.015	0.052	0.107	0.239	0.471
		213.801	0.015	213.801											120	93.601	0.015	0.053	0.107	0.24	0.471
		214.001	0.015	214.001											120	93.801	0.015	0.052	0.108	0.24	0.471
		214.201	0.016	214.201											120	94.001	0.015	0.052	0.107	0.24	0.472
		214.401	0.016	214.401											120	94.201	0.016	0.052	0.107	0.24	0.471
		214.601	0.016	214.601											120	94.401	0.016	0.052	0.107	0.24	0.472
		214.801	0.015	214.801											120	94.601	0.016	0.052	0.108	0.24	0.472
		215.001	0.015	215.001											120	94.801	0.015	0.052	0.108	0.24	0.472
		215.201	0.015	215.201											120	95.001	0.015	0.051	0.108	0.241	0.472
		215.401	0.015	215.401											120	95.201	0.015	0.051	0.108	0.241	0.473
		215.601	0.015	215.601											120	95.401	0.015	0.051	0.108	0.241	0.473
		215.801	0.015	215.801											120	95.601	0.015	0.051	0.108	0.241	0.473
		216.001	0.015	216.001											120	95.801	0.015	0.051	0.108	0.241	0.473
		216.201	0.015	216.201											120	96.001	0.015	0.051	0.109	0.241	0.474
		216.401	0.015	216.401											120	96.201	0.015	0.05	0.109	0.241	0.473
		216.601	0.015	216.601											120	96.401	0.015	0.051	0.108	0.241	0.473
		216.801	0.016	216.801											120	96.601	0.015	0.051	0.109	0.241	0.473
		217.001	0.016	217.001											120	96.801	0.016	0.051	0.109	0.24	0.472
		217.201	0.016	217.201											120	97.001	0.016	0.051	0.109	0.24	0.472
		217.401	0.017	217.401											120	97.201	0.016	0.051	0.109	0.24	0.471
		217.601	0.016	217.601											120	97.401	0.017	0.051	0.109	0.24	0.471
		217.801	0.017	217.801											120	97.601	0.016	0.051	0.11	0.24	0.471
		218.001	0.016	218.001											120	97.801	0.017	0.051	0.11	0.24	0.47
		218.201	0.016	218.201											120	98.001	0.016	0.052	0.109	0.24	0.47
		218.401	0.016	218.401											120	98.201	0.016	0.052	0.11	0.24	0.47
		218.601	0.016	218.601											120	98.401	0.016	0.052	0.11	0.24	0.47
		218.801	0.016	218.801											120	98.601	0.016	0.052	0.11	0.24	0.469
		219.001	0.016	219.001											120	98.801	0.016	0.052	0.11	0.24	0.469
		219.201	0.016	219.201											120	99.001	0.016	0.051	0.109	0.24	0.47
		219.401	0.016	219.401											120	99.201	0.016	0.051	0.109	0.24	0.47
		219.601	0.016	219.601											120	99.401	0.016	0.051	0.109	0.24	0.47
		219.801	0.016	219.801											120	99.601	0.016	0.051	0.109	0.241	0.47
		220.001	0.016	220.001											120	99.801	0.016	0.051	0.109	0.24	0.47
		220.201	0.016	220.201											120	100.001	0.016	0.051	0.109	0.24	0.471
		220.401	0.016	220.401											120	100.201	0.016	0.051	0.109	0.239	0.471
		220.601	0.015	220.601											120	100.401	0.016	0.052	0.109	0.239	0.472
		220.801	0.016	220.801											120	100.601	0.015	0.051	0.109	0.239	0.472
		221.001	0.016	221.001											120	100.801	0.016	0.052	0.109	0.239	0.472
		221.201	0.016	221.201											120	101.001	0.016	0.052	0.109	0.238	0.472
		221.401	0.016	221.401											120	101.201	0.016	0.052	0.108	0.238	0.472
		221.601	0.016	221.601											120	101.401	0.016	0.052	0.109	0.238	0.472
		221.801	0.016	221.801											120	101.601	0.016	0.052	0.109	0.239	0.472
		222.001	0.016	222.001											120	101.801	0.016	0.053	0.108	0.239	0.472
		222.201	0.016	222.201											120	102.001	0.016	0.053	0.109	0.24	0.471
		222.401	0.016	222.401											120	102.201	0.016	0.053	0.109	0.24	0.472
		222.601	0.016	222.601											120	102.401	0.016	0.053	0.109	0.24	0.472
		222.801	0.017	222.801											120	102.601	0.016	0.053	0.109	0.24	0.472
		223.001	0.017	223.001											120	102.801	0.017	0.052	0.109	0.24	0.472
		223.201	0.017	223.201											120	103.001	0.017	0.052	0.109	0.241	0.472
		223.401	0.017	223.401											120	103.201	0.017	0.052	0.109	0.241	0.472
		223.601	0.017	223.601											120	103.401	0.017	0.052	0.11	0.241	0.473
		223.801	0.017	223.801											120	103.601	0.017	0.052	0.11	0.241	0.472
		224.001	0.017	224.001											120	103.801	0.017	0.052	0.11	0.24	0.473
		224.201	0.017	224.201											120	104.001	0.017	0.052	0.109	0.241	0.473
		224.401	0.017	224.401											120	104.201	0.017	0.052	0.109	0.24	0.473
		224.601	0.017	224.601											120	104.401	0.017	0.052	0.109	0.241	0.473
		224.801	0.017	224.801											120	104.601	0.017	0.051	0.109	0.24	0.473
		225.001	0.016	225.001											120	104.801	0.017	0.051	0.11	0.24	0.472
		225.201	0.016	225.201											120	105.001	0.016	0.051	0.109	0.241	0.472
		225.401	0.017	225.401											120	105.201	0.016	0.051	0.11	0.241	0.471
		225.601	0.017	225.601											120	105.401	0.017	0.051	0.11	0.241	0.471
		225.801	0.017	225.801											120	105.601	0.017	0.052	0.11	0.241	0.471
		226.001	0.017	226.001											120	105.801	0.017	0.052	0.11	0.241	0.471
		226.201	0.017	226.201											120	106.001	0.017	0.052	0.11	0.241	0.471
		226.401	0.017	226.401											120	106.201	0.017	0.052	0.11	0.241	0.471
		226.601	0.017	226.601											120	106.401	0.017	0.052	0.109	0.241	0.47
		226.801	0.018	226.801											120	106.601	0.017	0.052	0.109	0.241	0.47
		227.001	0.017	227.001											120	106.801	0.018	0.052	0.109	0.24	0.47
		227.201	0.017	227.201											120	107.001	0.017	0.052	0.109	0.241	0.469
		227.401	0.016	227.401											120	107.201	0.017	0.053	0.109	0.241	0.469
		227.601	0.017	227.601											120	107.401	0.016	0.052	0.109	0.24	0.469
		227.801	0.017	227.801											120	107.601	0.017	0.053	0.108	0.24	0.469
		228.001	0.017	228.001											120	107.801	0.017	0.053	0.108	0.24	0.468
		228.201	0.018	228.201											120	108.001	0.017	0.052	0.108	0.241	0.468
		228.401	0.018	228.401											120	108.201	0.018	0.053	0.107	0.241	0.468
		228.601	0.018	228.601											120	108.401	0.018	0.052	0.107	0.24	0.468
		228.801	0.018	228.801											120	108.601	0.018	0.052	0.107	0.24	0.468
		229.001	0.018	229.001											120	108.801	0.018	0.052	0.106	0.241	0.468
		229.201	0.018	229.201											120	109.001	0.018	0.052	0.106	0.241	0.468
		229.401	0.018	229.401											120	109.201	0.018	0.053	0.107	0.241	0.469
		229.601	0.017	229.601											120	109.401	0.018	0.053	0.107	0.241	0.469
		229.801	0.017	229.801											120	109.601	0.017	0.053	0.107	0.241	0.47
		230.001	0.017	230.001											120	109.801	0.017	0.052	0.107	0.241	0.47
		230.201	0.017	230.201											120	110.001	0.017	0.052	0.107	0.241	0.47
		230.401	0.017	230.401											120	110.201	0.017	0.052	0.108	0.241	0.471
		230.601	0.017	230.601											120	110.401	0.017	0.051	0.109	0.241	0.471
		230.801	0.016	230.801											120	110.601	0.017	0.051	0.109	0.242	0.471
		231.001	0.015	231.001											120	110.801	0.016	0.051	0.109	0.242	0.471
		231.201	0.014	231.201											120	111.001	0.015	0.051	0.109	0.242	0.471
		231.401	0.015	231.401											120	111.201	0.014	0.052	0.11	0.242	0.471
		231.601	0.016	231.601											120	111.401	0.015	0.051	0.11	0.242	0.471
		231.801	0.016	231.801											120	111.601	0.016	0.052	0.11	0.242	0.472
		232.001	0.017	232.001											120	111.801	0.016	0.052	0.11	0.241	0.472
		232.201	0.018	232.201											120	112.001	0.017	0.052	0.11	0.241	0.472
		232.401	0.018	232.401											120	112.201	0.018	0.052	0.11	0.241	0.472
		232.601	0.018	232.601											120	112.401	0.018	0.053	0.11	0.24	0.472
		232.801	0.018	232.801											120	112.601	0.018	0.053	0.11	0.241	0.472
		233.001	0.018	233.001											120	112.801	0.018	0.053	0.109	0.24	0.472
		233.201	0.018	233.201											120	113.001	0.018	0.054	0.11	0.24	0.473
		233.401	0.018	233.401											120	113.201	0.018	0.054	0.11	0.241	0.473
		233.601	0.018	233.601											120	113.401	0.018	0.053	0.109	0.24	0.473
		233.801	0.018	233.801											120	113.601	0.018	0.053	0.11	0.24	0.473
		234.001	0.018	234.001											120	113.801	0.018	0.052	0.109	0.24	0.473
		234.201	0.018	234.201											120	114.001	0.018	0.053	0.11	0.24	0.473
		234.401	0.018	234.401											120	114.201	0.018	0.053	0.109	0.241	0.474
		234.601	0.018	234.601											120	114.401	0.018	0.053	0.108	0.241	0.473
		234.801	0.018	234.801											120	114.601	0.018	0.053	0.108	0.241	0.472
		235.001	0.017	235.001											120	114.801	0.018	0.053	0.107	0.241	0.472
		235.201	0.017	235.201											120	115.001	0.017	0.054	0.107	0.242	0.472
		235.401	0.018	235.401											120	115.201	0.017	0.053	0.108	0.242	0.471
		235.601	0.018	235.601											120	115.401	0.018	0.053	0.108	0.242	0.472
		235.801	0.018	235.801											120	115.601	0.018	0.054	0.108	0.241	0.471
		236.001	0.017	236.001											120	115.801	0.018	0.054	0.107	0.241	0.471
		236.201	0.017	236.201											120	116.001	0.017	0.054	0.108	0.241	0.47
		236.401	0.017	236.401											120	116.201	0.017	0.054	0.108	0.241	0.47
		236.601	0.017	236.601											120	116.401	0.017	0.054	0.108	0.241	0.47
		236.801	0.017	236.801											120	116.601	0.017	0.054	0.108	0.241	0.47
		237.001	0.017	237.001											120	116.801	0.017	0.054	0.109	0.241	0.47
		237.201	0.017	237.201											120	117.001	0.017	0.054	0.109	0.241	0.47
		237.401	0.017	237.401											120	117.201	0.017	0.054	0.11	0.24	0.47
		237.601	0.016	237.601											120	117.401	0.017	0.053	0.109	0.24	0.47
		237.801	0.016	237.801											120	117.601	0.016	0.053	0.11	0.241	0.471
		238.001	0.016	238.001											120	117.801	0.016	0.053	0.11	0.241	0.471
		238.201	0.016	238.201											120	118.001	0.016	0.053	0.109	0.243	0.471
		238.401	0.017	238.401											120	118.201	0.016	0.053	0.109	0.243	0.471
		238.601	0.017	238.601											120	118.401	0.017	0.053	0.109	0.242	0.471
		238.801	0.018	238.801											120	118.601	0.017	0.053	0.109	0.243	0.471
		239.001	0.018	239.001											120	118.801	0.018	0.052	0.109	0.243	0.471
		239.201	0.018	239.201											120	119.001	0.018	0.052	0.109	0.243	0.471
		239.401	0.018	239.401											120	119.201	0.018	0.052	0.11	0.243	0.471
		239.601	0.018	239.601											120	119.401	0.018	0.052	0.11	0.243	0.472
		239.801	0.018	239.801											120	119.601	0.018	0.053	0.109	0.242	0.472
		240.001	0.018	240.001											120	119.801	0.018	0.053	0.109	0.242	0.472
		240.201	0.018	240.201											120	120.001	0.018	0.053	0.109	0.241	0.472
		240.401	0.019	240.401											120	120.201	0.018	0.053	0.109	0.241	0.472
		240.601	0.019	240.601											120	120.401	0.019	0.053	0.109	0.24	0.472
		240.801	0.018	240.801											120	120.601	0.019	0.053	0.11	0.24	0.472
		241.001	0.019	241.001											120	120.801	0.018	0.053	0.11	0.24	0.473
		241.201	0.018	241.201											120	121.001	0.019	0.053	0.11	0.24	0.473
		241.401	0.017	241.401											120	121.201	0.018	0.053	0.11	0.24	0.473
		241.601	0.016	241.601											120	121.401	0.017	0.053	0.11	0.24	0.473
		241.801	0.016	241.801											120	121.601	0.016	0.053	0.11	0.24	0.474
		242.001	0.016	242.001											120	121.801	0.016	0.053	0.11	0.24	0.474
		242.201	0.016	242.201											120	122.001	0.016	0.052	0.11	0.24	0.474
		242.401	0.016	242.401											120	122.201	0.016	0.051	0.11	0.24	0.474
		242.601	0.017	242.601											120	122.401	0.016	0.051	0.11	0.24	0.474
		242.801	0.017	242.801											120	122.601	0.017	0.051	0.11	0.241	0.474
		243.001	0.017	243.001											120	122.801	0.017	0.051	0.11	0.241	0.474
		243.201	0.018	243.201											120	123.001	0.017	0.051	0.111	0.241	0.474
		243.401	0.018	243.401											120	123.201	0.018	0.052	0.111	0.241	0.473
		243.601	0.018	243.601											120	123.401	0.018	0.051	0.11	0.242	0.473
		243.801	0.019	243.801											120	123.601	0.018	0.052	0.11	0.242	0.473
		244.001	0.019	244.001											120	123.801	0.019	0.052	0.11	0.242	0.473
		244.201	0.02	244.201											120	124.001	0.019	0.053	0.11	0.242	0.473
		244.401	0.02	244.401											120	124.201	0.02	0.053	0.11	0.242	0.473
		244.601	0.019	244.601											120	124.401	0.02	0.053	0.109	0.243	0.473
		244.801	0.02	244.801											120	124.601	0.019	0.053	0.11	0.243	0.473
		245.001	0.02	245.001											120	124.801	0.02	0.053	0.11	0.243	0.473
		245.201	0.019	245.201											120	125.001	0.02	0.053	0.109	0.243	0.472
		245.401	0.019	245.401											120	125.201	0.019	0.054	0.11	0.242	0.472
		245.601	0.018	245.601											120	125.401	0.019	0.053	0.109	0.242	0.472
		245.801	0.018	245.801											120	125.601	0.018	0.053	0.109	0.242	0.472
		246.001	0.018	246.001											120	125.801	0.018	0.053	0.109	0.242	0.472
		246.201	0.018	246.201											120	126.001	0.018	0.053	0.109	0.242	0.473
		246.401	0.018	246.401											120	126.201	0.018	0.052	0.11	0.242	0.473
		246.601	0.018	246.601											120	126.401	0.018	0.053	0.11	0.241	0.473
		246.801	0.017	246.801											120	126.601	0.018	0.053	0.11	0.242	0.473
		247.001	0.017	247.001											120	126.801	0.017	0.053	0.11	0.242	0.473
		247.201	0.017	247.201											120	127.001	0.017	0.053	0.11	0.242	0.473
		247.401	0.017	247.401											120	127.201	0.017	0.054	0.11	0.243	0.473
		247.601	0.018	247.601											120	127.401	0.017	0.054	0.11	0.242	0.474
		247.801	0.018	247.801											120	127.601	0.018	0.054	0.11	0.243	0.474
		248.001	0.018	248.001											120	127.801	0.018	0.054	0.11	0.243	0.474
		248.201	0.019	248.201											120	128.001	0.018	0.054	0.11	0.243	0.474
		248.401	0.019	248.401											120	128.201	0.019	0.053	0.11	0.243	0.474
		248.601	0.019	248.601											120	128.401	0.019	0.053	0.11	0.243	0.474
		248.801	0.019	248.801											120	128.601	0.019	0.053	0.111	0.243	0.473
		249.001	0.019	249.001											120	128.801	0.019	0.053	0.111	0.243	0.474
		249.201	0.019	249.201											120	129.001	0.019	0.053	0.11	0.243	0.473
		249.401	0.019	249.401											120	129.201	0.019	0.053	0.11	0.244	0.473
		249.601	0.019	249.601											120	129.401	0.019	0.053	0.11	0.244	0.473
		249.801	0.019	249.801											120	129.601	0.019	0.053	0.11	0.243	0.473
		250.001	0.019	250.001											120	129.801	0.019	0.053	0.11	0.243	0.472
		250.201	0.018	250.201											120	130.001	0.019	0.053	0.111	0.244	0.472
		250.401	0.018	250.401											120	130.201	0.018	0.054	0.111	0.243	0.473
		250.601	0.018	250.601											120	130.401	0.018	0.055	0.112	0.242	0.472
		250.801	0.018	250.801											120	130.601	0.018	0.055	0.112	0.242	0.473
		251.001	0.017	251.001											120	130.801	0.018	0.054	0.111	0.241	0.473
		251.201	0.017	251.201											120	131.001	0.017	0.054	0.112	0.241	0.473
		251.401	0.017	251.401											120	131.201	0.017	0.055	0.112	0.241	0.473
		251.601	0.017	251.601											120	131.401	0.017	0.056	0.112	0.241	0.473
		251.801	0.017	251.801											120	131.601	0.017	0.055	0.112	0.241	0.473
		252.001	0.017	252.001											120	131.801	0.017	0.055	0.112	0.241	0.473
		252.201	0.018	252.201											120	132.001	0.017	0.055	0.112	0.241	0.473
		252.401	0.018	252.401											120	132.201	0.018	0.055	0.112	0.241	0.473
		252.601	0.018	252.601											120	132.401	0.018	0.055	0.111	0.241	0.473
		252.801	0.018	252.801											120	132.601	0.018	0.056	0.11	0.242	0.473
		253.001	0.018	253.001											120	132.801	0.018	0.056	0.11	0.242	0.473
		253.201	0.018	253.201											120	133.001	0.018	0.056	0.109	0.243	0.473
		253.401	0.018	253.401											120	133.201	0.018	0.056	0.109	0.243	0.473
		253.601	0.018	253.601											120	133.401	0.018	0.056	0.109	0.243	0.474
		253.801	0.018	253.801											120	133.601	0.018	0.056	0.109	0.243	0.474
		254.001	0.018	254.001											120	133.801	0.018	0.055	0.109	0.244	0.475
		254.201	0.018	254.201											120	134.001	0.018	0.056	0.109	0.244	0.474
		254.401	0.019	254.401											120	134.201	0.018	0.056	0.109	0.243	0.474
		254.601	0.019	254.601											120	134.401	0.019	0.055	0.109	0.243	0.474
		254.801	0.019	254.801											120	134.601	0.019	0.055	0.109	0.242	0.474
		255.001	0.018	255.001											120	134.801	0.019	0.054	0.11	0.242	0.475
		255.201	0.019	255.201											120	135.001	0.018	0.055	0.11	0.242	0.474
		255.401	0.019	255.401											120	135.201	0.019	0.055	0.11	0.242	0.474
		255.601	0.02	255.601											120	135.401	0.019	0.055	0.11	0.242	0.473
		255.801	0.02	255.801											120	135.601	0.02	0.055	0.11	0.242	0.472
		256.001	0.021	256.001											120	135.801	0.02	0.055	0.11	0.242	0.473
		256.201	0.021	256.201											120	136.001	0.021	0.055	0.11	0.242	0.472
		256.401	0.021	256.401											120	136.201	0.021	0.055	0.11	0.242	0.472
		256.601	0.02	256.601											120	136.401	0.021	0.055	0.11	0.242	0.472
		256.801	0.02	256.801											120	136.601	0.02	0.056	0.11	0.242	0.473
		257.001	0.02	257.001											120	136.801	0.02	0.056	0.11	0.241	0.473
		257.201	0.02	257.201											120	137.001	0.02	0.056	0.11	0.241	0.474
		257.401	0.02	257.401											120	137.201	0.02	0.056	0.111	0.241	0.475
		257.601	0.02	257.601											120	137.401	0.02	0.056	0.111	0.241	0.475
		257.801	0.02	257.801											120	137.601	0.02	0.055	0.111	0.241	0.475
		258.001	0.02	258.001											120	137.801	0.02	0.055	0.111	0.242	0.475
		258.201	0.021	258.201											120	138.001	0.02	0.055	0.11	0.242	0.474
		258.401	0.02	258.401											120	138.201	0.021	0.055	0.11	0.241	0.474
		258.601	0.02	258.601											120	138.401	0.02	0.055	0.11	0.241	0.474
		258.801	0.02	258.801											120	138.601	0.02	0.054	0.11	0.241	0.474
		259.001	0.02	259.001											120	138.801	0.02	0.054	0.111	0.241	0.473
		259.201	0.02	259.201											120	139.001	0.02	0.054	0.111	0.241	0.473
		259.401	0.021	259.401											120	139.201	0.02	0.054	0.111	0.241	0.472
		259.601	0.021	259.601											120	139.401	0.021	0.054	0.111	0.24	0.472
		259.801	0.021	259.801											120	139.601	0.021	0.054	0.111	0.24	0.472
		260.001	0.021	260.001											120	139.801	0.021	0.054	0.111	0.24	0.472
		260.201	0.021	260.201											120	140.001	0.021	0.054	0.111	0.24	0.472
		260.401	0.02	260.401											120	140.201	0.021	0.055	0.111	0.24	0.472
		260.601	0.02	260.601											120	140.401	0.02	0.055	0.111	0.24	0.473
		260.801	0.021	260.801											120	140.601	0.02	0.056	0.112	0.24	0.473
		261.001	0.021	261.001											120	140.801	0.021	0.055	0.112	0.24	0.473
		261.201	0.021	261.201											120	141.001	0.021	0.056	0.112	0.24	0.473
		261.401	0.021	261.401											120	141.201	0.021	0.056	0.112	0.241	0.473
		261.601	0.021	261.601											120	141.401	0.021	0.056	0.112	0.241	0.472
		261.801	0.021	261.801											120	141.601	0.021	0.056	0.112	0.241	0.473
		262.001	0.02	262.001											120	141.801	0.021	0.056	0.112	0.242	0.473
		262.201	0.02	262.201											120	142.001	0.02	0.056	0.111	0.242	0.473
		262.401	0.02	262.401											120	142.201	0.02	0.055	0.111	0.242	0.473
		262.601	0.02	262.601											120	142.401	0.02	0.056	0.111	0.243	0.474
		262.801	0.02	262.801											120	142.601	0.02	0.056	0.111	0.243	0.473
		263.001	0.019	263.001											120	142.801	0.02	0.056	0.11	0.243	0.473
		263.201	0.019	263.201											120	143.001	0.019	0.055	0.11	0.243	0.473
		263.401	0.019	263.401											120	143.201	0.019	0.055	0.11	0.244	0.474
		263.601	0.019	263.601											120	143.401	0.019	0.056	0.11	0.244	0.474
		263.801	0.019	263.801											120	143.601	0.019	0.055	0.11	0.244	0.474
		264.001	0.019	264.001											120	143.801	0.019	0.055	0.11	0.243	0.474
		264.201	0.02	264.201											120	144.001	0.019	0.055	0.11	0.243	0.474
		264.401	0.02	264.401											120	144.201	0.02	0.055	0.11	0.242	0.475
		264.601	0.02	264.601											120	144.401	0.02	0.055	0.11	0.242	0.475
		264.801	0.02	264.801											120	144.601	0.02	0.055	0.11	0.242	0.475
		265.001	0.02	265.001											120	144.801	0.02	0.055	0.11	0.242	0.475
		265.201	0.02	265.201											120	145.001	0.02	0.055	0.11	0.242	0.475
		265.401	0.021	265.401											120	145.201	0.02	0.054	0.11	0.241	0.474
		265.601	0.021	265.601											120	145.401	0.021	0.054	0.11	0.241	0.474
		265.801	0.021	265.801											120	145.601	0.021	0.055	0.11	0.241	0.474
		266.001	0.021	266.001											120	145.801	0.021	0.054	0.11	0.241	0.474
		266.201	0.021	266.201											120	146.001	0.021	0.054	0.11	0.241	0.474
		266.401	0.021	266.401											120	146.201	0.021	0.054	0.11	0.242	0.474
		266.601	0.021	266.601											120	146.401	0.021	0.054	0.11	0.242	0.474
		266.801	0.021	266.801											120	146.601	0.021	0.054	0.11	0.242	0.473
		267.001	0.021	267.001											120	146.801	0.021	0.055	0.11	0.242	0.473
		267.201	0.021	267.201											120	147.001	0.021	0.055	0.11	0.241	0.473
		267.401	0.021	267.401											120	147.201	0.021	0.055	0.11	0.242	0.472
		267.601	0.021	267.601											120	147.401	0.021	0.055	0.11	0.242	0.472
		267.801	0.021	267.801											120	147.601	0.021	0.055	0.11	0.242	0.472
		268.001	0.02	268.001											120	147.801	0.021	0.055	0.111	0.242	0.472
		268.201	0.02	268.201											120	148.001	0.02	0.056	0.111	0.242	0.472
		268.401	0.02	268.401											120	148.201	0.02	0.056	0.111	0.242	0.472
		268.601	0.02	268.601											120	148.401	0.02	0.056	0.111	0.242	0.473
		268.801	0.02	268.801											120	148.601	0.02	0.056	0.111	0.242	0.474
		269.001	0.02	269.001											120	148.801	0.02	0.056	0.111	0.242	0.474
		269.201	0.02	269.201											120	149.001	0.02	0.056	0.111	0.242	0.474
		269.401	0.02	269.401											120	149.201	0.02	0.056	0.111	0.242	0.474
		269.601	0.02	269.601											120	149.401	0.02	0.056	0.11	0.242	0.474
		269.801	0.02	269.801											120	149.601	0.02	0.056	0.111	0.242	0.474
		270.001	0.02	270.001											120	149.801	0.02	0.055	0.11	0.242	0.474
		270.201	0.02	270.201											120	150.001	0.02	0.055	0.11	0.242	0.474
		270.401	0.02	270.401											120	150.201	0.02	0.055	0.11	0.242	0.475
		270.601	0.021	270.601											120	150.401	0.02	0.055	0.11	0.243	0.474
		270.801	0.021	270.801											120	150.601	0.021	0.055	0.111	0.242	0.474
		271.001	0.021	271.001											120	150.801	0.021	0.054	0.11	0.242	0.474
		271.201	0.021	271.201											120	151.001	0.021	0.055	0.11	0.242	0.474
		271.401	0.021	271.401											120	151.201	0.021	0.055	0.11	0.242	0.473
		271.601	0.02	271.601											120	151.401	0.021	0.055	0.111	0.243	0.473
		271.801	0.02	271.801											120	151.601	0.02	0.055	0.111	0.243	0.473
		272.001	0.02	272.001											120	151.801	0.02	0.055	0.111	0.243	0.473
		272.201	0.02	272.201											120	152.001	0.02	0.055	0.111	0.243	0.473
		272.401	0.02	272.401											120	152.201	0.02	0.055	0.112	0.243	0.473
		272.601	0.02	272.601											120	152.401	0.02	0.055	0.112	0.243	0.473
		272.801	0.02	272.801											120	152.601	0.02	0.055	0.112	0.243	0.473
		273.001	0.021	273.001											120	152.801	0.02	0.055	0.112	0.244	0.473
		273.201	0.021	273.201											120	153.001	0.021	0.055	0.112	0.243	0.472
		273.401	0.021	273.401											120	153.201	0.021	0.054	0.111	0.243	0.472
		273.601	0.021	273.601											120	153.401	0.021	0.055	0.111	0.243	0.472
		273.801	0.022	273.801											120	153.601	0.021	0.055	0.111	0.243	0.472
		274.001	0.022	274.001											120	153.801	0.022	0.055	0.111	0.243	0.472
		274.201	0.022	274.201											120	154.001	0.022	0.055	0.111	0.243	0.472
		274.401	0.022	274.401											120	154.201	0.022	0.054	0.111	0.243	0.472
		274.601	0.022	274.601											120	154.401	0.022	0.054	0.111	0.243	0.472
		274.801	0.022	274.801											120	154.601	0.022	0.055	0.111	0.242	0.472
		275.001	0.021	275.001											120	154.801	0.022	0.055	0.111	0.242	0.472
		275.201	0.021	275.201											120	155.001	0.021	0.055	0.112	0.242	0.472
		275.401	0.02	275.401											120	155.201	0.021	0.055	0.112	0.242	0.472
		275.601	0.02	275.601											120	155.401	0.02	0.054	0.112	0.242	0.473
		275.801	0.02	275.801											120	155.601	0.02	0.054	0.112	0.242	0.473
		276.001	0.02	276.001											120	155.801	0.02	0.055	0.112	0.242	0.474
		276.201	0.019	276.201											120	156.001	0.02	0.055	0.113	0.242	0.474
		276.401	0.019	276.401											120	156.201	0.019	0.055	0.113	0.242	0.475
		276.601	0.019	276.601											120	156.401	0.019	0.056	0.112	0.242	0.475
		276.801	0.019	276.801											120	156.601	0.019	0.056	0.113	0.242	0.476
		277.001	0.019	277.001											120	156.801	0.019	0.056	0.112	0.242	0.476
		277.201	0.02	277.201											120	157.001	0.019	0.056	0.112	0.243	0.476
		277.401	0.02	277.401											120	157.201	0.02	0.056	0.112	0.243	0.476
		277.601	0.02	277.601											120	157.401	0.02	0.056	0.111	0.243	0.475
		277.801	0.021	277.801											120	157.601	0.02	0.056	0.111	0.244	0.475
		278.001	0.02	278.001											120	157.801	0.021	0.056	0.111	0.243	0.475
		278.201	0.02	278.201											120	158.001	0.02	0.056	0.111	0.243	0.474
		278.401	0.02	278.401											120	158.201	0.02	0.056	0.111	0.243	0.474
		278.601	0.02	278.601											120	158.401	0.02	0.056	0.111	0.242	0.474
		278.801	0.02	278.801											120	158.601	0.02	0.057	0.111	0.242	0.474
		279.001	0.02	279.001											120	158.801	0.02	0.057	0.111	0.242	0.473
		279.201	0.021	279.201											120	159.001	0.02	0.056	0.111	0.242	0.474
		279.401	0.021	279.401											120	159.201	0.021	0.057	0.111	0.242	0.474
		279.601	0.021	279.601											120	159.401	0.021	0.057	0.111	0.242	0.475
		279.801	0.021	279.801											120	159.601	0.021	0.057	0.111	0.243	0.474
		280.001	0.021	280.001											120	159.801	0.021	0.058	0.111	0.243	0.475
		280.201	0.021	280.201											120	160.001	0.021	0.058	0.112	0.243	0.475
		280.401	0.021	280.401											120	160.201	0.021	0.058	0.112	0.243	0.475
		280.601	0.022	280.601											120	160.401	0.021	0.058	0.111	0.242	0.475
		280.801	0.022	280.801											120	160.601	0.022	0.058	0.111	0.243	0.476
		281.001	0.023	281.001											120	160.801	0.022	0.058	0.111	0.243	0.475
		281.201	0.022	281.201											120	161.001	0.023	0.057	0.111	0.243	0.475
		281.401	0.022	281.401											120	161.201	0.022	0.058	0.111	0.242	0.474
		281.601	0.022	281.601											120	161.401	0.022	0.057	0.111	0.242	0.473
		281.801	0.022	281.801											120	161.601	0.022	0.057	0.111	0.243	0.473
		282.001	0.022	282.001											120	161.801	0.022	0.056	0.11	0.242	0.473
		282.201	0.022	282.201											120	162.001	0.022	0.056	0.11	0.241	0.473
		282.401	0.022	282.401											120	162.201	0.022	0.057	0.11	0.242	0.473
		282.601	0.022	282.601											120	162.401	0.022	0.057	0.11	0.242	0.473
		282.801	0.022	282.801											120	162.601	0.022	0.057	0.11	0.242	0.473
		283.001	0.021	283.001											120	162.801	0.022	0.057	0.11	0.242	0.473
		283.201	0.021	283.201											120	163.001	0.021	0.056	0.11	0.243	0.474
		283.401	0.021	283.401											120	163.201	0.021	0.056	0.111	0.243	0.474
		283.601	0.021	283.601											120	163.401	0.021	0.056	0.111	0.243	0.475
		283.801	0.02	283.801											120	163.601	0.021	0.056	0.111	0.244	0.475
		284.001	0.02	284.001											120	163.801	0.02	0.056	0.11	0.244	0.475
		284.201	0.02	284.201											120	164.001	0.02	0.056	0.111	0.245	0.475
		284.401	0.02	284.401											120	164.201	0.02	0.055	0.11	0.245	0.475
		284.601	0.02	284.601											120	164.401	0.02	0.055	0.11	0.245	0.475
		284.801	0.021	284.801											120	164.601	0.02	0.055	0.111	0.245	0.475
		285.001	0.021	285.001											120	164.801	0.021	0.055	0.111	0.245	0.475
		285.201	0.02	285.201											120	165.001	0.021	0.056	0.112	0.244	0.474
		285.401	0.02	285.401											120	165.201	0.02	0.056	0.112	0.244	0.474
		285.601	0.02	285.601											120	165.401	0.02	0.056	0.112	0.244	0.474
		285.801	0.02	285.801											120	165.601	0.02	0.056	0.112	0.244	0.474
		286.001	0.019	286.001											120	165.801	0.02	0.057	0.112	0.244	0.473
		286.201	0.019	286.201											120	166.001	0.019	0.057	0.112	0.244	0.473
		286.401	0.019	286.401											120	166.201	0.019	0.057	0.112	0.243	0.473
		286.601	0.019	286.601											120	166.401	0.019	0.058	0.113	0.243	0.473
		286.801	0.019	286.801											120	166.601	0.019	0.058	0.113	0.243	0.473
		287.001	0.019	287.001											120	166.801	0.019	0.057	0.114	0.243	0.473
		287.201	0.019	287.201											120	167.001	0.019	0.057	0.113	0.243	0.473
		287.401	0.02	287.401											120	167.201	0.019	0.056	0.114	0.243	0.473
		287.601	0.02	287.601											120	167.401	0.02	0.056	0.113	0.243	0.473
		287.801	0.019	287.801											120	167.601	0.02	0.057	0.113	0.243	0.473
		288.001	0.019	288.001											120	167.801	0.019	0.056	0.113	0.243	0.473
		288.201	0.02	288.201											120	168.001	0.019	0.056	0.113	0.244	0.474
		288.401	0.02	288.401											120	168.201	0.02	0.056	0.113	0.244	0.474
		288.601	0.02	288.601											120	168.401	0.02	0.056	0.113	0.244	0.474
		288.801	0.02	288.801											120	168.601	0.02	0.057	0.113	0.244	0.474
		289.001	0.02	289.001											120	168.801	0.02	0.057	0.113	0.245	0.474
		289.201	0.02	289.201											120	169.001	0.02	0.057	0.113	0.245	0.474
		289.401	0.02	289.401											120	169.201	0.02	0.057	0.112	0.245	0.475
		289.601	0.02	289.601											120	169.401	0.02	0.057	0.112	0.244	0.474
		289.801	0.02	289.801											120	169.601	0.02	0.057	0.112	0.244	0.474
		290.001	0.02	290.001											120	169.801	0.02	0.057	0.111	0.244	0.475
		290.201	0.02	290.201											120	170.001	0.02	0.057	0.112	0.244	0.475
		290.401	0.02	290.401											120	170.201	0.02	0.057	0.112	0.243	0.475
		290.601	0.02	290.601											120	170.401	0.02	0.057	0.112	0.243	0.475
		290.801	0.02	290.801											120	170.601	0.02	0.058	0.111	0.243	0.476
		291.001	0.02	291.001											120	170.801	0.02	0.057	0.112	0.243	0.476
		291.201	0.02	291.201											120	171.001	0.02	0.058	0.112	0.243	0.476
		291.401	0.021	291.401											120	171.201	0.02	0.058	0.112	0.243	0.476
		291.601	0.021	291.601											120	171.401	0.021	0.059	0.112	0.243	0.476
		291.801	0.021	291.801											120	171.601	0.021	0.058	0.113	0.243	0.476
		292.001	0.021	292.001											120	171.801	0.021	0.058	0.113	0.243	0.476
		292.201	0.021	292.201											120	172.001	0.021	0.058	0.113	0.244	0.475
		292.401	0.021	292.401											120	172.201	0.021	0.059	0.113	0.244	0.475
		292.601	0.021	292.601											120	172.401	0.021	0.058	0.113	0.245	0.475
		292.801	0.021	292.801											120	172.601	0.021	0.058	0.112	0.246	0.474
		293.001	0.022	293.001											120	172.801	0.021	0.058	0.112	0.246	0.474
		293.201	0.022	293.201											120	173.001	0.022	0.058	0.112	0.246	0.474
		293.401	0.022	293.401											120	173.201	0.022	0.057	0.112	0.246	0.474
		293.601	0.021	293.601											120	173.401	0.022	0.057	0.113	0.246	0.474
		293.801	0.021	293.801											120	173.601	0.021	0.057	0.113	0.246	0.474
		294.001	0.021	294.001											120	173.801	0.021	0.057	0.114	0.246	0.474
		294.201	0.021	294.201											120	174.001	0.021	0.058	0.114	0.245	0.475
		294.401	0.021	294.401											120	174.201	0.021	0.058	0.114	0.245	0.476
		294.601	0.021	294.601											120	174.401	0.021	0.058	0.114	0.245	0.476
		294.801	0.021	294.801											120	174.601	0.021	0.057	0.115	0.245	0.477
		295.001	0.021	295.001											120	174.801	0.021	0.056	0.115	0.245	0.477
		295.201	0.021	295.201											120	175.001	0.021	0.057	0.115	0.244	0.477
		295.401	0.021	295.401											120	175.201	0.021	0.057	0.115	0.243	0.477
		295.601	0.02	295.601											120	175.401	0.021	0.056	0.114	0.243	0.477
		295.801	0.02	295.801											120	175.601	0.02	0.056	0.114	0.243	0.477
		296.001	0.02	296.001											120	175.801	0.02	0.056	0.113	0.243	0.476
		296.201	0.02	296.201											120	176.001	0.02	0.056	0.113	0.243	0.476
		296.401	0.021	296.401											120	176.201	0.02	0.056	0.112	0.244	0.476
		296.601	0.021	296.601											120	176.401	0.021	0.056	0.112	0.245	0.476
		296.801	0.021	296.801											120	176.601	0.021	0.057	0.111	0.245	0.476
		297.001	0.021	297.001											120	176.801	0.021	0.058	0.111	0.245	0.476
		297.201	0.021	297.201											120	177.001	0.021	0.058	0.112	0.245	0.476
		297.401	0.021	297.401											120	177.201	0.021	0.058	0.112	0.246	0.476
		297.601	0.021	297.601											120	177.401	0.021	0.059	0.112	0.246	0.475
		297.801	0.021	297.801											120	177.601	0.021	0.059	0.112	0.246	0.475
		298.001	0.022	298.001											120	177.801	0.021	0.059	0.112	0.246	0.475
		298.201	0.021	298.201											120	178.001	0.022	0.06	0.112	0.246	0.476
		298.401	0.022	298.401											120	178.201	0.021	0.059	0.112	0.246	0.476
		298.601	0.021	298.601											120	178.401	0.022	0.059	0.113	0.246	0.476
		298.801	0.021	298.801											120	178.601	0.021	0.058	0.113	0.245	0.476
		299.001	0.02	299.001											120	178.801	0.021	0.058	0.113	0.245	0.476
		299.201	0.02	299.201											120	179.001	0.02	0.059	0.113	0.244	0.475
		299.401	0.02	299.401											120	179.201	0.02	0.058	0.113	0.244	0.475
		299.601	0.02	299.601											120	179.401	0.02	0.058	0.112	0.244	0.475
		299.801	0.02	299.801											120	179.601	0.02	0.058	0.112	0.244	0.475
		300.001	0.021	300.001											120	179.801	0.02	0.058	0.113	0.244	0.474
		300.201	0.021	300.201											120	180.001	0.021	0.058	0.113	0.245	0.474
		300.401	0.021	300.401											120	180.201	0.021	0.058	0.113	0.245	0.474
		300.601	0.021	300.601											120	180.401	0.021	0.058	0.113	0.245	0.474
		300.801	0.021	300.801											120	180.601	0.021	0.057	0.113	0.244	0.474
		301.001	0.021	301.001											120	180.801	0.021	0.058	0.113	0.245	0.474
		301.201	0.022	301.201											120	181.001	0.021	0.057	0.113	0.244	0.474
		301.401	0.022	301.401											120	181.201	0.022	0.057	0.113	0.245	0.473
		301.601	0.022	301.601											120	181.401	0.022	0.057	0.113	0.245	0.473
		301.801	0.022	301.801											120	181.601	0.022	0.057	0.112	0.244	0.474
		302.001	0.022	302.001											120	181.801	0.022	0.057	0.112	0.243	0.474
		302.201	0.022	302.201											120	182.001	0.022	0.057	0.112	0.243	0.474
		302.401	0.022	302.401											120	182.201	0.022	0.057	0.112	0.243	0.475
		302.601	0.021	302.601											120	182.401	0.022	0.058	0.112	0.243	0.476
		302.801	0.022	302.801											120	182.601	0.021	0.058	0.112	0.242	0.476
		303.001	0.022	303.001											120	182.801	0.022	0.059	0.112	0.242	0.475
		303.201	0.022	303.201											120	183.001	0.022	0.059	0.112	0.242	0.475
		303.401	0.022	303.401											120	183.201	0.022	0.059	0.112	0.242	0.475
		303.601	0.022	303.601											120	183.401	0.022	0.06	0.113	0.242	0.475
		303.801	0.022	303.801											120	183.601	0.022	0.06	0.113	0.243	0.475
		304.001	0.022	304.001											120	183.801	0.022	0.06	0.114	0.243	0.475
		304.201	0.022	304.201											120	184.001	0.022	0.059	0.114	0.243	0.475
		304.401	0.022	304.401											120	184.201	0.022	0.059	0.114	0.244	0.475
		304.601	0.022	304.601											120	184.401	0.022	0.059	0.114	0.244	0.474
		304.801	0.022	304.801											120	184.601	0.022	0.058	0.113	0.244	0.475
		305.001	0.022	305.001											120	184.801	0.022	0.058	0.113	0.244	0.475
		305.201	0.022	305.201											120	185.001	0.022	0.058	0.113	0.244	0.475
		305.401	0.022	305.401											120	185.201	0.022	0.057	0.113	0.244	0.475
		305.601	0.022	305.601											120	185.401	0.022	0.057	0.114	0.243	0.475
		305.801	0.022	305.801											120	185.601	0.022	0.056	0.113	0.242	0.475
		306.001	0.022	306.001											120	185.801	0.022	0.056	0.112	0.243	0.475
		306.201	0.022	306.201											120	186.001	0.022	0.056	0.112	0.243	0.475
		306.401	0.022	306.401											120	186.201	0.022	0.056	0.112	0.243	0.475
		306.601	0.022	306.601											120	186.401	0.022	0.056	0.113	0.244	0.475
		306.801	0.022	306.801											120	186.601	0.022	0.056	0.113	0.244	0.475
		307.001	0.022	307.001											120	186.801	0.022	0.057	0.113	0.243	0.476
		307.201	0.021	307.201											120	187.001	0.022	0.057	0.114	0.244	0.476
		307.401	0.021	307.401											120	187.201	0.021	0.057	0.114	0.245	0.476
		307.601	0.02	307.601											120	187.401	0.021	0.057	0.114	0.245	0.476
		307.801	0.02	307.801											120	187.601	0.02	0.058	0.114	0.245	0.476
		308.001	0.019	308.001											120	187.801	0.02	0.058	0.114	0.246	0.476
		308.201	0.019	308.201											120	188.001	0.019	0.058	0.114	0.246	0.476
		308.401	0.019	308.401											120	188.201	0.019	0.059	0.114	0.245	0.475
		308.601	0.019	308.601											120	188.401	0.019	0.059	0.113	0.245	0.475
		308.801	0.019	308.801											120	188.601	0.019	0.059	0.114	0.245	0.475
		309.001	0.019	309.001											120	188.801	0.019	0.059	0.114	0.244	0.475
		309.201	0.02	309.201											120	189.001	0.019	0.059	0.114	0.244	0.475
		309.401	0.02	309.401											120	189.201	0.02	0.059	0.113	0.243	0.475
		309.601	0.021	309.601											120	189.401	0.02	0.059	0.113	0.242	0.475
		309.801	0.021	309.801											120	189.601	0.021	0.058	0.112	0.243	0.474
		310.001	0.021	310.001											120	189.801	0.021	0.059	0.112	0.243	0.474
		310.201	0.022	310.201											120	190.001	0.021	0.058	0.112	0.243	0.473
		310.401	0.022	310.401											120	190.201	0.022	0.058	0.112	0.243	0.474
		310.601	0.022	310.601											120	190.401	0.022	0.058	0.113	0.243	0.473
		310.801	0.023	310.801											120	190.601	0.022	0.058	0.112	0.243	0.474
		311.001	0.023	311.001											120	190.801	0.023	0.058	0.113	0.243	0.474
		311.201	0.022	311.201											120	191.001	0.023	0.058	0.113	0.244	0.474
		311.401	0.022	311.401											120	191.201	0.022	0.058	0.113	0.244	0.474
		311.601	0.022	311.601											120	191.401	0.022	0.058	0.112	0.244	0.474
		311.801	0.022	311.801											120	191.601	0.022	0.058	0.113	0.244	0.474
		312.001	0.022	312.001											120	191.801	0.022	0.058	0.113	0.244	0.474
		312.201	0.022	312.201											120	192.001	0.022	0.058	0.114	0.244	0.473
		312.401	0.022	312.401											120	192.201	0.022	0.058	0.114	0.244	0.473
		312.601	0.022	312.601											120	192.401	0.022	0.058	0.113	0.244	0.474
		312.801	0.021	312.801											120	192.601	0.022	0.058	0.114	0.244	0.474
		313.001	0.021	313.001											120	192.801	0.021	0.058	0.113	0.244	0.474
		313.201	0.022	313.201											120	193.001	0.021	0.058	0.113	0.244	0.475
		313.401	0.021	313.401											120	193.201	0.022	0.058	0.112	0.244	0.475
		313.601	0.02	313.601											120	193.401	0.021	0.058	0.112	0.244	0.475
		313.801	0.021	313.801											120	193.601	0.02	0.058	0.111	0.244	0.474
		314.001	0.02	314.001											120	193.801	0.021	0.058	0.112	0.244	0.475
		314.201	0.021	314.201											120	194.001	0.02	0.058	0.112	0.244	0.475
		314.401	0.021	314.401											120	194.201	0.021	0.057	0.112	0.244	0.475
		314.601	0.021	314.601											120	194.401	0.021	0.057	0.112	0.244	0.475
		314.801	0.021	314.801											120	194.601	0.021	0.057	0.112	0.245	0.476
		315.001	0.022	315.001											120	194.801	0.021	0.058	0.112	0.245	0.476
		315.201	0.022	315.201											120	195.001	0.022	0.057	0.113	0.245	0.476
		315.401	0.023	315.401											120	195.201	0.022	0.057	0.113	0.244	0.476
		315.601	0.023	315.601											120	195.401	0.023	0.056	0.114	0.244	0.476
		315.801	0.024	315.801											120	195.601	0.023	0.056	0.114	0.244	0.476
		316.001	0.024	316.001											120	195.801	0.024	0.057	0.115	0.244	0.476
		316.201	0.023	316.201											120	196.001	0.024	0.057	0.115	0.244	0.475
		316.401	0.023	316.401											120	196.201	0.023	0.057	0.115	0.244	0.476
		316.601	0.024	316.601											120	196.401	0.023	0.056	0.115	0.244	0.476
		316.801	0.023	316.801											120	196.601	0.024	0.057	0.115	0.244	0.475
		317.001	0.023	317.001											120	196.801	0.023	0.058	0.114	0.244	0.476
		317.201	0.023	317.201											120	197.001	0.023	0.058	0.114	0.244	0.476
		317.401	0.023	317.401											120	197.201	0.023	0.059	0.113	0.245	0.476
		317.601	0.022	317.601											120	197.401	0.023	0.059	0.113	0.244	0.476
		317.801	0.022	317.801											120	197.601	0.022	0.059	0.112	0.245	0.475
		318.001	0.022	318.001											120	197.801	0.022	0.059	0.112	0.245	0.475
		318.201	0.021	318.201											120	198.001	0.022	0.059	0.112	0.246	0.476
		318.401	0.022	318.401											120	198.201	0.021	0.059	0.112	0.245	0.476
		318.601	0.022	318.601											120	198.401	0.022	0.058	0.112	0.245	0.476
		318.801	0.022	318.801											120	198.601	0.022	0.058	0.112	0.246	0.476
		319.001	0.022	319.001											120	198.801	0.022	0.057	0.112	0.246	0.476
		319.201	0.023	319.201											120	199.001	0.022	0.056	0.112	0.246	0.476
		319.401	0.022	319.401											120	199.201	0.023	0.056	0.113	0.245	0.475
		319.601	0.022	319.601											120	199.401	0.022	0.056	0.114	0.246	0.475
		319.801	0.022	319.801											120	199.601	0.022	0.056	0.114	0.245	0.475
		320.001	0.022	320.001											120	199.801	0.022	0.056	0.115	0.245	0.475
		320.201	0.021	320.201											120	200.001	0.022	0.056	0.114	0.245	0.476
		320.401	0.021	320.401											120	200.201	0.021	0.056	0.114	0.244	0.476
		320.601	0.021	320.601											120	200.401	0.021	0.055	0.114	0.244	0.476
		320.801	0.021	320.801											120	200.601	0.021	0.056	0.114	0.243	0.476
		321.001	0.021	321.001											120	200.801	0.021	0.057	0.114	0.243	0.476
		321.201	0.021	321.201											120	201.001	0.021	0.058	0.114	0.242	0.475
		321.401	0.021	321.401											120	201.201	0.021	0.058	0.113	0.242	0.475
		321.601	0.02	321.601											120	201.401	0.021	0.059	0.113	0.242	0.474
		321.801	0.021	321.801											120	201.601	0.02	0.06	0.113	0.242	0.474
		322.001	0.021	322.001											120	201.801	0.021	0.06	0.113	0.243	0.474
		322.201	0.021	322.201											120	202.001	0.021	0.06	0.113	0.243	0.475
		322.401	0.022	322.401											120	202.201	0.021	0.06	0.113	0.243	0.475
		322.601	0.022	322.601											120	202.401	0.022	0.06	0.113	0.243	0.475
		322.801	0.021	322.801											120	202.601	0.022	0.06	0.113	0.244	0.475
		323.001	0.022	323.001											120	202.801	0.021	0.06	0.113	0.244	0.475
		323.201	0.021	323.201											120	203.001	0.022	0.061	0.114	0.245	0.475
		323.401	0.021	323.401											120	203.201	0.021	0.061	0.114	0.245	0.475
		323.601	0.022	323.601											120	203.401	0.021	0.061	0.114	0.245	0.475
		323.801	0.022	323.801											120	203.601	0.022	0.06	0.115	0.245	0.476
		324.001	0.022	324.001											120	203.801	0.022	0.06	0.114	0.245	0.476
		324.201	0.022	324.201											120	204.001	0.022	0.059	0.113	0.244	0.476
		324.401	0.022	324.401											120	204.201	0.022	0.058	0.113	0.245	0.477
		324.601	0.022	324.601											120	204.401	0.022	0.058	0.113	0.244	0.476
		324.801	0.022	324.801											120	204.601	0.022	0.058	0.113	0.244	0.476
		325.001	0.023	325.001											120	204.801	0.022	0.058	0.112	0.244	0.476
		325.201	0.023	325.201											120	205.001	0.023	0.058	0.112	0.244	0.476
		325.401	0.022	325.401											120	205.201	0.023	0.057	0.112	0.244	0.475
		325.601	0.023	325.601											120	205.401	0.022	0.057	0.112	0.244	0.475
		325.801	0.024	325.801											120	205.601	0.023	0.057	0.112	0.243	0.476
		326.001	0.024	326.001											120	205.801	0.024	0.057	0.112	0.244	0.476
		326.201	0.024	326.201											120	206.001	0.024	0.057	0.112	0.245	0.477
		326.401	0.024	326.401											120	206.201	0.024	0.057	0.113	0.245	0.477
		326.601	0.024	326.601											120	206.401	0.024	0.057	0.113	0.245	0.477
		326.801	0.024	326.801											120	206.601	0.024	0.058	0.113	0.245	0.476
		327.001	0.024	327.001											120	206.801	0.024	0.058	0.113	0.245	0.476
		327.201	0.023	327.201											120	207.001	0.024	0.058	0.113	0.245	0.476
		327.401	0.023	327.401											120	207.201	0.023	0.058	0.113	0.245	0.476
		327.601	0.023	327.601											120	207.401	0.023	0.057	0.113	0.245	0.476
		327.801	0.023	327.801											120	207.601	0.023	0.057	0.113	0.245	0.476
		328.001	0.023	328.001											120	207.801	0.023	0.058	0.113	0.244	0.477
		328.201	0.023	328.201											120	208.001	0.023	0.058	0.112	0.244	0.477
		328.401	0.022	328.401											120	208.201	0.023	0.059	0.113	0.244	0.477
		328.601	0.022	328.601											120	208.401	0.022	0.06	0.113	0.244	0.477
		328.801	0.022	328.801											120	208.601	0.022	0.06	0.112	0.244	0.477
		329.001	0.022	329.001											120	208.801	0.022	0.06	0.113	0.244	0.477
		329.201	0.022	329.201											120	209.001	0.022	0.06	0.112	0.244	0.477
		329.401	0.022	329.401											120	209.201	0.022	0.059	0.112	0.243	0.477
		329.601	0.023	329.601											120	209.401	0.022	0.059	0.112	0.243	0.477
		329.801	0.024	329.801											120	209.601	0.023	0.059	0.112	0.243	0.477
		330.001	0.024	330.001											120	209.801	0.024	0.059	0.112	0.243	0.477
		330.201	0.024	330.201											120	210.001	0.024	0.058	0.112	0.244	0.476
		330.401	0.024	330.401											120	210.201	0.024	0.058	0.111	0.244	0.476
		330.601	0.024	330.601											120	210.401	0.024	0.058	0.111	0.244	0.476
		330.801	0.025	330.801											120	210.601	0.024	0.057	0.111	0.244	0.475
		331.001	0.024	331.001											120	210.801	0.025	0.057	0.112	0.244	0.475
		331.201	0.024	331.201											120	211.001	0.024	0.057	0.112	0.244	0.475
		331.401	0.024	331.401											120	211.201	0.024	0.057	0.112	0.244	0.475
		331.601	0.024	331.601											120	211.401	0.024	0.057	0.113	0.244	0.475
		331.801	0.023	331.801											120	211.601	0.024	0.057	0.113	0.243	0.475
		332.001	0.023	332.001											120	211.801	0.023	0.058	0.113	0.243	0.475
		332.201	0.022	332.201											120	212.001	0.023	0.058	0.113	0.244	0.474
		332.401	0.022	332.401											120	212.201	0.022	0.058	0.114	0.244	0.475
		332.601	0.022	332.601											120	212.401	0.022	0.059	0.113	0.244	0.475
		332.801	0.022	332.801											120	212.601	0.022	0.059	0.114	0.244	0.475
		333.001	0.022	333.001											120	212.801	0.022	0.059	0.113	0.244	0.475
		333.201	0.023	333.201											120	213.001	0.022	0.059	0.113	0.244	0.475
		333.401	0.023	333.401											120	213.201	0.023	0.059	0.113	0.244	0.475
		333.601	0.024	333.601											120	213.401	0.023	0.059	0.113	0.244	0.475
		333.801	0.023	333.801											120	213.601	0.024	0.059	0.113	0.244	0.475
		334.001	0.023	334.001											120	213.801	0.023	0.06	0.112	0.244	0.475
		334.201	0.023	334.201											120	214.001	0.023	0.06	0.112	0.245	0.475
		334.401	0.023	334.401											120	214.201	0.023	0.059	0.112	0.244	0.475
		334.601	0.023	334.601											120	214.401	0.023	0.059	0.113	0.245	0.475
		334.801	0.023	334.801											120	214.601	0.023	0.059	0.113	0.244	0.475
		335.001	0.022	335.001											120	214.801	0.023	0.059	0.113	0.244	0.476
		335.201	0.022	335.201											120	215.001	0.022	0.058	0.114	0.244	0.476
		335.401	0.022	335.401											120	215.201	0.022	0.059	0.114	0.244	0.476
		335.601	0.022	335.601											120	215.401	0.022	0.058	0.114	0.244	0.476
		335.801	0.023	335.801											120	215.601	0.022	0.058	0.114	0.244	0.476
		336.001	0.023	336.001											120	215.801	0.023	0.058	0.114	0.243	0.476
		336.201	0.022	336.201											120	216.001	0.023	0.058	0.114	0.243	0.476
		336.401	0.023	336.401											120	216.201	0.022	0.058	0.114	0.243	0.476
		336.601	0.023	336.601											120	216.401	0.023	0.059	0.114	0.244	0.477
		336.801	0.023	336.801											120	216.601	0.023	0.059	0.114	0.244	0.477
		337.001	0.023	337.001											120	216.801	0.023	0.06	0.114	0.244	0.477
		337.201	0.023	337.201											120	217.001	0.023	0.06	0.114	0.244	0.477
		337.401	0.023	337.401											120	217.201	0.023	0.061	0.113	0.245	0.477
		337.601	0.023	337.601											120	217.401	0.023	0.061	0.113	0.245	0.477
		337.801	0.023	337.801											120	217.601	0.023	0.061	0.113	0.245	0.477
		338.001	0.023	338.001											120	217.801	0.023	0.061	0.112	0.245	0.477
		338.201	0.023	338.201											120	218.001	0.023	0.061	0.113	0.245	0.477
		338.401	0.023	338.401											120	218.201	0.023	0.061	0.113	0.245	0.477
		338.601	0.022	338.601											120	218.401	0.023	0.062	0.113	0.245	0.477
		338.801	0.022	338.801											120	218.601	0.022	0.062	0.113	0.245	0.476
		339.001	0.022	339.001											120	218.801	0.022	0.061	0.113	0.245	0.476
		339.201	0.022	339.201											120	219.001	0.022	0.061	0.113	0.245	0.475
		339.401	0.023	339.401											120	219.201	0.022	0.061	0.113	0.245	0.475
		339.601	0.022	339.601											120	219.401	0.023	0.06	0.114	0.245	0.475
		339.801	0.022	339.801											120	219.601	0.022	0.06	0.114	0.244	0.475
		340.001	0.022	340.001											120	219.801	0.022	0.059	0.114	0.244	0.475
		340.201	0.022	340.201											120	220.001	0.022	0.06	0.115	0.244	0.475
		340.401	0.022	340.401											120	220.201	0.022	0.059	0.115	0.243	0.476
		340.601	0.023	340.601											120	220.401	0.022	0.06	0.115	0.243	0.476
		340.801	0.023	340.801											120	220.601	0.023	0.059	0.114	0.244	0.476
		341.001	0.023	341.001											120	220.801	0.023	0.059	0.113	0.243	0.476
		341.201	0.023	341.201											120	221.001	0.023	0.059	0.113	0.243	0.476
		341.401	0.024	341.401											120	221.201	0.023	0.059	0.113	0.243	0.475
		341.601	0.024	341.601											120	221.401	0.024	0.059	0.112	0.243	0.476
		341.801	0.025	341.801											120	221.601	0.024	0.059	0.112	0.243	0.476
		342.001	0.024	342.001											120	221.801	0.025	0.059	0.112	0.243	0.476
		342.201	0.024	342.201											120	222.001	0.024	0.059	0.112	0.244	0.476
		342.401	0.024	342.401											120	222.201	0.024	0.059	0.112	0.244	0.476
		342.601	0.024	342.601											120	222.401	0.024	0.059	0.112	0.244	0.476
		342.801	0.023	342.801											120	222.601	0.024	0.06	0.113	0.244	0.476
		343.001	0.024	343.001											120	222.801	0.023	0.06	0.112	0.244	0.475
		343.201	0.024	343.201											120	223.001	0.024	0.06	0.113	0.244	0.476
		343.401	0.023	343.401											120	223.201	0.024	0.06	0.114	0.245	0.476
		343.601	0.022	343.601											120	223.401	0.023	0.06	0.115	0.245	0.477
		343.801	0.022	343.801											120	223.601	0.022	0.06	0.115	0.245	0.476
		344.001	0.023	344.001											120	223.801	0.022	0.06	0.115	0.245	0.475
		344.201	0.023	344.201											120	224.001	0.023	0.061	0.115	0.245	0.475
		344.401	0.023	344.401											120	224.201	0.023	0.061	0.115	0.245	0.475
		344.601	0.023	344.601											120	224.401	0.023	0.06	0.115	0.246	0.475
		344.801	0.023	344.801											120	224.601	0.023	0.061	0.115	0.246	0.475
		345.001	0.024	345.001											120	224.801	0.023	0.06	0.115	0.245	0.474
		345.201	0.023	345.201											120	225.001	0.024	0.06	0.114	0.245	0.474
		345.401	0.024	345.401											120	225.201	0.023	0.061	0.115	0.245	0.473
		345.601	0.023	345.601											120	225.401	0.024	0.061	0.115	0.245	0.474
		345.801	0.023	345.801											120	225.601	0.023	0.061	0.114	0.245	0.474
		346.001	0.024	346.001											120	225.801	0.023	0.061	0.115	0.245	0.474
		346.201	0.024	346.201											120	226.001	0.024	0.061	0.114	0.245	0.474
		346.401	0.024	346.401											120	226.201	0.024	0.061	0.114	0.245	0.475
		346.601	0.024	346.601											120	226.401	0.024	0.061	0.114	0.245	0.475
		346.801	0.024	346.801											120	226.601	0.024	0.062	0.114	0.245	0.475
		347.001	0.025	347.001											120	226.801	0.024	0.062	0.114	0.245	0.475
		347.201	0.025	347.201											120	227.001	0.025	0.062	0.115	0.245	0.476
		347.401	0.025	347.401											120	227.201	0.025	0.062	0.115	0.245	0.476
		347.601	0.025	347.601											120	227.401	0.025	0.061	0.115	0.245	0.477
		347.801	0.024	347.801											120	227.601	0.025	0.061	0.115	0.245	0.476
		348.001	0.025	348.001											120	227.801	0.024	0.061	0.115	0.245	0.476
		348.201	0.025	348.201											120	228.001	0.025	0.06	0.115	0.245	0.477
		348.401	0.025	348.401											120	228.201	0.025	0.061	0.115	0.245	0.477
		348.601	0.024	348.601											120	228.401	0.025	0.061	0.115	0.245	0.478
		348.801	0.024	348.801											120	228.601	0.024	0.061	0.115	0.245	0.478
		349.001	0.024	349.001											120	228.801	0.024	0.06	0.115	0.245	0.477
		349.201	0.024	349.201											120	229.001	0.024	0.061	0.115	0.245	0.477
		349.401	0.024	349.401											120	229.201	0.024	0.061	0.115	0.245	0.477
		349.601	0.023	349.601											120	229.401	0.024	0.061	0.115	0.246	0.477
		349.801	0.024	349.801											120	229.601	0.023	0.061	0.116	0.246	0.477
		350.001	0.024	350.001											120	229.801	0.024	0.061	0.115	0.246	0.477
		350.201	0.023	350.201											120	230.001	0.024	0.061	0.115	0.245	0.477
		350.401	0.024	350.401											120	230.201	0.023	0.061	0.115	0.246	0.477
		350.601	0.024	350.601											120	230.401	0.024	0.061	0.115	0.245	0.476
		350.801	0.024	350.801											120	230.601	0.024	0.061	0.114	0.245	0.476
		351.001	0.024	351.001											120	230.801	0.024	0.061	0.115	0.245	0.476
		351.201	0.024	351.201											120	231.001	0.024	0.061	0.115	0.245	0.476
		351.401	0.024	351.401											120	231.201	0.024	0.06	0.115	0.245	0.477
		351.601	0.024	351.601											120	231.401	0.024	0.059	0.115	0.244	0.477
		351.801	0.024	351.801											120	231.601	0.024	0.059	0.115	0.245	0.477
		352.001	0.024	352.001											120	231.801	0.024	0.059	0.114	0.245	0.477
		352.201	0.024	352.201											120	232.001	0.024	0.059	0.113	0.245	0.478
		352.401	0.024	352.401											120	232.201	0.024	0.059	0.113	0.245	0.477
		352.601	0.025	352.601											120	232.401	0.024	0.059	0.113	0.245	0.477
		352.801	0.025	352.801											120	232.601	0.025	0.059	0.114	0.245	0.477
		353.001	0.025	353.001											120	232.801	0.025	0.059	0.114	0.246	0.477
		353.201	0.025	353.201											120	233.001	0.025	0.06	0.114	0.246	0.477
		353.401	0.025	353.401											120	233.201	0.025	0.06	0.114	0.246	0.477
		353.601	0.025	353.601											120	233.401	0.025	0.06	0.115	0.246	0.477
		353.801	0.025	353.801											120	233.601	0.025	0.059	0.115	0.246	0.477
		354.001	0.024	354.001											120	233.801	0.025	0.059	0.115	0.246	0.478
		354.201	0.025	354.201											120	234.001	0.024	0.059	0.115	0.245	0.477
		354.401	0.025	354.401											120	234.201	0.025	0.06	0.115	0.245	0.477
		354.601	0.024	354.601											120	234.401	0.025	0.06	0.115	0.245	0.477
		354.801	0.024	354.801											120	234.601	0.024	0.06	0.114	0.245	0.477
		355.001	0.024	355.001											120	234.801	0.024	0.06	0.115	0.244	0.477
		355.201	0.024	355.201											120	235.001	0.024	0.059	0.115	0.244	0.477
		355.401	0.024	355.401											120	235.201	0.024	0.059	0.115	0.244	0.477
		355.601	0.024	355.601											120	235.401	0.024	0.058	0.114	0.244	0.477
		355.801	0.024	355.801											120	235.601	0.024	0.059	0.114	0.244	0.477
		356.001	0.024	356.001											120	235.801	0.024	0.058	0.114	0.245	0.477
		356.201	0.024	356.201											120	236.001	0.024	0.059	0.114	0.244	0.477
		356.401	0.024	356.401											120	236.201	0.024	0.059	0.114	0.244	0.476
		356.601	0.024	356.601											120	236.401	0.024	0.059	0.114	0.244	0.477
		356.801	0.025	356.801											120	236.601	0.024	0.06	0.114	0.245	0.477
		357.001	0.025	357.001											120	236.801	0.025	0.06	0.114	0.245	0.477
		357.201	0.025	357.201											120	237.001	0.025	0.06	0.113	0.245	0.477
		357.401	0.025	357.401											120	237.201	0.025	0.06	0.113	0.245	0.477
		357.601	0.025	357.601											120	237.401	0.025	0.06	0.113	0.245	0.477
		357.801	0.025	357.801											120	237.601	0.025	0.059	0.113	0.245	0.478
		358.001	0.025	358.001											120	237.801	0.025	0.06	0.113	0.245	0.478
		358.201	0.025	358.201											120	238.001	0.025	0.06	0.113	0.245	0.477
		358.401	0.025	358.401											120	238.201	0.025	0.06	0.113	0.246	0.478
		358.601	0.024	358.601											120	238.401	0.025	0.06	0.112	0.246	0.477
		358.801	0.024	358.801											120	238.601	0.024	0.06	0.112	0.246	0.478
		359.001	0.024	359.001											120	238.801	0.024	0.06	0.112	0.246	0.478
		359.201	0.023	359.201											120	239.001	0.024	0.06	0.112	0.246	0.478
		359.401	0.024	359.401											120	239.201	0.023	0.06	0.112	0.246	0.479
		359.601	0.024	359.601											120	239.401	0.024	0.06	0.112	0.246	0.478
		359.801	0.024	359.801											120	239.601	0.024	0.061	0.112	0.246	0.479
		360.001	0.024	360.001											120	239.801	0.024	0.061	0.113	0.246	0.479
		360.201	0.024	360.201											120	240.001	0.024	0.061	0.113	0.246	0.479
		360.401	0.024	360.401											120	240.201	0.024	0.061	0.113	0.246	0.479
		360.601	0.025	360.601											120	240.401	0.024	0.061	0.113	0.246	0.48
		360.801	0.025	360.801											120	240.601	0.025	0.061	0.113	0.247	0.48
		361.001	0.025	361.001											120	240.801	0.025	0.061	0.113	0.247	0.479
		361.201	0.025	361.201											120	241.001	0.025	0.06	0.114	0.247	0.479
		361.401	0.025	361.401											120	241.201	0.025	0.061	0.114	0.247	0.478
		361.601	0.025	361.601											120	241.401	0.025	0.06	0.114	0.248	0.478
		361.801	0.025	361.801											120	241.601	0.025	0.06	0.115	0.248	0.478
		362.001	0.025	362.001											120	241.801	0.025	0.059	0.115	0.248	0.478
		362.201	0.024	362.201											120	242.001	0.025	0.059	0.115	0.248	0.477
		362.401	0.024	362.401											120	242.201	0.024	0.059	0.115	0.248	0.477
		362.601	0.024	362.601											120	242.401	0.024	0.06	0.115	0.248	0.476
		362.801	0.023	362.801											120	242.601	0.024	0.06	0.115	0.248	0.477
		363.001	0.023	363.001											120	242.801	0.023	0.06	0.115	0.248	0.477
		363.201	0.024	363.201											120	243.001	0.023	0.06	0.115	0.247	0.477
		363.401	0.024	363.401											120	243.201	0.024	0.06	0.115	0.247	0.478
		363.601	0.024	363.601											120	243.401	0.024	0.06	0.115	0.246	0.478
		363.801	0.023	363.801											120	243.601	0.024	0.06	0.115	0.246	0.477
		364.001	0.023	364.001											120	243.801	0.023	0.061	0.115	0.246	0.478
		364.201	0.023	364.201											120	244.001	0.023	0.061	0.115	0.246	0.478
		364.401	0.023	364.401											120	244.201	0.023	0.061	0.115	0.245	0.478
		364.601	0.024	364.601											120	244.401	0.023	0.061	0.115	0.245	0.479
		364.801	0.024	364.801											120	244.601	0.024	0.062	0.115	0.245	0.478
		365.001	0.024	365.001											120	244.801	0.024	0.061	0.116	0.245	0.479
		365.201	0.024	365.201											120	245.001	0.024	0.061	0.116	0.245	0.479
		365.401	0.024	365.401											120	245.201	0.024	0.061	0.116	0.246	0.479
		365.601	0.024	365.601											120	245.401	0.024	0.061	0.116	0.246	0.479
		365.801	0.024	365.801											120	245.601	0.024	0.06	0.116	0.246	0.479
		366.001	0.024	366.001											120	245.801	0.024	0.06	0.116	0.246	0.478
		366.201	0.024	366.201											120	246.001	0.024	0.06	0.116	0.245	0.478
		366.401	0.024	366.401											120	246.201	0.024	0.06	0.115	0.246	0.478
		366.601	0.024	366.601											120	246.401	0.024	0.06	0.115	0.245	0.479
		366.801	0.024	366.801											120	246.601	0.024	0.061	0.115	0.245	0.479
		367.001	0.023	367.001											120	246.801	0.024	0.061	0.114	0.245	0.479
		367.201	0.023	367.201											120	247.001	0.023	0.06	0.114	0.245	0.479
		367.401	0.024	367.401											120	247.201	0.023	0.061	0.114	0.246	0.478
		367.601	0.024	367.601											120	247.401	0.024	0.061	0.115	0.245	0.478
		367.801	0.024	367.801											120	247.601	0.024	0.061	0.115	0.246	0.478
		368.001	0.024	368.001											120	247.801	0.024	0.061	0.115	0.246	0.477
		368.201	0.024	368.201											120	248.001	0.024	0.062	0.115	0.246	0.477
		368.401	0.024	368.401											120	248.201	0.024	0.062	0.114	0.245	0.477
		368.601	0.024	368.601											120	248.401	0.024	0.062	0.114	0.245	0.477
		368.801	0.024	368.801											120	248.601	0.024	0.062	0.115	0.245	0.477
		369.001	0.024	369.001											120	248.801	0.024	0.062	0.115	0.246	0.477
		369.201	0.024	369.201											120	249.001	0.024	0.062	0.115	0.246	0.477
		369.401	0.024	369.401											120	249.201	0.024	0.062	0.115	0.246	0.477
		369.601	0.024	369.601											120	249.401	0.024	0.062	0.115	0.246	0.477
		369.801	0.024	369.801											120	249.601	0.024	0.061	0.115	0.246	0.477
		370.001	0.024	370.001											120	249.801	0.024	0.061	0.116	0.246	0.477
		370.201	0.023	370.201											120	250.001	0.024	0.061	0.116	0.247	0.478
		370.401	0.024	370.401											120	250.201	0.023	0.061	0.116	0.247	0.478
		370.601	0.024	370.601											120	250.401	0.024	0.06	0.115	0.246	0.478
		370.801	0.024	370.801											120	250.601	0.024	0.06	0.115	0.246	0.478
		371.001	0.025	371.001											120	250.801	0.024	0.06	0.115	0.247	0.478
		371.201	0.025	371.201											120	251.001	0.025	0.06	0.116	0.247	0.478
		371.401	0.026	371.401											120	251.201	0.025	0.06	0.115	0.247	0.478
		371.601	0.027	371.601											120	251.401	0.026	0.06	0.116	0.246	0.479
		371.801	0.027	371.801											120	251.601	0.027	0.059	0.115	0.246	0.478
		372.001	0.026	372.001											120	251.801	0.027	0.06	0.115	0.246	0.478
		372.201	0.026	372.201											120	252.001	0.026	0.06	0.115	0.247	0.478
		372.401	0.026	372.401											120	252.201	0.026	0.06	0.115	0.246	0.479
		372.601	0.026	372.601											120	252.401	0.026	0.06	0.115	0.246	0.479
		372.801	0.026	372.801											120	252.601	0.026	0.06	0.114	0.245	0.479
		373.001	0.025	373.001											120	252.801	0.026	0.06	0.114	0.245	0.479
		373.201	0.025	373.201											120	253.001	0.025	0.06	0.115	0.245	0.479
		373.401	0.025	373.401											120	253.201	0.025	0.061	0.114	0.245	0.479
		373.601	0.025	373.601											120	253.401	0.025	0.06	0.114	0.245	0.479
		373.801	0.024	373.801											120	253.601	0.025	0.06	0.114	0.245	0.479
		374.001	0.024	374.001											120	253.801	0.024	0.059	0.114	0.245	0.479
		374.201	0.024	374.201											120	254.001	0.024	0.059	0.114	0.246	0.479
		374.401	0.023	374.401											120	254.201	0.024	0.059	0.114	0.246	0.479
		374.601	0.024	374.601											120	254.401	0.023	0.059	0.113	0.246	0.479
		374.801	0.024	374.801											120	254.601	0.024	0.059	0.114	0.247	0.479
		375.001	0.025	375.001											120	254.801	0.024	0.059	0.114	0.247	0.479
		375.201	0.025	375.201											120	255.001	0.025	0.059	0.114	0.248	0.479
		375.401	0.026	375.401											120	255.201	0.025	0.059	0.114	0.248	0.479
		375.601	0.025	375.601											120	255.401	0.026	0.059	0.114	0.249	0.479
		375.801	0.025	375.801											120	255.601	0.025	0.06	0.114	0.249	0.479
		376.001	0.025	376.001											120	255.801	0.025	0.06	0.114	0.249	0.479
		376.201	0.025	376.201											120	256.001	0.025	0.06	0.114	0.249	0.478
		376.401	0.025	376.401											120	256.201	0.025	0.06	0.114	0.249	0.478
		376.601	0.026	376.601											120	256.401	0.025	0.061	0.113	0.248	0.478
		376.801	0.026	376.801											120	256.601	0.026	0.061	0.113	0.248	0.478
		377.001	0.026	377.001											120	256.801	0.026	0.061	0.113	0.248	0.478
		377.201	0.026	377.201											120	257.001	0.026	0.061	0.113	0.248	0.478
		377.401	0.027	377.401											120	257.201	0.026	0.061	0.113	0.247	0.478
		377.601	0.027	377.601											120	257.401	0.027	0.06	0.113	0.247	0.477
		377.801	0.027	377.801											120	257.601	0.027	0.061	0.112	0.247	0.476
		378.001	0.027	378.001											120	257.801	0.027	0.061	0.112	0.247	0.477
		378.201	0.027	378.201											120	258.001	0.027	0.061	0.112	0.247	0.477
		378.401	0.026	378.401											120	258.201	0.027	0.061	0.112	0.247	0.477
		378.601	0.027	378.601											120	258.401	0.026	0.061	0.112	0.247	0.477
		378.801	0.027	378.801											120	258.601	0.027	0.061	0.113	0.247	0.477
		379.001	0.026	379.001											120	258.801	0.027	0.061	0.113	0.247	0.477
		379.201	0.026	379.201											120	259.001	0.026	0.062	0.113	0.248	0.477
		379.401	0.026	379.401											120	259.201	0.026	0.062	0.113	0.248	0.477
		379.601	0.026	379.601											120	259.401	0.026	0.063	0.113	0.248	0.477
		379.801	0.025	379.801											120	259.601	0.026	0.063	0.114	0.248	0.478
		380.001	0.025	380.001											120	259.801	0.025	0.062	0.115	0.248	0.478
		380.201	0.025	380.201											120	260.001	0.025	0.063	0.115	0.247	0.478
		380.401	0.024	380.401											120	260.201	0.025	0.063	0.115	0.247	0.478
		380.601	0.025	380.601											120	260.401	0.024	0.063	0.115	0.246	0.478
		380.801	0.025	380.801											120	260.601	0.025	0.063	0.115	0.246	0.479
		381.001	0.025	381.001											120	260.801	0.025	0.063	0.115	0.246	0.478
		381.201	0.025	381.201											120	261.001	0.025	0.062	0.115	0.246	0.478
		381.401	0.025	381.401											120	261.201	0.025	0.062	0.115	0.245	0.478
		381.601	0.025	381.601											120	261.401	0.025	0.062	0.115	0.245	0.477
		381.801	0.024	381.801											120	261.601	0.025	0.062	0.114	0.245	0.477
		382.001	0.024	382.001											120	261.801	0.024	0.062	0.114	0.245	0.478
		382.201	0.024	382.201											120	262.001	0.024	0.061	0.114	0.245	0.478
		382.401	0.024	382.401											120	262.201	0.024	0.061	0.114	0.245	0.477
		382.601	0.024	382.601											120	262.401	0.024	0.06	0.114	0.245	0.478
		382.801	0.024	382.801											120	262.601	0.024	0.061	0.115	0.245	0.478
		383.001	0.024	383.001											120	262.801	0.024	0.06	0.114	0.245	0.478
		383.201	0.024	383.201											120	263.001	0.024	0.06	0.115	0.245	0.478
		383.401	0.025	383.401											120	263.201	0.024	0.06	0.115	0.246	0.478
		383.601	0.025	383.601											120	263.401	0.025	0.059	0.115	0.246	0.478
		383.801	0.025	383.801											120	263.601	0.025	0.059	0.116	0.246	0.479
		384.001	0.025	384.001											120	263.801	0.025	0.059	0.115	0.246	0.479
		384.201	0.025	384.201											120	264.001	0.025	0.06	0.116	0.246	0.478
		384.401	0.025	384.401											120	264.201	0.025	0.06	0.116	0.246	0.478
		384.601	0.026	384.601											120	264.401	0.025	0.06	0.115	0.246	0.478
		384.801	0.025	384.801											120	264.601	0.026	0.06	0.115	0.246	0.477
		385.001	0.025	385.001											120	264.801	0.025	0.06	0.116	0.246	0.477
		385.201	0.025	385.201											120	265.001	0.025	0.06	0.115	0.247	0.476
		385.401	0.024	385.401											120	265.201	0.025	0.06	0.115	0.246	0.477
		385.601	0.024	385.601											120	265.401	0.024	0.06	0.114	0.247	0.476
		385.801	0.024	385.801											120	265.601	0.024	0.06	0.114	0.246	0.476
		386.001	0.024	386.001											120	265.801	0.024	0.06	0.114	0.246	0.477
		386.201	0.024	386.201											120	266.001	0.024	0.061	0.114	0.247	0.477
		386.401	0.025	386.401											120	266.201	0.024	0.06	0.114	0.247	0.477
		386.601	0.025	386.601											120	266.401	0.025	0.061	0.113	0.247	0.477
		386.801	0.025	386.801											120	266.601	0.025	0.061	0.114	0.248	0.477
		387.001	0.024	387.001											120	266.801	0.025	0.061	0.114	0.248	0.477
		387.201	0.024	387.201											120	267.001	0.024	0.061	0.114	0.248	0.477
		387.401	0.025	387.401											120	267.201	0.024	0.062	0.114	0.247	0.477
		387.601	0.025	387.601											120	267.401	0.025	0.062	0.115	0.247	0.477
		387.801	0.024	387.801											120	267.601	0.025	0.062	0.115	0.247	0.477
		388.001	0.024	388.001											120	267.801	0.024	0.063	0.115	0.247	0.476
		388.201	0.025	388.201											120	268.001	0.024	0.063	0.116	0.246	0.476
		388.401	0.025	388.401											120	268.201	0.025	0.063	0.116	0.246	0.475
		388.601	0.024	388.601											120	268.401	0.025	0.063	0.116	0.246	0.476
		388.801	0.025	388.801											120	268.601	0.024	0.063	0.115	0.247	0.476
		389.001	0.024	389.001											120	268.801	0.025	0.062	0.115	0.246	0.475
		389.201	0.024	389.201											120	269.001	0.024	0.062	0.115	0.246	0.476
		389.401	0.024	389.401											120	269.201	0.024	0.062	0.115	0.246	0.476
		389.601	0.024	389.601											120	269.401	0.024	0.061	0.114	0.246	0.476
		389.801	0.025	389.801											120	269.601	0.024	0.062	0.114	0.246	0.477
		390.001	0.025	390.001											120	269.801	0.025	0.062	0.113	0.246	0.477
		390.201	0.026	390.201											120	270.001	0.025	0.061	0.113	0.246	0.478
		390.401	0.026	390.401											120	270.201	0.026	0.061	0.112	0.247	0.478
		390.601	0.026	390.601											120	270.401	0.026	0.062	0.112	0.247	0.478
		390.801	0.026	390.801											120	270.601	0.026	0.062	0.112	0.247	0.478
		391.001	0.026	391.001											120	270.801	0.026	0.063	0.111	0.246	0.478
		391.201	0.026	391.201											120	271.001	0.026	0.063	0.111	0.246	0.478
		391.401	0.026	391.401											120	271.201	0.026	0.063	0.111	0.246	0.478
		391.601	0.025	391.601											120	271.401	0.026	0.063	0.112	0.246	0.478
		391.801	0.025	391.801											120	271.601	0.025	0.063	0.111	0.246	0.478
[truncated: 27,140 more rows]
