# Supplementary material for: AAK1-mediated phosphorylation of PDLIM5 and Talin1 promotes focal adhesion disassembly to accelerate cell migration
Source: Nat Commun. 2026 May 4;17:6023. doi: 10.1038/s41467-026-72501-w (PMC13346677; doi:10.1038/s41467-026-72501-w)
Supplement: Supplementary file 12 — Source data [file 41467_2026_72501_MOESM12_ESM.zip › Source_data/Quantitative_TIRFM_analysis.xlsx]

## Sheet: Fig 1D
	Mean fluorescence intensity ratio in CCPs
	AAK1	BMP2K
	1.3092	1.4719
	1.4264	1.3036
	1.2004	1.36
	1.1841	1.5716
	1.2956	1.6399
	1.2209	1.9321
	1.462	1.5207
	1.3849	1.7671
	1.2339	1.58
	1.3537	1.5433
	1.3619	1.5907
	1.3367	1.6453
	1.2071	1.7031
	1.5043	1.6619
	1.4279	1.794
		1.5177

## Sheet: Fig 1E
	Pearson correlation coefficient
	AAK1	BMP2K
	0.4461	0.6262
	0.657	0.6164
	0.611	0.7094
	0.3783	0.7912
	0.7179	0.8823
	0.4428	0.6248
	0.6724	0.8412
	0.5084	0.7631
	0.4807	0.7605
	0.4922	0.7022
	0.7174	0.7332
	0.5899	0.7563
	0.515	0.7543
	0.5697	0.8502
	0.6686	0.81
		0.6884
		0.7221

## Sheet: Fig 1F
	Manders colocalization coefficient
	AAK1	BMP2K
	0.1393	0.159
	0.0684	0.1232
	0.084	0.1503
	0.0735	0.1442
	0.1144	0.2114
	0.0909	0.1076
	0.0666	0.1334
	0.1129	0.0969
	0.074	0.103
	0.0755	0.1182
	0.06	0.1186
	0.0881	0.1206
	0.0603	0.1913
	0.1016	0.1427
	0.066	0.1167
		0.1991
		0.0949

## Sheet: Fig 3F
	Lifetime [min]
	RPE WT	RPE AAK1-/-
	24	16
	30	30
	40	28
	52	22
	16	22
	24	20
	20	34
	16	48
	66	22
	32	16
	80	18
	22	28
	20	18
	64	28
	16	44
	20	22
	20	18
	28	32
	28	42
	16	20
	16	18
	16	20
	88	24
	70	24
	16	38
	110	18
	28	26
	16	36
	46	16
	34	40
	22	16
	16	16
	90	32
	16	36
	100	22
	28	20
	42	26
	18	28
	16	18
	16	26
	36	20
	66	24
	18	20
	16	24
	20	24
	50	24
	88	22
	78	16
	70	18
	88	16
	20	16
	16	16
	54	60
	22	24
	22	105
	38	48
	32	18
	16	24
	26	48
	28	129
	18	102
	26	30
	60	18
	44	57
	26	66
	28	21
	18	21
	18	48
	16	39
	16	66
	34	42
	78	48
	50	21
	32	99
	20	24
	16	54
	20	27
	44	36
	42	18
	32	63
	46	39
	16	48
	16	78
	30	24
	32	69
	70	21
	24	87
	18	21
	20	21
	16	81
	44	69
	16	24
	34	18
	34	18
	22	30
	34	30
	22	18
	26	21
	26	51
	18	75
	44	45
	26	30
	18	24
	16	21
	16	27
	24	39
	16	39
	24	21
	24	39
	40	21
	44	48
	20	18
	24	45
	40	24
	30	54
	22	39
	28	45
	60	18
	40	51
	26	30
	40	18
	20	24
	18	33
	32	48
	30	24
	18	30
	38	39
	16	27
	28	21
	20	18
	22	27
	40	27
	42	18
	38	21
	20	24
	16	18
	16	18
	16	51
	20	117
	26	96
	24	72
	20	51
	24	18
	24	30
	18	18
	20	18
	18	36
	22	18
	34	69
	30	24
	18	30
	16	18
	22	102
	18	33
	16	51
	28	78
	20	36
	28	18
	18	45
	18	21
	26	42
	18	102
	18	42
	24	87
	18	24
	20	45
	22	30
	20	21
	16	39
	16	45
	16	60
	16	93
	28	138
	24	78
	26	54
	60	84
	16	78
	16	27
	22	51
	32	24
	26	42
	32	33
	16	24
	18	33
	42	87
	18	18
	16	96
	22	33
	26	63
	18	48
	20	18
	34	54
	26	21
	16	21
	16	30
	30	21
	18	30
	26	18
	18	24
	34	54
	28	30
	26	18
	16	111
	16	27
	18	21
	28	57
	18	24
	16	138
	20	66
	26	30
	16	30
	22	36
	16	63
	18	162
	18	24
	16	21
	16	84
	24	33
	22	24
	29	18
	19	24
	16	78
	36	45
	26	21
	38	21
	29	39
	24	18
	16	33
	24	126
	17	18
	29	159
	22	30
	19	30
	55	63
	17	18
	20	21
	59	18
	32	60
	16	54
	33	18
	34	18
	31	18
	16	42
	44	27
	20	57
	20	36
	22	18
	21	36
	22	24
	22	135
	22	18
	22	24
	35	75
	17	24
	22	81
	17	105
	21	18
	16	33
	16	57
	17	18
	25	18
	18	36
	37	21
	21	117
	32	84
	25	18
	31	36
	42	78
	16	21
	17	39
	24	123
	19	63
	17	36
	18	60
	17	93
	25	54
	25	18
	24	63
	24	21
	21	129
	16	39
	17	36
	17	36
	19	90
	17	24
	16	81
	21	60
	31	45
	16	27
	17	75
	17	60
	30	63
	28	90
	16	18
	19	24
	17	36
	20	33
	22	24
	18	117
	21	21
	22	24
	21	27
	18	24
	19	21
	20	27
	16	18
	16	18
	17	18
	20	24
	20	51
	19	18
	17	18
	18	42
	17	45
	16	27
	27	27
	21	18
	27	60
	21	24
	24	39
	93	21
	216	18
	27	45
	21	54
	21	21
	63	48
	33	39
	18	18
	72	24
	27	48
	21	27
	21	18
	21	48
	21	27
	21	27
	18	18
	18	18
	48	27
	21	21
	201	39
	21	33
	24	24
	96	18
	18	24
	36	21
	42	30
	39	18
	18	18
	36	18
	30	21
	33	58
	33	84
	21	36
	87	76
	24	28
	126	22
	30	18
	27	28
	63	16
	156	26
	18	16
	81	22
	33	42
	30	42
	27	16
	54	24
	18	32
	18	16
	27	22
	24	16
	27	30
	18	28
	27	20
	90	18
	54	28
	39	16
	18	18
	21	22
	39	24
	30	44
	21	36
	24	20
	24	18
	24	44
	18	24
	18	22
	30	18
	24	24
	27	34
	18	16
	24	20
	21	60
	36	18
	18	20
	18	18
	18	22
	24	24
	36	62
	72	44
	24	16
	36	54
	54	26
	42	28
	177	18
	27	18
	21	20
	21	64
	21	24
	18	20
	21	30
	18	18
	18	36
	24	18
	24	16
	57	18
	27	16
	18	56
	117	16
	18	46
	21	42
	18	38
	21	46
	99	32
	18	28
	18	54
	51	22
	18	28
	21	20
	60	18
	81	52
	18	28
	24	30
	24	22
	33	16
	21	22
	30	16
	126	28
	24	22
	18	16
	21	16
	132	22
	174	22
	48	18
	45	20
	18	28
	18	38
	21	34
	96	32
	21	24
	30	18
	27	24
	21	34
	18	30
	24	22
	24	22
	51	30
	63	30
	27	22
	18	34
	30	22
	21	16
	45	20
	18	20
	33	18
	18	24
	36	30
	69	16
	48	18
	33	28
	21	20
	18	18
	36	24
	21	22
	36	20
	30	42
	135	70
	27	18
	39	42
	24	22
	18	66
	24	24
	18	20
	33	54
	63	44
	33	26
	57	66
	90	20
	18	32
	78	26
	21	50
	66	28
	21	68
	21	16
	99	18
	60	34
	24	16
	30	20
	21	38
	75	22
	39	46
	90	22
	39	32
	21	38
	18	18
	24	24
	51	38
	81	62
	18	42
	54	28
	96	32
	30	48
	135	28
	18	18
	48	38
	48	38
	18	30
	39	28
	33	18
	24	28
	45	34
	18	58
	18	40
	33	60
	18	26
	42	38
	24	22
	33	38
	18	30
	75	22
	24	44
	18	34
	33	56
	24	24
	69	18
	30	40
	18	16
	78	52
	18	54
	30	30
	27	16
	141	16
	18	16
	42	18
	21	18
	39	42
	63	26
	132	16
	21	20
	21	48
	39	46
	24	34
	18	44
	33	20
	36	24
	39	16
	27	22
	21	24
	33	36
	21	20
	21	32
	153	34
	18	28
	18	28
	57	18
	18	38
	21	22
	24	16
	18	24
	75	18
	51	22
	18	18
	18	24
	33	16
	69	30
	27	18
	51	16
	120	18
	66	28
	21	16
	33	26
	54	22
	24	22
	36	20
	105	18
	27	20
	30	18
	57	24
	21	20
	108	20
	36	16
	24	20
	48	16
	66	21
	57	132
	78	21
	99	21
	33	60
	27	21
	45	75
	21	54
	18	129
	18	141
	45	117
	48	132
	150	66
	30	30
	18	54
	36	63
	60	51
	42	18
	36	21
	18	93
	27	33
	39	84
	18	24
	18	111
	60	45
	27	24
	84	153
	54	18
	24	51
	57	99
	27	39
	21	30
	54	18
	30	30
	30	183
	42	21
	18	24
	36	18
	18	186
	42	33
	24	78
	36	24
	27	81
	114	24
	33	21
	72	27
	30	21
	48	60
	21	18
	24	21
	21	18
	93	18
	42	39
	24	24
	21	78
	126	189
	18	78
	36	27
	30	18
	78	90
	63	24
	18	21
	66	48
	90	21
	33	33
	18	21
	24	195
	36	42
	24	48
	18	117
	24	21
	69	81
	24	36
	114	210
	18	90
	81	99
	54	27
	24	33
	18	48
	18	30
	21	24
	24	21
	27	57
	21	72
	21	93
	18	18
	18	39
	33	87
	30	63
	21	27
	18	147
	66	147
	81	51
	39	57
	18	39
	30	24
	18	27
	24	69
	48	30
	18	120
	27	42
	18	27
	24	42
	21	33
	108	141
	45	105
	18	24
	21	36
	30	48
	21	81
	18	96
	63	72
	21	42
	60	36
	24	39
	18	39
	21	45
	21	42
	45	27
	18	48
	33	33
	18	126
	39	18
	21	174
	45	30
	27	18
	39	42
	51	54
	24	48
	21	72
	39	18
	24	168
	48	18
	27	18
	21	105
	111	30
	27	57
	24	39
	81	69
	33	153
	24	102
	30	21
	54	93
	72	18
	18	108
	18	18
	18	126
	18	141
	30	27
	84	18
	18	126
	45	96
	18	30
	18	27
	33	24
	18	18
	39	60
	90	21
	30	144
	36	63
	45	24
	33	21
	36	105
	51	18
	45	21
	24	21
	75	18
	21	96
	18	24
	18	21
	48	48
	30	18
	90	18
	60	69
	36	81
	96	105
	39	18
	24	27
	21	51
	42	36
	18	21
	18	48
	24	54
	99	18
	27	51
	21	18
	21	21
	36	48
	36	63
	75	27
	18	99
	78	21
	39	18
	42	18
	21	18
	45	27
	42	24
	39	66
	42	21
	72	36
	30	33
	48	81
	24	93
	24	81
	18	36
	30	36
	27	45
	21	18
	18	60
	57	54
	33	30
	60	18
	18	36
	27	93
	27	30
	24	21
	84	30
	21	87
	27	54
	24	21
	27	39
	24	96
	18	24
	48	24
	24	21
	27	45
	24	30
	18	18
	21	69
	18	45
	18	36
	36	18
	42	39
	45	42
	51	18
	54	21
	33	30
	21	75
	18	93
	18	84
	39	42
	27	21
	21	24
	36	30
	18	72
	18	27
	42	72
	18	36
	39	21
	21	18
	54	51
	21	54
	33	18
	45	24
	21	21
	21	57
	21	21
	18	24
	21	24
	51	18
	39	21
	63	18
	42	18
	72	21
	39	18
	24	27
	21	21
	27	24
	27	21
	27	18
	42	36
	48	18
	18	24
	18	18
	45	18
	30	21
	18	21
	18	26
	39	22
	30	60
	24	22
	24	56
	21	28
	21	24
	18	28
	36	42
	33	20
	24	36
	39	36
	24	26
	21	20
	27	32
	33	18
	39	22
	36	50
	18	86
	42	22
	33	42
	21	40
	27	26
	57	22
	21	32
	30	26
	36	26
	18	64
	18	134
	33	106
	18	16
	27	18
	33	120
	24	36
	21	42
	27	16
	18	22
	18	60
	21	20
	39	50
	21	112
	18	32
	21	16
	21	30
	21	22
	39	18
	18	22
	24	24
	18	20
	30	60
	42	72
	18	36
	27	22
	24	16
	18	112
	18	18
	18	80
	21	78
	21	20
	18	22
	30	32
	21	26
	30	30
	18	60
	24	28
	18	20
	30	78
	21	26
	21	20
	24	36
	21	48
	18	36
	24	94
	18	40
	18	40
	21	26
	21	16
	18	24
	18	42
	18	20
	62	16
	20	42
	17	22
	64	20
	16	24
	55	18
	49	22
	19	86
	45	24
	17	24
	22	38
	23	16
	27	66
	19	32
	22	30
	35	58
	22	68
	25	30
	16	20
	46	32
	46	22
	42	96
	25	20
	19	24
	18	40
	19	86
	23	20
	17	26
	61	72
	21	44
	16	44
	26	110
	40	16
	20	44
	28	20
	33	28
	41	94
	48	18
	47	16
	21	94
	25	22
	48	58
	19	28
	19	22
	16	56
	25	34
	20	40
	26	46
	25	36
	18	70
	16	68
	18	20
	49	26
	22	18
	22	96
	21	94
	20	22
	17	20
	29	62
	31	22
	36	16
	28	28
	21	18
	19	18
	26	16
	16	26
	17	32
	33	36
	22	44
	26	32
	32	16
	19	40
	18	24
	27	86
	19	46
	23	38
	17	26
	22	26
	27	18
	21	76
	19	26
	21	44
	17	22
	17	50
	18	92
	28	48
	26	28
	26	24
	56	32
	22	20
	20	78
	26	38
	58	16
	16	16
	18	78
	26	42
	48	64
	42	18
	42	30
	50	24
	18	18
	44	18
	38	66
	22	64
	30	52
	30	26
	20	16
	20	16
	16	26
	16	20
	32	34
	18	52
	30	54
	24	38
	22	48
	18	24
	16	20
	22	38
	24	48
	16	48
	18	30
	84	18
	24	34
	39	40
	48	48
	18	28
	27	32
	33	20
	18	22
	36	28
	69	44
	36	22
	24	22
	81	40
	30	26
	60	28
	153	22
	30	16
	39	34
	36	44
	18	52
	18	16
	63	48
	57	38
	48	20
	42	54
	60	66
	21	34
	36	46
	21	62
	18	48
	72	36
	18	16
	54	42
	27	40
	33	16
	30	60
	78	56
	21	26
	42	46
	33	40
	24	58
	162	50
	21	24
	18	16
	24	32
	24	44
	54	36
	24	30
	36	58
	18	22
	48	18
	18	50
	48	28
	18	28
	21	28
	27	40
	30	40
	21	34
	18	40
	33	22
	24	44
	33	34
	222	30
	30	26
	45	24
	24	28
	30	26
	21	30
	30	20
	18	32
	30	26
	57	16
	24	28
	24	34
	18	36
	24	18
	21	16
	30	32
	33	18
	18	22
	18	30
	21	18
	87	28
	27	20
	51	16
	30	18
	27	16
	18	20
	60	16
	30	22
	18	16
	21	16
	30	20
	30	16
	237	129
	18	60
	81	18
	21	18
	18	81
	21	21
	21	84
	33	54
	27	36
	30	42
	18	30
	24	30
	150	78
	135	27
	45	21
	33	42
	72	21
	30	36
	18	45
	18	111
	21	18
	18	21
	36	27
	18	57
	21	39
	21	21
	24	45
	39	30
	18	36
	24	36
	21	39
	39	18
	48	66
	54	30
	21	18
	36	21
	45	18
	33	21
	36	24
	132	27
	18	33
	36	54
	21	33
	39	18
	48	18
	21	36
	96	27
	27
	57
	18
	51
	39
	105
	48
	18
	24
	33
	57
	30
	27
	195
	18
	18
	36
	66
	33
	18
	24
	36
	60
	186
	36
	21
	18
	24
	48
	69
	123
	18
	36
	39
	39
	48
	21
	21
	21
	21
	33
	18
	18
	105
	27
	30
	18
	18
	87
	30
	27
	30
	24
	21
	24
	24
	18
	36
	141
	96
	36
	84
	18
	18
	45
	18
	24
	39
	24
	24
	18
	84
	18
	27
	63
	39
	36
	66
	63
	24
	60
	75
	18
	78
	24
	33
	21
	18
	27
	60
	21
	30
	30
	129
	42
	198
	27
	99
	51
	18
	144
	21
	21
	84
	21
	27
	168
	33
	66
	24
	132
	24
	33
	105
	24
	39
	18
	24
	72
	39
	21
	21
	18
	27
	27
	21
	24
	18
	36
	27
	105
	30
	72
	72
	111
	87
	27
	111
	18
	27
	60
	81
	21
	18
	51
	108
	108
	90
	105
	24
	30
	90
	18
	18
	63
	39
	39
	192
	27
	108
	30
	117
	18
	132
	39
	117
	27
	21
	21
	108
	24
	111
	18
	18
	21
	21
	21
	18
	18
	21
	57
	36
	18
	129
	84
	24
	30
	21
	63
	90
	147
	21
	24
	21
	39
	84
	42
	144
	105
	27
	21
	21
	66
	42
	24
	45
	18
	57
	18
	21
	24
	21
	132
	141
	78
	90
	24
	132
	87
	60
	177
	21
	18
	27
	24
	48
	18
	33
	36
	24
	36
	114
	63
	18
	24
	18
	24
	51
	138
	87
	24
	24
	81
	21
	24
	90
	45
	36
	33
	21
	75
	54
	78
	18
	21
	111
	129
	18
	45
	24
	90
	18
	24
	141
	36
	60
	45
	21
	54
	54
	30
	42
	27
	42
	24
	99
	21
	150
	42
	30
	18
	51
	69
	75
	18
	21
	24
	24
	66
	126
	99
	30
	36
	21
	36
	156
	39
	75
	144
	21
	30
	63
	39
	21
	18
	21
	18
	24
	27
	30
	39
	51
	36
	21
	30
	66
	24
	45
	51
	18
	30
	21
	81
	27
	21
	66
	141
	144
	27
	21
	48
	18
	39
	33
	99
	24
	18
	78
	111
	24
	21
	75
	21
	27
	78
	24
	30
	39
	27
	66
	42
	27
	48
	51
	84
	18
	111
	18
	18
	27
	18
	42
	78
	30
	72
	33
	69
	21
	45
	21
	57
	36
	30
	75
	24
	105
	27
	18
	24
	24
	21
	123
	21
	48
	24
	42
	21
	18
	30
	27
	18
	39
	18
	39
	57
	18
	21
	48
	18
	18
	27
	24
	21
	27
	18
	18
	18
	21
	36
	30
	33
	18
	18
	18
	21
	105
	27
	30
	30
	30
	42
	21
	21
	24
	27
	18
	54
	30
	18
	21
	39
	66
	75
	66
	54
	18
	30
	18
	27
	30
	45
	39
	18
	24
	18
	81
	24
	21
	18
	30
	30
	27
	18
	78
	69
	21
	33
	18
	84
	24
	30
	18
	21
	33
	18
	18
	18
	36
	18
	33
	39
	30
	84
	87
	42
	27
	27
	30
	36
	39
	24
	78
	57
	27
	24
	21
	66
	72
	24
	18
	66
	21
	60
	75
	21
	18
	33
	21
	21
	18
	18
	21
	72
	45
	33
	21
	75
	51
	24
	24
	30
	24
	75
	24
	21
	18
	21
	36
	33
	27
	75
	21
	57
	21
	48
	21
	24
	18
	24
	33
	24
	18
	24
	42
	21
	54
	63
	21
	24
	51
	21
	30
	24
	24
	18
	21
	24
	57
	27
	27
	42
	42
	21
	33
	33
	33
	39
	57
	21
	27
	48
	21
	30
	45
	24
	33
	39
	36
	27
	30
	21
	18
	21
	18
	18
	54
	18
	54
	30
	36
	42
	18
	33
	33
	21
	54
	18
	39
	27
	24
	36
	39
	27
	48
	27
	33
	21
	21
	33
	36
	54
	36
	33
	21
	21
	39
	27
	18
	18
	27
	18
	18
	18
	30
	27
	24
	18
	30
	24
	24
	42
	24
	36
	33
	30
	27
	30
	24
	21
	27
	30
	21
	24
	18
	36
	21
	36
	21
	21
	36
	27
	18
	30
	27
	30
	30
	30
	18
	18
	33
	27
	30
	18
	36
	42
	27
	21
	33
	27
	30
	21
	18
	21
	39
	39
	21
	33
	18
	18
	21
	18
	18
	36
	27
	27
	33
	24
	18
	24
	30
	18
	18
	33
	21
	24
	24
	21
	30
	21
	24
	18
	21
	18
	24
	27
	18
	24
	24
	18
	18
	18
	18
	18
	18
	18
	18
	66
	40
	22
	16
	84
	38
	44
	18
	24
	16
	18
	20
	44
	16
	50
	20
	30
	18
	16
	72
	30
	86
	76
	18
	26
	30
	50
	24
	18
	82
	18
	80
	42
	20
	20
	28
	32
	34
	22
	32
	16
	42
	30
	22
	18
	34
	40
	32
	16
	26
	28
	28
	16
	16
	18
	36
	54
	22
	16
	20
	18
	36
	18
	20
	22
	16
	32
	52
	36
	18
	16
	18
	66
	24
	58
	22
	38
	38
	18
	54
	32
[truncated: 1,342 more rows]

## Sheet: Fig 3G
	Density [#/µm²]
	RPE WT	RPE AAK1-/-
	0.0257	0.0607
	0.0255	0.0673
	0.0416	0.0464
	0.0384	0.0412
	0.0324	0.0604
	0.0651	0.0388
	0.0249	0.0438
	0.0275	0.0261
	0.0239	0.0546
	0.02	0.0609
	0.0506	0.0565
	0.0466	0.0438
	0.0374	0.0407
	0.0531	0.0639
	0.0296	0.0375
	0.0491	0.0479
	0.0098	0.046
	0.0476	0.0382
	0.0487	0.0382
	0.0665	0.0609
	0.0368	0.0486
	0.0377	0.0313
	0.0397	0.0307
	0.0374	0.0306
	0.0251	0.0403
	0.0362	0.0348
	0.0399	0.0359
	0.0465	0.051
	0.0321	0.0163
	0.038	0.0404

## Sheet: Fig 4B
	Density [#/µm²]
	PDLIM5 WT	PDLIM5 T290D
	0.0572	0.0615
	0.0592	0.0359
	0.0657	0.0497
	0.0671	0.0511
	0.0662	0.0623
	0.0814	0.0489
	0.0585	0.0679
	0.0663	0.039
	0.0463	0.044
	0.0698	0.036
	0.0469	0.0743
	0.0866	0.0397
	0.0522	0.0565
	0.064	0.0806
	0.0395	0.0469
	0.0597	0.0735
	0.0542	0.0516
	0.0602	0.0335
	0.0498	0.0348
	0.0469	0.0464
	0.0473	0.039
	0.0301
	0.0796
	0.0826
	0.0577
	0.0675

## Sheet: Fig 4D
	Mean Normalized Fluorescence Intensity [a.u.]
	Focal adhesions			Actin filaments
	PDLIM5 WT	PDLIM5 T290D		PDLIM5 WT	PDLIM5 T290D
	28.7732	29.3058		26.7707	32.5808
	13.816	26.3217		15.0884	25.9552
	32.7653	42.9195		34.5371	38.263
	55.924	14.3978		60.4801	15.0043
	23.0309	35.6655		25.3382	33.698
	32.6397	22.9158		36.2034	28.8273
	46.2546	21.7781		46.5498	22.0785
	35.2328	14.5118		39.9985	13.0079
	32.68	13.9026		34.1897	12.8519
	56.8115	21.9648		64.3785	26.2758
	31.5052	20.8904		31.5379	18.2992
	31.7728	48.019		38.9938	50.0034
	23.4589	17.2365		18.6458	21.9764
	20.2078	13.5341		23.32	11.8608
	23.4817	27.6555		20.0575	34.1921
	33.0513	20.6901		29.028	21.3747
	26.1698	17.8547		24.0777	13.9368
	51.1165	18.6802		45.8016	15.5431
	36.737	14.7302		29.9435	9.7191
	92.7584	18.721		70.3651	13.9904
	73.7514	28.3092		70.6421	19.6585
	52.652			48.6218
	58.3434			46.6247
	23.4709			20.355
	20.4108			20.2754
	22.452			19.6126

## Sheet: Fig 6C
	Normalized	Paxilin normalized intensity	Paxilin normalized intensity derivative	AAK1 normalized intensity	AAK1 normalized intensity derivative	PDLIM5 normalized intensity	PDLIM5 normalized intensity derivative
	0	0	0.5	0	0.442	0	0.5
	0.01	0.0565	0.5	0.0262	0.442	0.0669	0.5
	0.02	0.1129	0.5	0.0523	0.442	0.1338	0.5
	0.03	0.1694	0.4883	0.0785	0.444	0.2007	0.4294
	0.04	0.2248	0.4598	0.1048	0.4578	0.2608	0.3197
	0.05	0.2778	0.4473	0.1317	0.5	0.3105	0.2684
	0.06	0.3297	0.4443	0.1608	0.469	0.3553	0.2869
	0.07	0.3814	0.4259	0.1884	0.4605	0.4018	0.3081
	0.08	0.4315	0.4037	0.2155	0.4572	0.4504	0.25
	0.09	0.4796	0.3553	0.2424	0.3623	0.4934	0.1863
	0.1	0.5236	0.287	0.2646	0.279	0.5303	0.179
	0.11	0.5617	0.263	0.2826	0.226	0.5665	0.2199
	0.12	0.5978	0.2228	0.2979	0.2541	0.6066	0.1626
	0.13	0.6303	0.2214	0.3146	0.3049	0.6413	0.1123
	0.14	0.6628	0.2264	0.3339	0.3097	0.6711	0.1057
	0.15	0.6957	0.2202	0.3535	0.2862	0.7004	0.1067
	0.16	0.728	0.1898	0.3718	0.2288	0.7297	0.1091
	0.17	0.7577	0.1634	0.3873	0.1545	0.7592	0.1384
	0.18	0.7852	0.1378	0.3991	0.1744	0.7916	0.1362
	0.19	0.8104	0.1262	0.4118	0.194	0.8237	0.0883
	0.2	0.8347	0.0788	0.4255	0.2404	0.8512	0.0779
	0.21	0.8548	0.0573	0.4416	0.2512	0.8778	0.0746
	0.22	0.8731	0.0449	0.4582	0.285	0.904	0.0091
	0.23	0.8904	0.031	0.4765	0.2745	0.924	-0.0082
	0.24	0.9064	0.0068	0.4943	0.2749	0.9424	0.0094
	0.25	0.9204	-0.0286	0.512	0.3762	0.9624	-0.0496
	0.26	0.9313	-0.0335	0.5349	0.3815	0.9767	-0.077
	0.27	0.9418	-0.0172	0.5581	0.4518	0.9885	-0.113
	0.28	0.9537	-0.0285	0.5847	0.485	0.9968	-0.1667
	0.29	0.9646	-0.0355	0.6131	0.4609	1	-0.2243
	0.3	0.9749	-0.0444	0.6402	0.3776	0.9977	-0.2192
	0.31	0.9845	-0.0628	0.6631	0.3085	0.9958	-0.2219
	0.32	0.9924	-0.0672	0.6826	0.325	0.9938	-0.1825
	0.33	1	-0.1782	0.7029	0.1237	0.9954	-0.3206
	0.34	0.998	-0.183	0.7131	0.1639	0.9839	-0.3223
	0.35	0.9956	-0.1994	0.7253	0.1294	0.9722	-0.3244
	0.36	0.9918	-0.2071	0.7358	0.0764	0.9603	-0.3446
	0.37	0.9873	-0.1862	0.7436	0.1473	0.9465	-0.3976
	0.38	0.9847	-0.1585	0.755	0.2052	0.9276	-0.4011
	0.39	0.9844	-0.1506	0.7693	0.2248	0.9084	-0.3486
	0.4	0.9848	-0.1617	0.7846	0.1836	0.8942	-0.2919
	0.41	0.9842	-0.156	0.7978	0.1966	0.8854	-0.2645
	0.42	0.9842	-0.1457	0.8117	0.2064	0.8793	-0.2479
	0.43	0.985	-0.139	0.826	0.1911	0.8747	-0.2642
	0.44	0.9864	-0.1632	0.8396	0.2175	0.8686	-0.3664
	0.45	0.9857	-0.1731	0.8545	0.2203	0.8527	-0.412
	0.46	0.9841	-0.1627	0.8696	0.2456	0.8324	-0.4179
	0.47	0.9835	-0.1603	0.8859	0.2873	0.8116	-0.4156
	0.48	0.983	-0.1542	0.9043	0.2837	0.791	-0.3962
	0.49	0.9831	-0.1759	0.9225	0.2135	0.7722	-0.3484
	0.51	0.9813	-0.1976	0.9373	0.1434	0.758	-0.3007
	0.52	0.9777	-0.1914	0.9484	0.1733	0.7484	-0.289
	0.53	0.9746	-0.1973	0.9611	0.1477	0.7399	-0.3225
	0.54	0.9709	-0.2073	0.9725	0.1361	0.7282	-0.2991
	0.55	0.9664	-0.225	0.9834	0.1028	0.7187	-0.3089
	0.56	0.9604	-0.2436	0.9925	0.0208	0.7083	-0.2046
	0.57	0.9528	-0.2645	0.9976	-0.0313	0.7079	-0.1982
	0.58	0.9434	-0.2822	1	-0.1058	0.7081	-0.1803
	0.59	0.9324	-0.2988	0.9987	-0.1245	0.71	-0.187
	0.6	0.9201	-0.3034	0.9964	-0.1424	0.7112	-0.2269
	0.61	0.9073	-0.2931	0.9933	-0.155	0.7086	-0.2792
	0.62	0.8954	-0.2877	0.9895	-0.1722	0.7011	-0.3166
	0.63	0.884	-0.2861	0.9849	-0.1424	0.6899	-0.3567
	0.64	0.8727	-0.2873	0.9817	-0.1214	0.675	-0.3596
	0.65	0.8613	-0.2692	0.9797	-0.1177	0.6597	-0.373
	0.66	0.8515	-0.2608	0.9777	-0.0934	0.6432	-0.3971
	0.67	0.8424	-0.3944	0.9771	-0.1563	0.6243	-0.4548
	0.68	0.8218	-0.3877	0.9732	-0.1154	0.6	-0.5
	0.69	0.8018	-0.3957	0.9714	-0.1243	0.5713	-0.4567
	0.7	0.781	-0.4056	0.9692	-0.1372	0.5468	-0.3647
	0.71	0.7594	-0.4185	0.9663	-0.119	0.5311	-0.3534
	0.72	0.7368	-0.4063	0.9643	-0.0755	0.5164	-0.3213
	0.73	0.7151	-0.389	0.9646	-0.1041	0.5048	-0.2752
	0.74	0.695	-0.3904	0.9633	-0.1068	0.4976	-0.302
	0.75	0.6747	-0.4144	0.962	-0.1916	0.4879	-0.2926
	0.76	0.6524	-0.4279	0.9564	-0.2777	0.479	-0.2853
	0.77	0.6289	-0.4417	0.9464	-0.3349	0.4709	-0.3337
	0.78	0.6042	-0.4524	0.9336	-0.3806	0.4581	-0.3203
	0.79	0.5786	-0.4611	0.9185	-0.3462	0.4466	-0.3537
	0.8	0.5522	-0.4419	0.9052	-0.3586	0.4319	-0.3377
	0.81	0.5275	-0.4423	0.8912	-0.3391	0.4188	-0.3085
	0.82	0.5028	-0.4592	0.8782	-0.3427	0.4084	-0.2915
	0.83	0.4766	-0.4113	0.865	-0.3153	0.3997	-0.2811
	0.84	0.4545	-0.4002	0.8531	-0.2983	0.3919	-0.279
	0.85	0.4334	-0.3907	0.8422	-0.319	0.3844	-0.2969
	0.86	0.4131	-0.4122	0.8302	-0.3649	0.3751	-0.2683
	0.87	0.3909	-0.4056	0.8159	-0.3712	0.3686	-0.2389
	0.88	0.3694	-0.4091	0.8013	-0.3432	0.3649	-0.2084
	0.89	0.3475	-0.4233	0.788	-0.3173	0.3641	-0.2366
	0.9	0.3244	-0.4694	0.7761	-0.4094	0.3606	-0.3976
	0.91	0.2973	-0.4784	0.7596	-0.3902	0.3417	-0.4076
	0.92	0.2694	-0.4797	0.744	-0.4027	0.3218	-0.4139
	0.93	0.2415	-0.4674	0.7278	-0.4244	0.3014	-0.409
	0.94	0.2146	-0.4719	0.7105	-0.4709	0.2814	-0.4443
	0.95	0.1873	-0.4864	0.6909	-0.4978	0.2581	-0.4672
	0.96	0.1587	-0.4954	0.6699	-0.5	0.2326	-0.4755
	0.97	0.1294	-0.5	0.6488	-0.4945	0.2062	-0.4738
	0.98	0.0997	-0.5	0.628	-0.4945	0.1801	-0.4738
	0.99	0.07	-0.5	0.6072	-0.4945	0.1539	-0.4738
	1	0.0403		0.5864		0.1277

## Sheet: Fig 6E
	Normalized lifetime	TALIN1 WT normalized intensity	TALIN1 T2270A normalized intensity	Paxilin normalized intensity
	-0.25
	-0.24
	-0.23
	-0.22
	-0.21
	-0.2
	-0.19
	-0.18
	-0.17
	-0.16
	-0.15
	-0.14
	-0.13
	-0.12
	-0.11
	-0.1
	-0.09
	-0.08
	-0.07
	-0.06
	-0.05
	-0.04
	-0.03
	-0.02	0
	-0.01	0.1477
	0	0.2701	0	0.1559
	0.01	0.3482	0.0897	0.2163
	0.02	0.4165	0.1517	0.2737
	0.03	0.473	0.1976	0.3266
	0.04	0.5204	0.2491	0.3758
	0.05	0.5638	0.3022	0.4203
	0.06	0.597	0.3514	0.4623
	0.07	0.6262	0.3894	0.5017
	0.08	0.6503	0.4146	0.5372
	0.09	0.673	0.4415	0.5684
	0.1	0.6906	0.4681	0.5971
	0.11	0.7201	0.4924	0.6234
	0.12	0.7463	0.5079	0.6453
	0.13	0.7663	0.5305	0.6745
	0.14	0.7839	0.549	0.7026
	0.15	0.8024	0.5681	0.7283
	0.16	0.8196	0.5906	0.7531
	0.17	0.8355	0.6162	0.776
	0.18	0.8496	0.6429	0.7971
	0.19	0.8618	0.6673	0.8172
	0.2	0.8732	0.6904	0.8365
	0.21	0.8841	0.7115	0.8547
	0.22	0.8942	0.7297	0.8718
	0.23	0.9042	0.7457	0.8876
	0.24	0.9133	0.7599	0.9018
	0.25	0.9215	0.7745	0.9159
	0.26	0.929	0.7885	0.9287
	0.27	0.9362	0.802	0.9403
	0.28	0.9428	0.8152	0.9506
	0.29	0.9486	0.8281	0.9598
	0.3	0.9537	0.8399	0.9679
	0.31	0.9584	0.8499	0.9751
	0.32	0.9631	0.8583	0.9813
	0.33	0.9678	0.8654	0.9867
	0.34	0.9725	0.8718	0.9912
	0.35	0.977	0.8774	0.9947
	0.36	0.9812	0.8819	0.9972
	0.37	0.9852	0.8854	0.9989
	0.38	0.9885	0.8883	0.9998
	0.39	0.9911	0.8907	1
	0.4	0.9934	0.8928	0.9995
	0.41	0.9954	0.8947	0.9982
	0.42	0.9972	0.8963	0.9961
	0.43	0.9985	0.8976	0.9933
	0.44	0.9995	0.8991	0.9899
	0.45	1	0.9015	0.9859
	0.46	1	0.9044	0.9813
	0.47	0.9991	0.9082	0.9762
	0.48	0.9971	0.9124	0.9707
	0.49	0.9941	0.9162	0.9649
	0.5	0.9906	0.9196	0.9586
	0.51	0.9867	0.9232	0.9519
	0.52	0.9823	0.9275	0.945
	0.53	0.9776	0.9321	0.9377
	0.54	0.9729	0.9365	0.9301
	0.55	0.9678	0.9413	0.922
	0.56	0.962	0.9468	0.9136
	0.57	0.9556	0.9525	0.9048
	0.58	0.9482	0.9582	0.8955
	0.59	0.9401	0.9638	0.8857
	0.6	0.9313	0.9696	0.8757
	0.61	0.9216	0.9759	0.8654
	0.62	0.9114	0.9822	0.8547
	0.63	0.9008	0.9878	0.8435
	0.64	0.8901	0.9925	0.8318
	0.65	0.8789	0.9965	0.8197
	0.66	0.8672	0.9991	0.8071
	0.67	0.855	1	0.794
	0.68	0.8427	0.9986	0.7803
	0.69	0.8306	0.9951	0.7659
	0.7	0.8182	0.9894	0.7507
	0.71	0.8054	0.982	0.7349
	0.72	0.7923	0.9734	0.7183
	0.73	0.7788	0.9638	0.701
	0.74	0.7651	0.9535	0.6832
	0.75	0.7508	0.9423	0.6648
	0.76	0.7359	0.9297	0.6466
	0.77	0.7203	0.9153	0.6276
	0.78	0.7037	0.8991	0.6075
	0.79	0.686	0.8818	0.5868
	0.8	0.6679	0.8636	0.5654
	0.81	0.6505	0.8451	0.5432
	0.82	0.632	0.8253	0.5201
	0.83	0.6114	0.8047	0.4962
	0.84	0.5899	0.7816	0.471
	0.85	0.5661	0.7561	0.4456
	0.86	0.543	0.729	0.42
	0.87	0.52	0.7009	0.3936
	0.88	0.493	0.6708	0.3735
	0.89	0.4718	0.6376	0.3502
	0.9	0.444	0.6033	0.3251
	0.91	0.4152	0.5713	0.2987
	0.92	0.3815	0.5456	0.2706
	0.93	0.3475	0.5291	0.2404
	0.94	0.3121	0.5117	0.2075
	0.95	0.2697	0.4873	0.1717
	0.96	0.2265	0.4537	0.1328
	0.97	0.1841	0.4106	0.0908
	0.98	0.1385	0.3642	0.0462
	0.99	0.0818	0.3132	0
	1	0.0059	0.2569
	1.01		0.1971
	1.02		0.1449
	1.03		0.0872
	1.04		0.0029
	1.05
	1.06
	1.07
	1.08
	1.09
	1.1
	1.11
	1.12
	1.13
	1.14
	1.15
	1.16
	1.17
	1.18
	1.19
	1.2
	1.21
	1.22
	1.23
	1.24

## Sheet: Fig 6D
	Normalized lifetime	PDLIM5 WT normalized intensity	PDLIM5 T290A normalized intensity	Paxilin normalized intensity
	-0.25
	-0.24
	-0.23
	-0.22
	-0.21
	-0.2
	-0.19
	-0.18
	-0.17
	-0.16
	-0.15
	-0.14
	-0.13
	-0.12
	-0.11
	-0.1
	-0.09
	-0.08
	-0.07
	-0.06
	-0.05
	-0.04	0	0
	-0.03	0.0895	0.0743
	-0.02	0.1855	0.1418
	-0.01	0.2678	0.1915
	0	0.3312	0.2355	0.1559
	0.01	0.3771	0.2687	0.2163
	0.02	0.4177	0.3035	0.2737
	0.03	0.4468	0.3424	0.3266
	0.04	0.4727	0.3804	0.3758
	0.05	0.4961	0.4158	0.4203
	0.06	0.5181	0.4449	0.4623
	0.07	0.539	0.4695	0.5017
	0.08	0.5567	0.4892	0.5372
	0.09	0.5841	0.5196	0.5684
	0.1	0.6108	0.5491	0.5971
	0.11	0.636	0.5748	0.6234
	0.12	0.6594	0.6034	0.6453
	0.13	0.6797	0.6309	0.6745
	0.14	0.6993	0.6572	0.7026
	0.15	0.7196	0.6819	0.7283
	0.16	0.7401	0.7047	0.7531
	0.17	0.7602	0.7277	0.776
	0.18	0.7783	0.7495	0.7971
	0.19	0.7951	0.7698	0.8172
	0.2	0.811	0.7887	0.8365
	0.21	0.8269	0.8076	0.8547
	0.22	0.8422	0.8255	0.8718
	0.23	0.8569	0.8425	0.8876
	0.24	0.8709	0.859	0.9018
	0.25	0.8843	0.8745	0.9159
	0.26	0.8975	0.8891	0.9287
	0.27	0.9103	0.9026	0.9403
	0.28	0.9221	0.9152	0.9506
	0.29	0.933	0.9269	0.9598
	0.3	0.9427	0.9379	0.9679
	0.31	0.9518	0.9481	0.9751
	0.32	0.9603	0.9576	0.9813
	0.33	0.968	0.9661	0.9867
	0.34	0.975	0.9739	0.9912
	0.35	0.981	0.9807	0.9947
	0.36	0.9863	0.9864	0.9972
	0.37	0.9906	0.991	0.9989
	0.38	0.994	0.9948	0.9998
	0.39	0.9964	0.9975	1
	0.4	0.9982	0.9992	0.9995
	0.41	0.9995	1	0.9982
	0.42	1	1	0.9961
	0.43	0.9997	0.9996	0.9933
	0.44	0.9986	0.9992	0.9899
	0.45	0.997	0.9982	0.9859
	0.46	0.9949	0.9967	0.9813
	0.47	0.9921	0.9949	0.9762
	0.48	0.9885	0.9927	0.9707
	0.49	0.984	0.9902	0.9649
	0.5	0.9786	0.9872	0.9586
	0.51	0.9723	0.9838	0.9519
	0.52	0.9655	0.9801	0.945
	0.53	0.9584	0.9765	0.9377
	0.54	0.9513	0.9731	0.9301
	0.55	0.9439	0.9694	0.922
	0.56	0.9358	0.965	0.9136
	0.57	0.9269	0.9596	0.9048
	0.58	0.9173	0.9537	0.8955
	0.59	0.9071	0.9477	0.8857
	0.6	0.8965	0.9416	0.8757
	0.61	0.8854	0.9354	0.8654
	0.62	0.8738	0.9291	0.8547
	0.63	0.8615	0.9223	0.8435
	0.64	0.8487	0.9151	0.8318
	0.65	0.835	0.9078	0.8197
	0.66	0.8202	0.8996	0.8071
	0.67	0.8047	0.8908	0.794
	0.68	0.7892	0.8815	0.7803
	0.69	0.7735	0.8712	0.7659
	0.7	0.7572	0.8603	0.7507
	0.71	0.7401	0.8485	0.7349
	0.72	0.7221	0.8353	0.7183
	0.73	0.7037	0.8208	0.701
	0.74	0.685	0.8052	0.6832
	0.75	0.6659	0.7885	0.6648
	0.76	0.6472	0.772	0.6466
	0.77	0.6272	0.7545	0.6276
	0.78	0.6056	0.7348	0.6075
	0.79	0.5835	0.7138	0.5868
	0.8	0.5624	0.6918	0.5654
	0.81	0.5415	0.6685	0.5432
	0.82	0.5193	0.6443	0.5201
	0.83	0.4941	0.6183	0.4962
	0.84	0.4676	0.5887	0.471
	0.85	0.4421	0.5579	0.4456
	0.86	0.4172	0.5297	0.42
	0.87	0.3916	0.4997	0.3936
	0.88	0.3743	0.4711	0.3735
	0.89	0.3567	0.4415	0.3502
	0.9	0.3362	0.4115	0.3251
	0.91	0.3137	0.3794	0.2987
	0.92	0.2888	0.3475	0.2706
	0.93	0.2616	0.3109	0.2404
	0.94	0.2318	0.2708	0.2075
	0.95	0.1944	0.2251	0.1717
	0.96	0.1498	0.1779	0.1328
	0.97	0.1034	0.1297	0.0908
	0.98	0.0554	0.0748	0.0462
	0.99	0.0027	0.015	0
	1
	1.01
	1.02
	1.03
	1.04
	1.05
	1.06
	1.07
	1.08
	1.09
	1.1
	1.11
	1.12
	1.13
	1.14
	1.15
	1.16
	1.17
	1.18
	1.19
	1.2
	1.21
	1.22
	1.23
	1.24
