# Supplementary material for: AAK1-mediated phosphorylation of PDLIM5 and Talin1 promotes focal adhesion disassembly to accelerate cell migration
Source: Nat Commun. 2026 May 4;17:6023. doi: 10.1038/s41467-026-72501-w (PMC13346677; doi:10.1038/s41467-026-72501-w)
Supplement: Supplementary file 12 — Source data [file 41467_2026_72501_MOESM12_ESM.zip › Source_data/Scratch_wound_assays.xlsx]

## Sheet: Fig 4A
PDLIM5 WT	PDLIM5 siRNA	PDLIM5-T290D
0.45228	0.514398	0.59527
0.492206	0.402074	0.501239
0.463337	0.340119	0.560072
0.464191	0.370181	0.55359
0.485036	0.379082	0.489701
0.460556	0.382128	0.534771
0.407335	0.345406	0.54443
0.449459	0.414226	0.525494
0.449459	0.373623	0.452035
0.426687	0.428456	0.471398
0.455595	0.433519	0.475249
0.472994	0.33723	0.455306
0.523287	0.303674	0.532649
0.426687	0.319922	0.556609
0.455595	0.445489	0.609332
0.422675	0.412188	0.435839
0.472994	0.526652	0.613538
0.523287	0.312685	0.532649
0.531617	0.386768	0.566348
0.443789	0.38001	0.64767
0.566823	0.468652	0.691002
0.495751	0.460289	0.553087

## Sheet: Fig 3D
RPE WT	RPE AAK1,BMP2K -/-	RPE WT LP-935509 10uM	RPE AAK1 -/-	RPE BMP2K -/-	RPE WT CK666 100uM
0.443058	0.309439	0.373766	0.365792	0.473032	0.354734
0.478087	0.424147	0.32527	0.405396	0.471754	0.352796
0.468224	0.331339	0.31897	0.351976	0.373766	0.273467
0.41397	0.370002	0.370437	0.328908	0.37	0.26793
0.463522	0.314241	0.314609	0.401669	0.494329	0.291423
0.435518	0.316721	0.34061	0.370146	0.427384	0.289712
0.450276	0.345835	0.385445	0.317017	0.418268	0.306674
0.436124	0.346623	0.362349	0.373711	0.534666	0.242582
0.481898	0.362035	0.364314	0.355051	0.407924	0.314476
0.432299	0.349017	0.387287	0.388902	0.401344	0.238339
0.4289	0.366094	0.423954	0.384979	0.400218	0.24492
0.459736	0.346474	0.433774	0.349843	0.449893	0.358328
0.536905	0.287959	0.359299	0.344513	0.434519	0.344281
0.429197	0.3528	0.336901	0.408052	0.402937	0.330693
0.45757	0.272728	0.362232	0.392611	0.46834	0.299146
0.446037	0.408998	0.415816	0.39	0.433163	0.29659
0.429455	0.347976	0.391017	0.391762	0.411895	0.323823
0.45111	0.459724	0.383024	0.38058	0.524845	0.251331

## Sheet: Fig 3E
MDA-MB-231	MDA-MB-231__siRNA	MDA-MB-231__LP	A431	A431__siRNA	A431__LP	SH-SY5Y	SH-SY5Y__siRNA	SH-SY5Y__LP	RPE	RPE__siRNA	SAOS2	SAOS2__siRNA	SAOS2__LP
0.351032	0.269324	0.240232	0.431112	0.320132	0.310381	0.455544	0.379518	0.323231	0.443855	0.32123	0.287654	0.221235	0.223481
0.382043	0.302134	0.283043	0.356031	0.248393	0.270392	0.47979	0.319594	0.313436	0.3716	0.270132	0.324263	0.261235	0.239695
0.419543	0.340345	0.251232	0.47852	0.339721	0.320393	0.425914	0.439442	0.333025	0.485144	0.341021	0.378765	0.313123	0.186971

## Sheet: Fig 7E
WT	AAK1 KO	AAK1 Rescue	AAK1-GGGG
0.443058	0.373766	0.43266	0.363972
0.478087	0.32527	0.377553	0.347982
0.468224	0.31897	0.509492	0.333924
0.41397	0.370437	0.466778	0.42
0.463522	0.314609	0.542967	0.48
0.435518	0.34061	0.437338	0.396482
0.450276	0.385445	0.440384	0.390338
0.436124	0.362349	0.520329	0.497704
0.481898	0.364314	0.400002	0.484566
0.432299	0.387287	0.506532	0.446276
0.4289	0.423954	0.479095	0.293939
0.459736	0.433774	0.469268	0.430597
0.536905	0.359299	0.428655	0.311907
0.429197	0.336901	0.442894	0.412831
0.45757	0.362232	0.435794	0.426543
0.446037	0.415816	0.440832	0.316583
0.429455	0.391017	0.480246	0.419706
0.45111	0.383024	0.569467	0.424558
