# Supplementary material for: AAK1-mediated phosphorylation of PDLIM5 and Talin1 promotes focal adhesion disassembly to accelerate cell migration
Source: Nat Commun. 2026 May 4;17:6023. doi: 10.1038/s41467-026-72501-w (PMC13346677; doi:10.1038/s41467-026-72501-w)
Supplement: Supplementary file 12 — Source data [file 41467_2026_72501_MOESM12_ESM.zip › Source_data/Western_blotting_Fig. S1.xlsx]

## Sheet: Fig. S1A
Fig. S1A
		AAK1 expression in AAK1 rescue compared to wt. Fig. S1A, F; N=3.
			Fig.	WT	AAK1 rescue		Signal ratio (rescue/wt)
		Intensity	S1A	2120	4510		2.12736
			S1F (#1)	445	1250		2.80899
			S1F (#2)	810	2680		3.30864
					Ave. AAK1 expression in rescue/GGGG vs wt		2.74833
		Band intensity measured in Image Studio

## Sheet: Fig. S1B
Fig. S1B
		BMP2K expression in BMP2K rescue compared to wt calculated from Fig. S1B (#1, #2). N=2.
				WT	BMP2K rescue	Signal ratio (rescue/wt)
		Intensity	#1	3240	11200	3.45679
			#2	7930	20700	2.61034
					Ave. BMP2K expression in rescue vs wt	3.03357
		Band intensity measured in Image Studio Lite

## Sheet: Fig. S1C
Fig. S1C

## Sheet: Fig. S1D
Fig. S1D			#1		#2		#3
		AP2u expression in AP2u siRNA treated cells compared to ctrl siRNA. N=3.
				CTRL siRNA	AP2 siRNA	Signal ratio (AP2u siRNA/ctrl siRNA)
		Intensity	#1	666	128	0.192192
			#2	536	59.4	0.110821
			#3	650	138	0.212308
					Ave. BMP2K expression in rescue vs wt	0.171774
		AP2u siRNA: 83% KD of AP2u expression
		Band intensity measured in Image Studio Lite

## Sheet: Fig. S1E
Fig. S1E
		PDLIM5 expression in PDLIM5 siRNA treated cells compared to ctrl siRNA. N=3.									PDLIM5 expression in PDLIM5-HaloTag cells compared to wt. N=2.
				CTRL siRNA	PDLIM5 siRNA	Signal ratio (PDLIM5 siRNA/ctrl siRNA)							wt	PDLIM5wtHalo	PDLIM5T290A	PDLIM5T290D	Signal ratio (PDLIM5wtHaloTag/wt)	Signal ratio (PDLIM5T290AHaloTag/wt)	Signal ratio (PDLIM5T290DHaloTag/wt)
		Intensity	#1	229000	57700	0.251965					Intensity	#1	227000	226000	237000	245000	0.995595	1.04405	1.0793
			#2	287000	-1370	-0.00477352						#2	113000	111000	104000	98400	0.982301	0.936937	0.946154
			#3	293000	21200	0.0723549
					Ave. PDLIM5 expression in siRNA treated vs wt	0.106515										Ave. PDLIM5 expression in HaloTag cells vs wt	0.988948	0.990495	1.01272
		PDLIM5 siRNA: ~90% KD of PDLIM5 expression									Band intensity measured in Image Studio Lite
		Band intensity measured in Image Studio Lite

## Sheet: Fig. S1F
Fig. S1F

## Sheet: Fig. S1G
Fig. S1G
			#1		#2
		AAK1 expression in AAK1 rescue/GGGG compared to wt (rescue, N=3; GGGG, N=2).
			Fig.	WT	AAK1 rescue	AAK1 GGGG	Signal ratio (rescue/wt)	Signal ratio (GGGG/wt)
		Intensity	S1A	2120	4510	N/A	2.12736	N/A
			S1F (#1)	445	1250	1670	2.80899	3.75281
			S1F (#2)	810	2680	1330	3.30864	1.64198
					Ave. AAK1 expression in rescue/GGGG vs wt		2.74833	2.69739
		Band intensity measured in Image Studio

## Sheet: Fig. S1H
Fig. S1H
#1
#2
		AAK1 expression in AAK1 siRNA treated cells compared to ctrl siRNA. N=2.
				CTRL siRNA	AAK1 siRNA	Signal ratio (AAK1 siRNA/ctrl siRNA)
		Intensity	#1	4600000	630000	0.136957
				4650000	498000	0.107097
				3760000	38200	0.0101596
				4340000	0	0
				4740000	171000	0.0360759
			#2	6640000	458000	0.0689759
				4090000	209000	0.0511002
				2470000	320000	0.129555
				2680000	91300	0.0340672
				8170000	464000	0.0567931
					Ave. AAK1 expression in siRNA treated vs wt	0.063078
		AAK1 siRNA: ~95% KD of AAK1 expression
		Band intensity measured in Image Studio Lite
